# Supplementary material for: Crystal structure and Hirshfeld surface analysis of 1,3,3-trimethyl-2,6-di­phenyl­piperidin-4-yl 2-phenyl­prop-2-enoate
Source: Acta Crystallogr E Crystallogr Commun. 2025 Oct 9;81(Pt 11):1004–7. doi: 10.1107/S2056989025008709 (PMC12589840; doi:10.1107/S2056989025008709)
Supplement: Supplementary file 1 [file e-81-01004-sup1.cif]

##############################################################################
#                                                                            #
# This CIF contains the data in a paper accepted for publication in          #
# Acta Crystallographica Section E. It conforms to the requirements of       #
# Notes for Authors for Acta Crystallographica Section E, and has been       #
# peer reviewed under the auspices of the IUCr Commission on Journals.       #
#                                                                            #
# Full details of the Crystallographic Information File format               #
# are given in the paper "The Crystallographic Information File (CIF):       #
# a New Standard Archive File for Crystallography" by S. R. Hall, F. H.      #
# Allen and I. D. Brown [Acta Cryst. (1991), A47, 655-685].                  #
#                                                                            #
# The current version of the core CIF dictionary is obtainable from          #
# ftp://ftp.iucr.org/pub/cif_core.dic.                                       #
#                                                                            #
# Software is freely available for graphical display of the structure(s)     #
# in this CIF. For information consult the CIF software page                 #
# http://www.iucr.org/resources/cif/software.                                #
#                                                                            #
# This file may be used for bona fide research purposes within the           #
# scientific community so long as proper attribution is given to the journal # 
# article from which it was obtained.                                        #
#                                                                            #
##############################################################################
data_I
_audit_creation_method     'SHELXL-2019/3'
_chemical_name_systematic
;
1,3,3-Trimethyl-2,6-diphenylpiperidin-4-yl 2-phenylprop-2-enoate
;
_chemical_name_common
;
1,3,3-Trimethyl-2,6-diphenylpiperidin-4-yl 2-phenylacrylate
;
_chemical_formula_moiety     'C29 H31 N O2'
_chemical_formula_sum     'C29 H31 N O2'
_chemical_formula_iupac     'C29 H31 N O2'
_chemical_formula_weight     425.55
_chemical_melting_point     ?
_space_group_crystal_system     monoclinic
_space_group_name_H-M_alt     'P 21/c'
_space_group_name_Hall     '-P 2ybc'
loop_
    _space_group_symop_operation_xyz
    'x, y, z'
    '-x, y+1/2, -z+1/2'
    '-x, -y, -z'
    'x, -y-1/2, z-1/2'
_cell_length_a     13.2165(8)
_cell_length_b     5.8983(4)
_cell_length_c     31.503(2)
_cell_angle_alpha     90
_cell_angle_beta     99.174(2)
_cell_angle_gamma     90
_cell_volume     2424.4(3)
_cell_formula_units_Z     4
_cell_measurement_reflns_used     9887
_cell_measurement_theta_min     2.8278
_cell_measurement_theta_max     27.9397
_cell_measurement_temperature     300(2)
_exptl_crystal_description     block
_exptl_crystal_colour     colourless
_exptl_crystal_size_max     0.358
_exptl_crystal_size_mid     0.216
_exptl_crystal_size_min     0.163
_exptl_crystal_density_diffrn     1.166
_exptl_crystal_density_meas     ?
_exptl_crystal_density_method     ?
_exptl_crystal_F_000     912
_exptl_absorpt_coefficient_mu     0.072
_exptl_absorpt_correction_type     multi-scan
_exptl_absorpt_process_details
;
(SADABS; Krause <i>et al.</i>, 2015)
;
_exptl_absorpt_correction_T_min     0.975
_exptl_absorpt_correction_T_max     0.988
_diffrn_ambient_temperature     300(2)
_diffrn_source     'i-mu-s microfocus source'
_diffrn_radiation_type     MoK\a
_diffrn_radiation_wavelength     0.71073
_diffrn_measurement_device_type     'Bruker APEXII CCD'
_diffrn_measurement_method     '\w and \f scans'
_diffrn_detector_area_resol_mean     ?
_diffrn_reflns_number     43823
_diffrn_reflns_av_R_equivalents     0.0405
_diffrn_reflns_av_unetI/netI     0.0265
_diffrn_reflns_theta_min     2.192
_diffrn_reflns_theta_max     28.295
_diffrn_reflns_theta_full     25.242
_diffrn_measured_fraction_theta_max     0.999
_diffrn_measured_fraction_theta_full     0.999
_diffrn_reflns_limit_h_min     -17
_diffrn_reflns_limit_h_max     17
_diffrn_reflns_limit_k_min     -7
_diffrn_reflns_limit_k_max     7
_diffrn_reflns_limit_l_min     -41
_diffrn_reflns_limit_l_max     42
_refine_special_details     ?
_reflns_number_total     6019
_reflns_number_gt     4053
_reflns_threshold_expression     'I > 2\s(I)'
_refine_ls_structure_factor_coef     Fsqd
_refine_ls_matrix_type     full
_refine_ls_R_factor_all     0.0803
_refine_ls_R_factor_gt     0.0515
_refine_ls_wR_factor_gt     0.1367
_refine_ls_wR_factor_ref     0.1675
_refine_ls_goodness_of_fit_ref     1.028
_refine_ls_restrained_S_all     1.028
_refine_ls_number_reflns     6019
_refine_ls_number_parameters     290
_refine_ls_number_restraints     0
_refine_ls_hydrogen_treatment     constr
_refine_ls_weighting_scheme     calc
_refine_ls_weighting_details
              'w=1/[\s^2^(Fo^2^)+(0.0655P)^2^+0.7185P] where P=(Fo^2^+2Fc^2^)/3'
_atom_sites_solution_hydrogens     geom
_atom_sites_solution_primary     ?
_atom_sites_solution_secondary     ?
_refine_ls_shift/su_max     0.000
_refine_ls_shift/su_mean     0.000
_refine_diff_density_max     0.183
_refine_diff_density_min     -0.198
_refine_ls_extinction_method
;
SHELXL (Sheldrick 2015b)
;
_refine_ls_extinction_coef     0.0181(18)
_refine_ls_extinction_expression
                                  'Fc^*^=kFc[1+0.001xFc^2^\l^3^/sin(2\q)]^-1/4^'
loop_
    _atom_type_symbol
    _atom_type_description
    _atom_type_scat_dispersion_real
    _atom_type_scat_dispersion_imag
    _atom_type_scat_source
    'C' 'C' 0.0033 0.0016
                         'International Tables Vol C Tables 4.2.6.8 and 6.1.1.4'
    'H' 'H' 0.0000 0.0000
                         'International Tables Vol C Tables 4.2.6.8 and 6.1.1.4'
    'N' 'N' 0.0061 0.0033
                         'International Tables Vol C Tables 4.2.6.8 and 6.1.1.4'
    'O' 'O' 0.0106 0.0060
                         'International Tables Vol C Tables 4.2.6.8 and 6.1.1.4'
_computing_data_collection
;
APEX3 (Bruker, 2017)
;
_computing_cell_refinement
;
SAINT (Bruker, 2017)
;
_computing_data_reduction
;
SAINT (Bruker, 2017)
;
_computing_structure_solution
;
<i>SHELXT</i> (Sheldrick, 2015a)
;
_computing_structure_refinement
;
SHELXL (Sheldrick, 2015b)
;
_computing_molecular_graphics
;
ORTEP-3 for Windows (Farrugia, 2012), PLATON (Spek, 2020)
;
_computing_publication_material
;
SHELXL (Sheldrick, 2015b), PLATON (Spek, 2020)
;
loop_
    _atom_site_type_symbol
    _atom_site_label
    _atom_site_fract_x
    _atom_site_fract_y
    _atom_site_fract_z
    _atom_site_U_iso_or_equiv
    _atom_site_adp_type
    _atom_site_calc_flag
    _atom_site_occupancy
    _atom_site_disorder_assembly
    _atom_site_disorder_group
    O O1 0.03926(8) 0.06917(18) 0.11420(4) 0.0611(3) Uani d 1 . .
    O O2 0.01154(12) -0.2824(2) 0.08983(5) 0.0893(5) Uani d 1 . .
    N N1 0.32017(9) 0.0625(2) 0.20033(4) 0.0513(3) Uani d 1 . .
    C C1 0.32010(12) -0.0081(3) 0.15561(5) 0.0552(4) Uani d 1 . .
    H H1 0.324364 -0.173859 0.154789 0.066 Uiso calc 1 . .
    C C2 0.22312(12) 0.0663(3) 0.12589(5) 0.0588(4) Uani d 1 . .
    H H2A 0.223440 0.229827 0.122584 0.071 Uiso calc 1 . .
    H H2B 0.221726 -0.001316 0.097742 0.071 Uiso calc 1 . .
    C C3 0.12920(11) -0.0044(3) 0.14390(5) 0.0522(4) Uani d 1 . .
    H H3 0.128246 -0.169932 0.146411 0.063 Uiso calc 1 . .
    C C4 0.12649(11) 0.1003(2) 0.18778(5) 0.0496(4) Uani d 1 . .
    C C5 0.22462(10) 0.0116(2) 0.21721(5) 0.0485(3) Uani d 1 . .
    H H5 0.218782 -0.153685 0.218778 0.058 Uiso calc 1 . .
    C C6 0.40668(12) -0.0499(3) 0.22744(6) 0.0677(5) Uani d 1 . .
    H H6A 0.408156 -0.006072 0.256875 0.101 Uiso calc 1 . .
    H H6B 0.398667 -0.211382 0.224883 0.101 Uiso calc 1 . .
    H H6C 0.469652 -0.005757 0.218237 0.101 Uiso calc 1 . .
    C C7 0.41087(12) 0.0892(3) 0.13812(6) 0.0631(4) Uani d 1 . .
    C C8 0.44879(16) -0.0219(5) 0.10551(7) 0.0933(7) Uani d 1 . .
    H H8 0.422477 -0.162846 0.096242 0.112 Uiso calc 1 . .
    C C9 0.5256(2) 0.0747(8) 0.08650(9) 0.1305(13) Uani d 1 . .
    H H9 0.549227 -0.000456 0.064059 0.157 Uiso calc 1 . .
    C C10 0.5670(2) 0.2776(8) 0.10007(11) 0.1260(13) Uani d 1 . .
    H H10 0.619400 0.339895 0.087301 0.151 Uiso calc 1 . .
    C C11 0.53136(18) 0.3897(5) 0.13259(10) 0.1038(8) Uani d 1 . .
    H H11 0.559606 0.528631 0.142098 0.125 Uiso calc 1 . .
    C C12 0.45310(15) 0.2967(4) 0.15145(7) 0.0782(6) Uani d 1 . .
    H H12 0.428654 0.374833 0.173367 0.094 Uiso calc 1 . .
    C C13 -0.01149(11) -0.0858(3) 0.08867(5) 0.0518(4) Uani d 1 . .
    C C14 -0.10124(11) 0.0090(3) 0.05961(5) 0.0525(4) Uani d 1 . .
    C C15 -0.12826(15) 0.2228(3) 0.06286(6) 0.0742(5) Uani d 1 . .
    H H15A -0.185104 0.279718 0.044785 0.089 Uiso calc 1 . .
    H H15B -0.090481 0.316592 0.083223 0.089 Uiso calc 1 . .
    C C16 -0.15837(12) -0.1489(3) 0.02779(5) 0.0564(4) Uani d 1 . .
    C C17 -0.10977(16) -0.2729(4) -0.00014(5) 0.0708(5) Uani d 1 . .
    H H17 -0.039023 -0.262514 0.001575 0.085 Uiso calc 1 . .
    C C18 -0.1648(2) -0.4116(4) -0.03050(7) 0.0958(8) Uani d 1 . .
    H H18 -0.130994 -0.493464 -0.049229 0.115 Uiso calc 1 . .
    C C19 -0.2677(3) -0.4298(5) -0.03334(8) 0.1134(10) Uani d 1 . .
    H H19 -0.304484 -0.523105 -0.054083 0.136 Uiso calc 1 . .
    C C20 -0.3175(2) -0.3114(6) -0.00582(9) 0.1157(10) Uani d 1 . .
    H H20 -0.388066 -0.325807 -0.007462 0.139 Uiso calc 1 . .
    C C21 -0.26323(14) -0.1701(5) 0.02451(7) 0.0876(7) Uani d 1 . .
    H H21 -0.297792 -0.088081 0.042958 0.105 Uiso calc 1 . .
    C C22 0.03109(12) 0.0142(3) 0.20437(6) 0.0672(5) Uani d 1 . .
    H H22A 0.028268 0.078936 0.232114 0.101 Uiso calc 1 . .
    H H22B -0.028940 0.057586 0.184710 0.101 Uiso calc 1 . .
    H H22C 0.033936 -0.148016 0.206701 0.101 Uiso calc 1 . .
    C C23 0.12310(14) 0.3598(3) 0.18558(6) 0.0634(4) Uani d 1 . .
    H H23A 0.121449 0.420168 0.213756 0.095 Uiso calc 1 . .
    H H23B 0.182901 0.414792 0.175117 0.095 Uiso calc 1 . .
    H H23C 0.062811 0.406964 0.166470 0.095 Uiso calc 1 . .
    C C24 0.23188(12) 0.1029(3) 0.26259(5) 0.0561(4) Uani d 1 . .
    C C25 0.19071(14) -0.0174(4) 0.29329(6) 0.0799(6) Uani d 1 . .
    H H25 0.161466 -0.158856 0.286507 0.096 Uiso calc 1 . .
    C C26 0.19262(19) 0.0714(7) 0.33434(8) 0.1145(11) Uani d 1 . .
    H H26 0.162999 -0.008895 0.354612 0.137 Uiso calc 1 . .
    C C27 0.2381(2) 0.2771(8) 0.34496(9) 0.1189(12) Uani d 1 . .
    H H27 0.239505 0.335912 0.372438 0.143 Uiso calc 1 . .
    C C28 0.2812(2) 0.3951(5) 0.31534(8) 0.0972(8) Uani d 1 . .
    H H28 0.312974 0.533335 0.322796 0.117 Uiso calc 1 . .
    C C29 0.27811(15) 0.3109(3) 0.27429(6) 0.0705(5) Uani d 1 . .
    H H29 0.307183 0.393851 0.254201 0.085 Uiso calc 1 . .
loop_
    _atom_site_aniso_label
    _atom_site_aniso_U_11
    _atom_site_aniso_U_22
    _atom_site_aniso_U_33
    _atom_site_aniso_U_12
    _atom_site_aniso_U_13
    _atom_site_aniso_U_23
    O1 0.0508(6) 0.0468(6) 0.0766(7) 0.0009(5) -0.0178(5) -0.0037(5)
    O2 0.1007(10) 0.0557(8) 0.0928(10) 0.0142(7) -0.0415(8) -0.0174(7)
    N1 0.0407(6) 0.0533(7) 0.0568(7) -0.0003(5) -0.0017(5) 0.0011(6)
    C1 0.0486(8) 0.0503(9) 0.0638(9) 0.0032(7) 0.0002(7) -0.0031(7)
    C2 0.0496(8) 0.0642(10) 0.0588(9) 0.0016(7) -0.0033(7) -0.0036(8)
    C3 0.0428(7) 0.0413(8) 0.0664(9) 0.0017(6) -0.0098(6) -0.0019(7)
    C4 0.0417(7) 0.0390(7) 0.0645(9) -0.0008(6) -0.0020(6) -0.0011(6)
    C5 0.0431(7) 0.0375(7) 0.0622(8) -0.0021(6) 0.0000(6) 0.0019(6)
    C6 0.0457(8) 0.0804(12) 0.0723(11) 0.0086(8) -0.0046(7) 0.0084(9)
    C7 0.0442(8) 0.0781(12) 0.0647(10) 0.0083(8) 0.0020(7) 0.0031(9)
    C8 0.0619(11) 0.133(2) 0.0858(14) 0.0136(13) 0.0135(10) -0.0206(14)
    C9 0.0649(15) 0.236(4) 0.0952(18) 0.021(2) 0.0280(13) -0.007(2)
    C10 0.0565(14) 0.212(4) 0.111(2) 0.0020(19) 0.0203(14) 0.056(2)
    C11 0.0638(13) 0.116(2) 0.131(2) -0.0098(13) 0.0130(14) 0.0376(17)
    C12 0.0596(10) 0.0799(14) 0.0959(14) -0.0054(10) 0.0141(10) 0.0095(11)
    C13 0.0477(8) 0.0516(9) 0.0535(8) -0.0001(7) -0.0004(6) -0.0047(7)
    C14 0.0441(7) 0.0599(9) 0.0520(8) 0.0031(7) 0.0030(6) 0.0002(7)
    C15 0.0654(11) 0.0712(12) 0.0792(12) 0.0136(9) -0.0098(9) -0.0016(10)
    C16 0.0502(8) 0.0694(10) 0.0462(8) 0.0009(7) -0.0027(6) 0.0016(7)
    C17 0.0755(12) 0.0803(13) 0.0535(9) 0.0080(10) 0.0012(8) -0.0048(9)
    C18 0.126(2) 0.0941(16) 0.0582(11) 0.0157(15) -0.0134(12) -0.0170(11)
    C19 0.130(2) 0.113(2) 0.0787(15) -0.0208(18) -0.0422(15) -0.0145(14)
    C20 0.0711(14) 0.157(3) 0.1056(19) -0.0240(16) -0.0276(13) -0.0177(19)
    C21 0.0515(10) 0.1270(19) 0.0786(12) -0.0030(11) -0.0071(9) -0.0169(12)
    C22 0.0451(8) 0.0701(11) 0.0842(12) -0.0022(8) 0.0041(8) 0.0017(9)
    C23 0.0632(10) 0.0438(9) 0.0768(11) 0.0056(7) -0.0087(8) -0.0018(8)
    C24 0.0465(8) 0.0604(10) 0.0587(9) 0.0047(7) 0.0001(6) 0.0037(7)
    C25 0.0568(10) 0.1088(17) 0.0729(12) 0.0005(10) 0.0063(9) 0.0203(12)
    C26 0.0678(14) 0.208(4) 0.0691(14) 0.0195(19) 0.0144(11) 0.0227(18)
    C27 0.0841(17) 0.198(4) 0.0686(15) 0.051(2) -0.0054(13) -0.030(2)
    C28 0.0943(16) 0.1037(18) 0.0817(15) 0.0283(14) -0.0223(13) -0.0331(13)
    C29 0.0712(11) 0.0642(11) 0.0700(11) 0.0039(9) -0.0075(9) -0.0096(9)
_geom_special_details
;
 All esds (except the esd in the dihedral angle between two l.s. planes)
 are estimated using the full covariance matrix.  The cell esds are taken
 into account individually in the estimation of esds in distances, angles
 and torsion angles; correlations between esds in cell parameters are only
 used when they are defined by crystal symmetry.  An approximate (isotropic)
 treatment of cell esds is used for estimating esds involving l.s. planes.
;
loop_
    _geom_bond_atom_site_label_1
    _geom_bond_atom_site_label_2
    _geom_bond_site_symmetry_2
    _geom_bond_distance
    _geom_bond_publ_flag
    O1 C13 . 1.3268(18) ?
    O1 C3 . 1.4566(17) ?
    O2 C13 . 1.198(2) ?
    N1 C1 . 1.469(2) ?
    N1 C6 . 1.471(2) ?
    N1 C5 . 1.4768(19) ?
    C1 C7 . 1.511(2) ?
    C1 C2 . 1.526(2) ?
    C1 H1 . 0.9800 ?
    C2 C3 . 1.504(2) ?
    C2 H2A . 0.9700 ?
    C2 H2B . 0.9700 ?
    C3 C4 . 1.520(2) ?
    C3 H3 . 0.9800 ?
    C4 C22 . 1.527(2) ?
    C4 C23 . 1.532(2) ?
    C4 C5 . 1.5593(19) ?
    C5 C24 . 1.516(2) ?
    C5 H5 . 0.9800 ?
    C6 H6A . 0.9600 ?
    C6 H6B . 0.9600 ?
    C6 H6C . 0.9600 ?
    C7 C8 . 1.378(3) ?
    C7 C12 . 1.382(3) ?
    C8 C9 . 1.381(4) ?
    C8 H8 . 0.9300 ?
    C9 C10 . 1.357(5) ?
    C9 H9 . 0.9300 ?
    C10 C11 . 1.365(5) ?
    C10 H10 . 0.9300 ?
    C11 C12 . 1.386(3) ?
    C11 H11 . 0.9300 ?
    C12 H12 . 0.9300 ?
    C13 C14 . 1.487(2) ?
    C14 C15 . 1.319(2) ?
    C14 C16 . 1.484(2) ?
    C15 H15A . 0.9300 ?
    C15 H15B . 0.9300 ?
    C16 C21 . 1.379(2) ?
    C16 C17 . 1.379(2) ?
    C17 C18 . 1.375(3) ?
    C17 H17 . 0.9300 ?
    C18 C19 . 1.354(4) ?
    C18 H18 . 0.9300 ?
    C19 C20 . 1.361(4) ?
    C19 H19 . 0.9300 ?
    C20 C21 . 1.380(3) ?
    C20 H20 . 0.9300 ?
    C21 H21 . 0.9300 ?
    C22 H22A . 0.9600 ?
    C22 H22B . 0.9600 ?
    C22 H22C . 0.9600 ?
    C23 H23A . 0.9600 ?
    C23 H23B . 0.9600 ?
    C23 H23C . 0.9600 ?
    C24 C25 . 1.379(3) ?
    C24 C29 . 1.394(2) ?
    C25 C26 . 1.392(4) ?
    C25 H25 . 0.9300 ?
    C26 C27 . 1.372(5) ?
    C26 H26 . 0.9300 ?
    C27 C28 . 1.360(4) ?
    C27 H27 . 0.9300 ?
    C28 C29 . 1.380(3) ?
    C28 H28 . 0.9300 ?
    C29 H29 . 0.9300 ?
loop_
    _geom_angle_atom_site_label_1
    _geom_angle_atom_site_label_2
    _geom_angle_atom_site_label_3
    _geom_angle_site_symmetry_1
    _geom_angle_site_symmetry_3
    _geom_angle
    _geom_angle_publ_flag
    C13 O1 C3 . . 117.78(12) ?
    C1 N1 C6 . . 108.09(13) ?
    C1 N1 C5 . . 114.69(11) ?
    C6 N1 C5 . . 109.24(12) ?
    N1 C1 C7 . . 111.29(13) ?
    N1 C1 C2 . . 112.27(13) ?
    C7 C1 C2 . . 107.75(14) ?
    N1 C1 H1 . . 108.5 ?
    C7 C1 H1 . . 108.5 ?
    C2 C1 H1 . . 108.5 ?
    C3 C2 C1 . . 110.60(14) ?
    C3 C2 H2A . . 109.5 ?
    C1 C2 H2A . . 109.5 ?
    C3 C2 H2B . . 109.5 ?
    C1 C2 H2B . . 109.5 ?
    H2A C2 H2B . . 108.1 ?
    O1 C3 C2 . . 108.26(13) ?
    O1 C3 C4 . . 109.16(12) ?
    C2 C3 C4 . . 111.78(12) ?
    O1 C3 H3 . . 109.2 ?
    C2 C3 H3 . . 109.2 ?
    C4 C3 H3 . . 109.2 ?
    C3 C4 C22 . . 108.46(13) ?
    C3 C4 C23 . . 111.67(14) ?
    C22 C4 C23 . . 109.15(14) ?
    C3 C4 C5 . . 105.45(12) ?
    C22 C4 C5 . . 109.82(13) ?
    C23 C4 C5 . . 112.19(12) ?
    N1 C5 C24 . . 109.76(12) ?
    N1 C5 C4 . . 113.32(12) ?
    C24 C5 C4 . . 111.28(12) ?
    N1 C5 H5 . . 107.4 ?
    C24 C5 H5 . . 107.4 ?
    C4 C5 H5 . . 107.4 ?
    N1 C6 H6A . . 109.5 ?
    N1 C6 H6B . . 109.5 ?
    H6A C6 H6B . . 109.5 ?
    N1 C6 H6C . . 109.5 ?
    H6A C6 H6C . . 109.5 ?
    H6B C6 H6C . . 109.5 ?
    C8 C7 C12 . . 118.1(2) ?
    C8 C7 C1 . . 119.70(19) ?
    C12 C7 C1 . . 122.07(17) ?
    C7 C8 C9 . . 120.4(3) ?
    C7 C8 H8 . . 119.8 ?
    C9 C8 H8 . . 119.8 ?
    C10 C9 C8 . . 121.0(3) ?
    C10 C9 H9 . . 119.5 ?
    C8 C9 H9 . . 119.5 ?
    C9 C10 C11 . . 119.6(3) ?
    C9 C10 H10 . . 120.2 ?
    C11 C10 H10 . . 120.2 ?
    C10 C11 C12 . . 120.0(3) ?
    C10 C11 H11 . . 120.0 ?
    C12 C11 H11 . . 120.0 ?
    C7 C12 C11 . . 120.9(2) ?
    C7 C12 H12 . . 119.6 ?
    C11 C12 H12 . . 119.6 ?
    O2 C13 O1 . . 123.16(14) ?
    O2 C13 C14 . . 123.83(14) ?
    O1 C13 C14 . . 112.98(13) ?
    C15 C14 C16 . . 122.53(15) ?
    C15 C14 C13 . . 120.74(15) ?
    C16 C14 C13 . . 116.73(14) ?
    C14 C15 H15A . . 120.0 ?
    C14 C15 H15B . . 120.0 ?
    H15A C15 H15B . . 120.0 ?
    C21 C16 C17 . . 117.98(17) ?
    C21 C16 C14 . . 120.31(16) ?
    C17 C16 C14 . . 121.68(15) ?
    C18 C17 C16 . . 120.7(2) ?
    C18 C17 H17 . . 119.6 ?
    C16 C17 H17 . . 119.6 ?
    C19 C18 C17 . . 120.5(2) ?
    C19 C18 H18 . . 119.8 ?
    C17 C18 H18 . . 119.8 ?
    C18 C19 C20 . . 120.0(2) ?
    C18 C19 H19 . . 120.0 ?
    C20 C19 H19 . . 120.0 ?
    C19 C20 C21 . . 120.0(2) ?
    C19 C20 H20 . . 120.0 ?
    C21 C20 H20 . . 120.0 ?
    C16 C21 C20 . . 120.8(2) ?
    C16 C21 H21 . . 119.6 ?
    C20 C21 H21 . . 119.6 ?
    C4 C22 H22A . . 109.5 ?
    C4 C22 H22B . . 109.5 ?
    H22A C22 H22B . . 109.5 ?
    C4 C22 H22C . . 109.5 ?
    H22A C22 H22C . . 109.5 ?
    H22B C22 H22C . . 109.5 ?
    C4 C23 H23A . . 109.5 ?
    C4 C23 H23B . . 109.5 ?
    H23A C23 H23B . . 109.5 ?
    C4 C23 H23C . . 109.5 ?
    H23A C23 H23C . . 109.5 ?
    H23B C23 H23C . . 109.5 ?
    C25 C24 C29 . . 118.22(18) ?
    C25 C24 C5 . . 120.39(17) ?
    C29 C24 C5 . . 121.38(15) ?
    C24 C25 C26 . . 120.5(3) ?
    C24 C25 H25 . . 119.8 ?
    C26 C25 H25 . . 119.8 ?
    C27 C26 C25 . . 120.1(3) ?
    C27 C26 H26 . . 119.9 ?
    C25 C26 H26 . . 119.9 ?
    C28 C27 C26 . . 120.0(2) ?
    C28 C27 H27 . . 120.0 ?
    C26 C27 H27 . . 120.0 ?
    C27 C28 C29 . . 120.4(3) ?
    C27 C28 H28 . . 119.8 ?
    C29 C28 H28 . . 119.8 ?
    C28 C29 C24 . . 120.7(2) ?
    C28 C29 H29 . . 119.6 ?
    C24 C29 H29 . . 119.6 ?
loop_
    _geom_torsion_atom_site_label_1
    _geom_torsion_atom_site_label_2
    _geom_torsion_atom_site_label_3
    _geom_torsion_atom_site_label_4
    _geom_torsion_site_symmetry_1
    _geom_torsion_site_symmetry_2
    _geom_torsion_site_symmetry_3
    _geom_torsion_site_symmetry_4
    _geom_torsion
    _geom_torsion_publ_flag
    C6 N1 C1 C7 . . . . -68.92(17) ?
    C5 N1 C1 C7 . . . . 168.96(12) ?
    C6 N1 C1 C2 . . . . 170.20(14) ?
    C5 N1 C1 C2 . . . . 48.08(18) ?
    N1 C1 C2 C3 . . . . -51.25(19) ?
    C7 C1 C2 C3 . . . . -174.15(14) ?
    C13 O1 C3 C2 . . . . 102.68(16) ?
    C13 O1 C3 C4 . . . . -135.44(14) ?
    C1 C2 C3 O1 . . . . -179.58(12) ?
    C1 C2 C3 C4 . . . . 60.16(17) ?
    O1 C3 C4 C22 . . . . 62.12(16) ?
    C2 C3 C4 C22 . . . . -178.14(13) ?
    O1 C3 C4 C23 . . . . -58.19(16) ?
    C2 C3 C4 C23 . . . . 61.55(16) ?
    O1 C3 C4 C5 . . . . 179.71(11) ?
    C2 C3 C4 C5 . . . . -60.55(15) ?
    C1 N1 C5 C24 . . . . -177.09(12) ?
    C6 N1 C5 C24 . . . . 61.42(16) ?
    C1 N1 C5 C4 . . . . -52.00(17) ?
    C6 N1 C5 C4 . . . . -173.50(13) ?
    C3 C4 C5 N1 . . . . 55.93(15) ?
    C22 C4 C5 N1 . . . . 172.60(13) ?
    C23 C4 C5 N1 . . . . -65.83(17) ?
    C3 C4 C5 C24 . . . . -179.80(12) ?
    C22 C4 C5 C24 . . . . -63.13(17) ?
    C23 C4 C5 C24 . . . . 58.43(18) ?
    N1 C1 C7 C8 . . . . 153.59(17) ?
    C2 C1 C7 C8 . . . . -82.9(2) ?
    N1 C1 C7 C12 . . . . -31.4(2) ?
    C2 C1 C7 C12 . . . . 92.05(19) ?
    C12 C7 C8 C9 . . . . -1.0(3) ?
    C1 C7 C8 C9 . . . . 174.1(2) ?
    C7 C8 C9 C10 . . . . 1.6(4) ?
    C8 C9 C10 C11 . . . . -0.9(5) ?
    C9 C10 C11 C12 . . . . -0.2(4) ?
    C8 C7 C12 C11 . . . . -0.1(3) ?
    C1 C7 C12 C11 . . . . -175.15(19) ?
    C10 C11 C12 C7 . . . . 0.7(4) ?
    C3 O1 C13 O2 . . . . 2.1(2) ?
    C3 O1 C13 C14 . . . . -179.60(13) ?
    O2 C13 C14 C15 . . . . 173.29(19) ?
    O1 C13 C14 C15 . . . . -5.0(2) ?
    O2 C13 C14 C16 . . . . -5.9(2) ?
    O1 C13 C14 C16 . . . . 175.90(13) ?
    C15 C14 C16 C21 . . . . -50.8(3) ?
    C13 C14 C16 C21 . . . . 128.38(19) ?
    C15 C14 C16 C17 . . . . 127.2(2) ?
    C13 C14 C16 C17 . . . . -53.7(2) ?
    C21 C16 C17 C18 . . . . 0.5(3) ?
    C14 C16 C17 C18 . . . . -177.43(18) ?
    C16 C17 C18 C19 . . . . -0.4(4) ?
    C17 C18 C19 C20 . . . . -0.4(4) ?
    C18 C19 C20 C21 . . . . 1.0(5) ?
    C17 C16 C21 C20 . . . . 0.1(3) ?
    C14 C16 C21 C20 . . . . 178.1(2) ?
    C19 C20 C21 C16 . . . . -0.9(4) ?
    N1 C5 C24 C25 . . . . -142.18(15) ?
    C4 C5 C24 C25 . . . . 91.57(18) ?
    N1 C5 C24 C29 . . . . 39.07(19) ?
    C4 C5 C24 C29 . . . . -87.18(17) ?
    C29 C24 C25 C26 . . . . 2.1(3) ?
    C5 C24 C25 C26 . . . . -176.69(18) ?
    C24 C25 C26 C27 . . . . -1.8(3) ?
    C25 C26 C27 C28 . . . . 0.2(4) ?
    C26 C27 C28 C29 . . . . 1.0(4) ?
    C27 C28 C29 C24 . . . . -0.7(3) ?
    C25 C24 C29 C28 . . . . -0.9(3) ?
    C5 C24 C29 C28 . . . . 177.91(17) ?
loop_
    _geom_hbond_atom_site_label_D
    _geom_hbond_atom_site_label_H
    _geom_hbond_atom_site_label_A
    _geom_hbond_site_symmetry_A
    _geom_hbond_distance_DH
    _geom_hbond_distance_HA
    _geom_hbond_distance_DA
    _geom_hbond_angle_DHA
    _geom_hbond_publ_flag
    C12 H12 N1 . 0.93 2.56 2.869(2) 100 yes
    C3 H3 O2 . 0.98 2.26 2.677(2) 104 yes
    C15 H15B O1 . 0.93 2.34 2.683(2) 101 yes
    C22 H22B O1 . 0.96 2.53 2.878(2) 102 yes
    C23 H23C O1 . 0.96 2.57 2.903(2) 100 yes
    C18 H18 O2 3_545 0.93 2.55 3.473(3) 170 yes
    C15 H15A Cg 1_565 0.93 2.94 3.613(2) 130 yes
_shelx_space_group_comment
;
The symmetry employed for this shelxl refinement is uniquely defined
by the following loop, which should always be used as a source of
symmetry information in preference to the above space-group names.
They are only intended as comments.
;
_shelx_estimated_absorpt_T_min     0.975
_shelx_estimated_absorpt_T_max     0.988
_shelx_hkl_file
;
  -2   0   0   93.13    3.74
   2   0   0   93.13    3.70
  -2   0   0   94.96    7.84
  -3   0   0  113.07   10.36
   3   0   0  119.60    4.83
  -3   0   0  119.00    4.91
   3   0   0  103.33   10.01
   4   0   0  132.74    5.70
  -4   0   0  135.24    5.87
   4   0   0  124.22   12.38
  -4   0   0  131.50   12.86
   5   0   0    1.59    0.11
  -5   0   0    1.53    0.13
   5   0   0    1.77    0.14
   5   0   0    1.77    0.14
   5   0   0    1.82    0.13
  -5   0   0    1.61    0.11
  -5   0   0    1.64    0.12
  -5   0   0    1.75    0.14
   6   0   0    0.33    0.07
   6   0   0    0.34    0.06
   6   0   0    0.49    0.09
  -6   0   0    0.31    0.06
  -6   0   0    0.31    0.07
  -6   0   0    0.31    0.07
   6   0   0    0.35    0.08
  -6   0   0    0.33    0.06
  -7   0   0  187.95    5.67
   8   0   0    2.08    0.16
  -8   0   0    2.12    0.19
  -8   0   0    1.96    0.17
  -8   0   0    2.15    0.16
  -8   0   0    2.00    0.19
   8   0   0    1.81    0.17
   8   0   0    1.97    0.19
   9   0   0   85.42    2.73
   9   0   0   90.18    2.84
  -9   0   0   89.66    2.79
  -9   0   0   88.51    2.83
  -9   0   0   89.74    2.74
   9   0   0   88.81    2.86
   9   0   0   85.67    2.79
 -10   0   0    0.66    0.12
  10   0   0    0.62    0.11
  10   0   0    0.73    0.16
  10   0   0    0.58    0.14
 -10   0   0    0.40    0.09
  10   0   0    0.43    0.09
 -10   0   0    0.51    0.12
 -11   0   0   23.23    0.89
  11   0   0   22.38    0.94
  11   0   0   24.24    0.98
 -11   0   0   21.27    0.92
  11   0   0   21.66    0.83
  11   0   0   21.60    0.89
  12   0   0    5.90    0.34
  12   0   0    6.25    0.42
 -12   0   0    6.94    0.40
  12   0   0    5.40    0.41
  13   0   0    0.52    0.16
  13   0   0    0.49    0.15
 -13   0   0    0.28    0.10
  14   0   0    6.77    0.49
  14   0   0    7.55    0.53
  15   0   0    0.42    0.15
  15   0   0    0.57    0.18
  16   0   0    0.37    0.15
  16   0   0    0.12    0.15
  17   0   0   -0.30    0.12
  17   0   0   -0.02    0.12
   0  -1   0   -0.01    0.01
   0  -1   0    0.05    0.02
   0  -1   0    0.00    0.02
   0  -1   0    0.01    0.02
   0   1   0   -0.01    0.01
   0   1   0    0.00    0.01
   0   1   0    0.02    0.01
   0   1   0    0.00    0.01
   1  -1   0  687.85   34.43
  -1  -1   0  718.51   35.23
   1   1   0  766.56   36.46
  -1   1   0  764.54   35.20
   2  -1   0   46.58    1.46
  -2  -1   0   47.02    1.38
  -2  -1   0   47.43    1.44
  -2  -1   0   46.25    1.43
  -2  -1   0   45.14    1.44
   2  -1   0   46.04    1.44
  -2  -1   0   47.10    1.46
   2  -1   0   46.77    1.38
   2  -1   0   46.40    1.40
  -2   1   0   47.32    1.40
  -2   1   0   46.89    1.44
   2   1   0   47.66    1.46
   2   1   0   46.32    1.45
  -2   1   0   46.92    1.38
  -3  -1   0  178.05   16.86
   3  -1   0  181.34   20.25
  -3  -1   0  190.74    7.58
   3  -1   0  195.04    7.86
   3   1   0  165.30    7.21
   3   1   0  212.49   18.32
  -3   1   0  167.30   15.51
  -3   1   0  183.56    7.81
  -4  -1   0   38.41    1.18
  -4  -1   0   38.85    1.26
   4  -1   0   38.83    1.24
  -4  -1   0   40.29    1.28
   4  -1   0   37.96    1.26
  -4  -1   0   38.06    1.27
   4  -1   0   40.17    1.29
   4   1   0   41.60    1.29
   4   1   0   39.70    1.19
  -4   1   0   36.50    1.26
  -4   1   0   41.22    1.30
  -4   1   0   38.36    1.23
   4   1   0   39.42    1.28
   4   1   0   38.97    1.26
   5  -1   0   12.38    0.48
  -5  -1   0   12.69    0.51
   5  -1   0   12.68    0.52
   5  -1   0   12.67    0.39
  -5  -1   0   12.28    0.51
  -5  -1   0   12.55    0.50
   5  -1   0   13.29    0.51
  -5  -1   0   12.84    0.43
  -5   1   0   12.33    0.47
   5   1   0   13.36    0.53
  -5   1   0   12.64    0.40
   5   1   0   13.45    0.51
  -5   1   0   11.88    0.49
   5   1   0   12.31    0.43
   5   1   0   12.56    0.51
  -5   1   0   12.78    0.52
  -6  -1   0    9.38    0.35
   6  -1   0    9.22    0.41
   6  -1   0    9.11    0.44
   6  -1   0    8.95    0.42
  -6  -1   0    9.60    0.44
  -6  -1   0    9.41    0.42
   6  -1   0    9.12    0.31
  -6  -1   0    8.78    0.41
  -6   1   0   10.01    0.45
  -6   1   0    9.44    0.31
   6   1   0    9.53    0.36
   6   1   0    9.54    0.43
   6   1   0    9.53    0.43
  -6   1   0    9.41    0.40
  -6   1   0    9.08    0.42
   6   1   0    9.33    0.44
  -7  -1   0    7.45    0.38
   7  -1   0    7.24    0.27
   7  -1   0    7.50    0.39
  -7  -1   0    7.56    0.40
   7  -1   0    7.55    0.40
  -7  -1   0    7.84    0.32
   7  -1   0    8.25    0.38
  -7  -1   0    7.52    0.37
   7   1   0    8.12    0.39
   7   1   0    8.50    0.43
  -7   1   0    8.02    0.40
  -7   1   0    7.55    0.28
  -7   1   0    7.04    0.38
   7   1   0    7.24    0.32
  -7   1   0    7.76    0.37
   7   1   0    7.91    0.38
   8  -1   0    2.23    0.21
  -8  -1   0    2.12    0.19
  -8  -1   0    2.21    0.20
   8  -1   0    2.47    0.21
  -8  -1   0    2.19    0.20
   8  -1   0    2.45    0.21
   8  -1   0    2.16    0.12
  -8  -1   0    2.41    0.15
  -8   1   0    2.34    0.12
  -8   1   0    2.29    0.21
   8   1   0    2.11    0.15
   8   1   0    2.70    0.24
  -8   1   0    2.60    0.23
   8   1   0    2.14    0.20
   8   1   0    2.32    0.20
  -8   1   0    2.30    0.19
   9  -1   0    1.65    0.18
  -9  -1   0    1.55    0.14
   9  -1   0    1.80    0.19
   9  -1   0    1.56    0.11
   9  -1   0    1.65    0.18
  -9  -1   0    1.63    0.20
  -9  -1   0    1.54    0.17
   9   1   0    1.82    0.18
  -9   1   0    1.58    0.11
  -9   1   0    1.56    0.18
   9   1   0    1.55    0.18
   9   1   0    1.68    0.21
  -9   1   0    1.50    0.17
   9   1   0    1.61    0.15
  10  -1   0    1.78    0.13
  10  -1   0    2.13    0.24
 -10  -1   0    2.22    0.18
 -10  -1   0    2.01    0.23
  10  -1   0    1.80    0.21
  10  -1   0    1.98    0.22
 -10  -1   0    1.92    0.21
  10   1   0    2.30    0.24
 -10   1   0    1.75    0.23
  10   1   0    2.34    0.25
  10   1   0    1.92    0.20
 -10   1   0    1.99    0.21
 -10   1   0    1.53    0.12
  10   1   0    1.83    0.18
  11  -1   0    0.02    0.06
  11  -1   0   -0.06    0.04
 -11  -1   0    0.02    0.05
  11  -1   0   -0.01    0.08
 -11  -1   0   -0.08    0.07
  11  -1   0    0.04    0.09
 -11   1   0   -0.01    0.07
  11   1   0   -0.05    0.08
  11   1   0    0.15    0.08
  11   1   0   -0.17    0.07
 -11   1   0    0.04    0.07
  12  -1   0   -0.05    0.07
  12  -1   0    0.05    0.09
 -12  -1   0    0.03    0.05
  12  -1   0   -0.08    0.10
 -12   1   0    0.07    0.08
  12   1   0    0.03    0.05
  12   1   0    0.13    0.08
  12   1   0    0.04    0.10
  13  -1   0   -0.03    0.06
  13  -1   0    0.11    0.09
  13   1   0    0.14    0.08
  13   1   0    0.09    0.12
  13   1   0    0.24    0.12
  14  -1   0    0.17    0.10
  14  -1   0   -0.06    0.08
 -14   1   0    0.14    0.09
  14   1   0    0.01    0.11
  14   1   0    0.16    0.10
  15  -1   0    0.30    0.14
  15  -1   0    0.43    0.11
  15   1   0    0.17    0.11
  15   1   0   -0.06    0.10
 -15   1   0    0.11    0.10
  16  -1   0    0.05    0.14
  16  -1   0    0.04    0.12
  16   1   0    0.01    0.11
  16   1   0   -0.09    0.11
  17  -1   0    0.15    0.18
  17  -1   0    0.01    0.17
  17   1   0    0.37    0.21
  17   1   0    0.40    0.20
   0  -2   0  353.87   13.79
   0  -2   0  356.49   29.49
   0   2   0  356.16   29.38
   0   2   0  325.61   13.38
  -1  -2   0    0.82    0.08
   1  -2   0    0.78    0.05
   1  -2   0    0.80    0.09
   1  -2   0    0.84    0.06
  -1  -2   0    0.59    0.09
  -1  -2   0    0.65    0.07
   1  -2   0    0.70    0.08
  -1  -2   0    0.86    0.09
   1  -2   0    0.80    0.09
  -1   2   0    0.79    0.08
   1   2   0    0.82    0.08
  -1   2   0    0.91    0.09
  -1   2   0    0.74    0.09
   1   2   0    0.64    0.08
   1   2   0    0.70    0.08
   1   2   0    0.83    0.10
   2  -2   0    7.97    0.31
  -2  -2   0    7.84    0.34
  -2  -2   0    8.08    0.37
   2  -2   0    8.10    0.27
   2  -2   0    7.71    0.36
   2  -2   0    7.61    0.34
  -2  -2   0    8.36    0.34
   2   2   0    8.23    0.30
   2   2   0    8.07    0.30
  -2   2   0    8.08    0.34
  -2   2   0    8.02    0.31
  -2   2   0    7.92    0.27
   2   2   0    8.48    0.37
   2   2   0    8.61    0.34
  -2   2   0    8.43    0.37
   2   2   0    7.64    0.33
  -3  -2   0    1.97    0.14
   3  -2   0    1.58    0.13
   3  -2   0    1.76    0.15
   3  -2   0    1.83    0.09
  -3  -2   0    1.52    0.13
  -3  -2   0    1.69    0.15
   3  -2   0    1.73    0.09
  -3   2   0    1.61    0.15
   3   2   0    1.60    0.12
  -3   2   0    1.82    0.09
  -3   2   0    1.61    0.13
   3   2   0    1.64    0.09
  -3   2   0    1.81    0.10
   3   2   0    1.73    0.15
   3   2   0    1.90    0.14
   3   2   0    1.85    0.09
   4  -2   0    0.61    0.11
  -4  -2   0    0.94    0.12
   4  -2   0    0.95    0.08
   4  -2   0    0.92    0.05
  -4  -2   0    0.97    0.11
  -4  -2   0    0.65    0.10
   4  -2   0    0.79    0.10
  -4  -2   0    0.92    0.10
  -4   2   0    0.99    0.07
   4   2   0    0.93    0.05
  -4   2   0    0.95    0.12
   4   2   0    1.15    0.13
  -4   2   0    1.02    0.11
  -4   2   0    0.95    0.06
   4   2   0    0.85    0.06
   4   2   0    1.00    0.12
  -5  -2   0    7.06    0.23
   5  -2   0    7.09    0.38
  -5  -2   0    7.03    0.34
   5  -2   0    6.48    0.34
   5  -2   0    6.98    0.30
  -5  -2   0    6.82    0.36
  -5  -2   0    6.69    0.36
  -5  -2   0    7.24    0.35
  -5   2   0    6.72    0.35
  -5   2   0    7.31    0.29
   5   2   0    7.04    0.24
  -5   2   0    7.24    0.39
   5   2   0    7.08    0.37
   5   2   0    6.59    0.37
   6  -2   0    5.05    0.32
  -6  -2   0    4.43    0.29
   6  -2   0    4.57    0.24
  -6  -2   0    3.89    0.28
  -6  -2   0    4.34    0.27
  -6  -2   0    4.63    0.17
   6  -2   0    4.37    0.27
  -6  -2   0    4.41    0.28
   6   2   0    4.59    0.17
  -6   2   0    4.51    0.23
   6   2   0    4.88    0.31
  -6   2   0    4.35    0.30
   6   2   0    4.60    0.29
  -6   2   0    4.30    0.27
  -7  -2   0   12.70    0.58
   7  -2   0   12.76    0.60
  -7  -2   0   12.81    0.58
   7  -2   0   13.33    0.53
  -7  -2   0   13.32    0.42
   7  -2   0   11.31    0.55
  -7  -2   0   12.99    0.57
  -7  -2   0   12.64    0.56
   7   2   0   13.61    0.59
   7   2   0   12.78    0.43
   7   2   0   13.03    0.59
  -7   2   0   11.77    0.56
   7   2   0   13.04    0.60
  -7   2   0   13.56    0.62
  -7   2   0   12.55    0.50
   8  -2   0   11.53    0.58
   8  -2   0   11.98    0.56
  -8  -2   0   11.25    0.55
  -8  -2   0   11.73    0.55
  -8  -2   0   11.66    0.40
  -8  -2   0   11.24    0.54
   8  -2   0   11.92    0.52
  -8  -2   0   10.29    0.55
   8   2   0   11.38    0.57
   8   2   0   13.37    0.58
   8   2   0   11.80    0.58
  -8   2   0   12.58    0.60
  -8   2   0   11.63    0.49
   8   2   0   11.13    0.41
   9  -2   0    0.64    0.14
  -9  -2   0    0.62    0.13
   9  -2   0    0.97    0.17
  -9  -2   0    0.75    0.07
  -9  -2   0    0.68    0.14
   9  -2   0    0.83    0.13
  -9  -2   0    0.78    0.15
   9   2   0    0.92    0.17
   9   2   0    0.77    0.08
  -9   2   0    0.51    0.13
   9   2   0    0.93    0.17
  -9   2   0    0.61    0.11
   9   2   0    0.80    0.16
 -10  -2   0    4.10    0.32
  10  -2   0    4.13    0.31
  10  -2   0    4.29    0.33
  10  -2   0    3.72    0.34
 -10  -2   0    4.23    0.20
 -10  -2   0    3.53    0.30
  10   2   0    4.55    0.35
  10   2   0    4.15    0.32
 -10   2   0    3.82    0.28
 -10   2   0    3.99    0.34
  10   2   0    4.71    0.36
 -11  -2   0   12.38    0.65
  11  -2   0   13.74    0.65
  11  -2   0   14.32    0.70
 -11   2   0   12.74    0.61
  11   2   0   13.30    0.68
  11   2   0   13.77    0.69
 -11   2   0   13.99    0.71
  11   2   0   14.96    0.74
  12  -2   0    0.34    0.13
  12  -2   0    0.58    0.16
  12   2   0    0.28    0.10
 -12   2   0    0.45    0.14
  12   2   0    0.50    0.14
  12   2   0    0.45    0.13
  13  -2   0    0.06    0.10
 -13  -2   0   -0.11    0.05
  13  -2   0    0.08    0.12
 -13   2   0   -0.04    0.08
  13   2   0   -0.01    0.07
 -14  -2   0    1.27    0.24
  14  -2   0    1.98    0.28
  14  -2   0    2.04    0.32
 -14   2   0    2.46    0.30
  14   2   0    2.41    0.29
  14   2   0    1.86    0.31
  14   2   0    1.49    0.27
  15  -2   0   -0.14    0.09
 -15  -2   0    0.14    0.06
  15  -2   0   -0.10    0.11
  15   2   0   -0.02    0.12
  15   2   0    0.08    0.10
 -15   2   0   -0.13    0.10
  16  -2   0    0.35    0.21
 -16  -2   0    0.20    0.16
 -16   2   0    0.31    0.13
  16   2   0    0.70    0.18
  16   2   0    0.43    0.16
   0  -3   0    0.04    0.06
   0  -3   0   -0.09    0.04
   0  -3   0   -0.01    0.03
   0  -3   0   -0.01    0.03
   0   3   0    0.07    0.05
   0   3   0   -0.04    0.04
   0   3   0    0.01    0.04
   1  -3   0  139.33    4.21
   1  -3   0  144.76    4.25
   1  -3   0  136.51    4.12
   1  -3   0  136.33    4.24
  -1  -3   0  137.27    4.25
  -1  -3   0  140.73    4.23
  -1  -3   0  136.18    4.19
  -1  -3   0  134.49    4.16
   1  -3   0  138.04    4.11
  -1   3   0  142.28    4.22
   1   3   0  134.60    4.19
   1   3   0  136.05    4.20
   1   3   0  154.95    4.28
   1   3   0  137.28    4.20
  -1   3   0  136.49    4.25
  -1   3   0  139.13    4.22
   2  -3   0   41.20    1.29
   2  -3   0   42.15    1.30
  -2  -3   0   43.19    1.46
   2  -3   0   44.26    1.44
   2  -3   0   43.07    1.38
   2  -3   0   42.71    1.45
  -2  -3   0   42.88    1.43
  -2  -3   0   42.06    1.39
   2   3   0   41.83    1.40
   2   3   0   44.93    1.40
   2   3   0   40.75    1.37
  -2   3   0   42.68    1.46
   2   3   0   40.42    1.36
  -2   3   0   42.04    1.42
   2   3   0   44.85    1.47
  -2   3   0   44.84    1.40
   3  -3   0    1.16    0.15
  -3  -3   0    1.22    0.14
   3   3   0    1.37    0.16
   3   3   0    0.90    0.08
   3   3   0    1.22    0.13
   4  -3   0    8.52    0.32
  -4  -3   0    7.42    0.38
   4  -3   0    7.79    0.43
   4  -3   0    7.63    0.39
   4  -3   0    8.10    0.30
  -4  -3   0    8.17    0.40
  -4  -3   0    8.20    0.43
  -4  -3   0    7.69    0.39
   4   3   0    8.21    0.30
   4   3   0    8.80    0.39
  -4   3   0    7.74    0.28
  -4   3   0    8.58    0.33
  -4   3   0    7.38    0.39
   4   3   0    7.69    0.31
   4   3   0    8.03    0.40
  -4   3   0    7.49    0.43
   4   3   0    7.97    0.43
   5  -3   0    0.07    0.06
  -5  -3   0    0.11    0.06
   5  -3   0    0.08    0.06
  -5  -3   0    0.04    0.05
   5  -3   0    0.09    0.03
  -5  -3   0    0.09    0.07
  -5  -3   0   -0.02    0.06
   5  -3   0    0.05    0.02
   5   3   0    0.05    0.06
   5   3   0    0.08    0.02
  -5   3   0    0.08    0.03
   5   3   0    0.17    0.08
  -5   3   0    0.11    0.07
  -5   3   0    0.09    0.07
   5   3   0    0.08    0.03
  -5   3   0    0.12    0.03
  -6  -3   0    8.53    0.46
   6  -3   0    8.93    0.36
   6  -3   0    9.24    0.46
   6  -3   0    8.51    0.28
  -6  -3   0    8.89    0.44
  -6  -3   0    8.60    0.43
  -6  -3   0    9.36    0.49
   6  -3   0    8.89    0.50
  -6   3   0    9.10    0.35
  -6   3   0   10.15    0.53
   6   3   0    8.92    0.47
   6   3   0    9.26    0.50
  -6   3   0    7.77    0.44
   7  -3   0    2.61    0.23
   7  -3   0    2.08    0.16
  -7  -3   0    1.57    0.19
  -7  -3   0    1.63    0.20
  -7  -3   0    2.24    0.21
   7  -3   0    1.57    0.21
  -7  -3   0    2.01    0.19
  -7   3   0    2.18    0.24
   7   3   0    1.83    0.21
  -7   3   0    1.97    0.14
   7   3   0    1.92    0.22
  -8  -3   0   16.52    0.73
  -8  -3   0   16.20    0.74
   8  -3   0   16.71    0.80
  -8  -3   0   15.73    0.76
   8  -3   0   16.71    0.75
   8  -3   0   16.73    0.65
   8   3   0   16.99    0.78
  -8   3   0   15.62    0.61
   8   3   0   17.49    0.78
  -8   3   0   17.61    0.81
   9  -3   0    2.88    0.29
  -9  -3   0    2.35    0.25
  -9  -3   0    2.15    0.28
   9  -3   0    2.80    0.22
   9   3   0    2.35    0.26
   9   3   0    2.92    0.30
  10  -3   0   23.00    0.98
  10  -3   0   22.91    0.89
 -10  -3   0   22.03    0.96
  10   3   0   23.07    1.01
  10   3   0   22.22    1.01
 -10   3   0   22.27    1.02
  11  -3   0    0.65    0.12
 -11  -3   0    0.70    0.16
  11  -3   0    0.65    0.16
  11   3   0    0.32    0.12
  11   3   0    0.52    0.15
 -11   3   0    0.55    0.17
  12  -3   0    0.39    0.15
 -12  -3   0    0.10    0.10
 -12   3   0    0.22    0.11
  12   3   0    0.21    0.12
 -13  -3   0    0.17    0.13
  13  -3   0    0.40    0.17
  13   3   0   -0.01    0.09
 -13   3   0    0.21    0.13
  13   3   0    0.19    0.14
  14  -3   0   -0.05    0.12
  14   3   0   -0.01    0.11
  14   3   0   -0.12    0.08
 -14   3   0    0.15    0.11
  15  -3   0   -0.14    0.15
 -15  -3   0   -0.05    0.10
  15   3   0    0.04    0.10
  15   3   0    0.07    0.19
 -15   3   0   -0.16    0.11
 -16  -3   0   -0.28    0.12
  16  -3   0   -0.11    0.16
 -16   3   0   -0.15    0.14
  16   3   0   -0.06    0.16
   0  -4   0    9.68    0.38
   0  -4   0    9.82    0.39
   0  -4   0   10.09    0.47
   0  -4   0    9.06    0.47
   0  -4   0    9.93    0.49
   0   4   0   10.60    0.50
   0   4   0    9.90    0.48
   0   4   0    9.06    0.45
  -1  -4   0    2.64    0.22
   1  -4   0    2.08    0.19
   1  -4   0    2.38    0.21
   1  -4   0    2.22    0.13
  -1  -4   0    2.03    0.20
   1  -4   0    2.22    0.22
   1  -4   0    2.20    0.13
  -1  -4   0    2.28    0.16
  -1  -4   0    2.31    0.16
  -1   4   0    2.28    0.20
  -1   4   0    2.51    0.22
   1   4   0    2.36    0.20
   1   4   0    2.26    0.19
   1   4   0    2.30    0.22
  -1   4   0    2.13    0.20
   1   4   0    2.44    0.20
   2  -4   0    2.16    0.18
   2  -4   0    2.01    0.21
  -2  -4   0    2.28    0.21
   2  -4   0    1.95    0.11
   2  -4   0    1.80    0.11
  -2  -4   0    2.13    0.22
   2  -4   0    2.19    0.21
  -2  -4   0    1.98    0.17
   2   4   0    1.93    0.18
  -2   4   0    1.86    0.19
   2   4   0    2.11    0.22
   2   4   0    1.71    0.16
  -2   4   0    1.92    0.18
   2   4   0    2.12    0.17
  -2   4   0    2.02    0.21
   2   4   0    1.83    0.16
   3  -4   0    1.41    0.09
  -3  -4   0    1.46    0.16
   3  -4   0    1.56    0.09
   3  -4   0    1.27    0.17
  -3  -4   0    1.54    0.19
   3  -4   0    1.30    0.17
  -3  -4   0    1.48    0.18
   3  -4   0    1.56    0.15
  -3   4   0    1.28    0.18
  -3   4   0    1.36    0.18
  -3   4   0    1.23    0.14
   3   4   0    1.28    0.20
   3   4   0    1.39    0.13
   3   4   0    1.59    0.16
   3   4   0    1.64    0.17
   3   4   0    1.37    0.13
  -4  -4   0    0.14    0.05
  -4  -4   0    0.13    0.07
   4  -4   0    0.05    0.07
   4  -4   0    0.09    0.05
  -4  -4   0    0.06    0.06
   4  -4   0    0.25    0.08
   4  -4   0    0.11    0.02
  -4   4   0    0.22    0.10
   4   4   0    0.09    0.06
   4   4   0   -0.03    0.06
  -4   4   0    0.15    0.06
   4   4   0    0.12    0.07
  -4   4   0    0.06    0.06
   4   4   0    0.16    0.04
   4   4   0    0.11    0.05
   5  -4   0   -0.03    0.04
  -5  -4   0   -0.09    0.05
  -5  -4   0    0.01    0.07
  -5  -4   0    0.07    0.05
   5  -4   0   -0.08    0.07
   5  -4   0    0.04    0.03
   5  -4   0   -0.03    0.06
  -5  -4   0    0.07    0.05
   5   4   0   -0.08    0.06
  -5   4   0   -0.06    0.06
  -5   4   0    0.01    0.03
  -5   4   0   -0.02    0.02
   5   4   0   -0.11    0.04
   5   4   0    0.00    0.03
   6  -4   0    0.07    0.07
  -6  -4   0    0.02    0.07
  -6  -4   0   -0.13    0.05
   6  -4   0   -0.05    0.09
   6  -4   0   -0.01    0.03
  -6  -4   0    0.04    0.06
  -6   4   0    0.03    0.04
   6   4   0   -0.02    0.07
   6   4   0   -0.04    0.02
  -6   4   0   -0.03    0.07
   6   4   0    0.07    0.07
   7  -4   0    2.17    0.23
   7  -4   0    1.62    0.15
  -7  -4   0    1.88    0.23
   7   4   0    2.03    0.25
   7   4   0    2.29    0.25
  -7   4   0    2.12    0.27
   8  -4   0    0.57    0.14
  -8  -4   0    0.49    0.15
   8   4   0    0.31    0.12
  -8   4   0    0.64    0.16
   8   4   0    0.80    0.17
  -9  -4   0    5.86    0.42
   9  -4   0    6.33    0.44
   9   4   0    6.24    0.46
   9   4   0    6.51    0.48
  -9   4   0    7.05    0.51
 -10  -4   0    0.76    0.18
  10  -4   0    1.27    0.23
  10   4   0    0.88    0.20
  10   4   0    0.83    0.19
 -10   4   0    0.79    0.21
  11  -4   0    0.15    0.09
 -11  -4   0    0.06    0.11
 -11   4   0    0.39    0.14
  11   4   0    0.10    0.12
  11   4   0    0.18    0.11
  12  -4   0    0.11    0.11
 -12  -4   0    0.27    0.15
  12   4   0    0.26    0.11
 -12   4   0    0.09    0.13
  12   4   0    0.20    0.12
  13  -4   0    0.24    0.08
 -13  -4   0   -0.06    0.17
  13   4   0   -0.16    0.14
 -13   4   0   -0.01    0.12
  13   4   0   -0.06    0.12
 -14  -4   0    0.90    0.27
  14  -4   0    0.47    0.20
  14   4   0    0.61    0.19
 -14   4   0    0.45    0.21
  14   4   0    0.48    0.20
   0  -5   0    0.18    0.06
   0  -5   0    0.00    0.07
   0  -5   0    0.03    0.05
   0   5   0    0.10    0.07
   0   5   0   -0.03    0.06
   0   5   0    0.02    0.07
   1  -5   0    0.02    0.04
  -1  -5   0    0.18    0.07
  -1  -5   0    0.05    0.09
  -1  -5   0    0.16    0.10
   1  -5   0    0.03    0.07
   1  -5   0   -0.02    0.07
   1  -5   0    0.11    0.08
  -1   5   0   -0.01    0.07
  -1   5   0    0.08    0.07
  -1   5   0    0.03    0.06
   1   5   0    0.02    0.06
   1   5   0    0.03    0.07
   1   5   0    0.07    0.07
   2  -5   0    0.38    0.11
   2  -5   0    0.12    0.09
  -2  -5   0    0.11    0.06
   2  -5   0    0.19    0.10
  -2  -5   0    0.18    0.09
  -2  -5   0    0.16    0.09
   2   5   0    0.04    0.07
  -2   5   0    0.19    0.09
  -2   5   0    0.22    0.11
   2   5   0    0.17    0.10
   2   5   0    0.24    0.09
   3  -5   0    1.45    0.21
  -3  -5   0    0.92    0.17
   3  -5   0    0.89    0.17
   3  -5   0    0.66    0.16
   3   5   0    0.87    0.14
  -3   5   0    0.98    0.21
   3   5   0    0.88    0.14
   3   5   0    1.17    0.21
  -3   5   0    1.00    0.16
  -4  -5   0    1.37    0.20
  -4  -5   0    1.27    0.21
   4  -5   0    1.24    0.21
   4   5   0    1.80    0.21
  -4   5   0    1.24    0.22
   4   5   0    1.79    0.27
   4   5   0    1.68    0.17
  -4   5   0    1.43    0.18
  -5  -5   0    3.12    0.28
   5  -5   0    3.36    0.31
  -5  -5   0    3.72    0.32
   5   5   0    3.58    0.36
  -5   5   0    3.35    0.35
   5   5   0    3.87    0.30
  -6  -5   0    5.19    0.37
  -6  -5   0    5.60    0.40
   6  -5   0    4.94    0.39
   6   5   0    5.91    0.40
  -6   5   0    5.07    0.44
   6   5   0    6.26    0.46
  -7  -5   0    3.16    0.32
   7  -5   0    2.84    0.29
  -7   5   0    2.71    0.33
   7   5   0    2.84    0.31
   7   5   0    2.99    0.29
  -8  -5   0    0.95    0.18
   8  -5   0    0.83    0.19
   8   5   0    0.57    0.17
   8   5   0    0.94    0.18
  -8   5   0    0.72    0.19
  -9  -5   0    0.04    0.09
   9  -5   0   -0.12    0.10
   9   5   0   -0.11    0.08
  -9   5   0    0.00    0.10
   9   5   0    0.07    0.10
 -10  -5   0    0.40    0.16
  10  -5   0    0.39    0.16
 -10   5   0    0.55    0.17
  10   5   0    0.54    0.19
  10   5   0    0.35    0.13
  11  -5   0    0.06    0.15
 -11  -5   0   -0.01    0.15
  11   5   0   -0.05    0.14
 -11   5   0    0.00    0.15
  11   5   0    0.05    0.11
  12  -5   0    0.12    0.13
 -12  -5   0    0.25    0.10
  12   5   0    0.25    0.19
 -12   5   0    0.26    0.11
  12   5   0   -0.06    0.11
 -13  -5   0   -0.07    0.17
  13  -5   0   -0.10    0.14
 -13   5   0    0.07    0.11
  13   5   0   -0.01    0.10
  13   5   0    0.18    0.18
   0  -6   0    0.77    0.18
   0   6   0    0.58    0.15
   0   6   0    0.52    0.16
  -1  -6   0    0.16    0.09
   1  -6   0    0.25    0.14
  -1   6   0    0.31    0.12
   1   6   0    0.50    0.15
  -1   6   0    0.25    0.11
   1   6   0    0.23    0.10
  -2  -6   0    1.95    0.25
   2  -6   0    1.94    0.25
  -2   6   0    1.84    0.22
  -2   6   0    1.78    0.23
   2   6   0    1.98    0.31
   2   6   0    2.00    0.25
  -3  -6   0    1.14    0.24
   3  -6   0    1.01    0.20
  -3   6   0    1.01    0.20
  -3   6   0    0.97    0.21
   3   6   0    1.26    0.23
   4  -6   0    0.66    0.15
  -4  -6   0    0.50    0.15
  -4   6   0    0.52    0.15
   4   6   0    0.27    0.14
   5  -6   0    1.24    0.21
  -5  -6   0    0.98    0.22
  -5   6   0    0.69    0.19
   5   6   0    1.31    0.26
   6  -6   0   -0.01    0.11
  -6  -6   0    0.13    0.13
  -6   6   0    0.01    0.10
   6   6   0   -0.10    0.11
   7  -6   0    0.03    0.05
  -7  -6   0   -0.04    0.13
  -7   6   0   -0.13    0.11
   7   6   0    0.25    0.14
   7   6   0   -0.11    0.08
   8  -6   0   -0.05    0.09
  -8  -6   0   -0.17    0.12
  -8   6   0   -0.04    0.09
   8   6   0    0.12    0.15
   8   6   0   -0.06    0.08
  -9  -6   0    0.13    0.14
   9  -6   0    0.08    0.11
   9   6   0    0.04    0.11
  -9   6   0    0.13    0.17
 -10  -6   0    0.33    0.20
  10   6   0    0.05    0.11
 -10   6   0   -0.02    0.10
  10   6   0   -0.17    0.14
 -11  -6   0    0.00    0.20
  11  -6   0   -0.15    0.15
  11   6   0   -0.03    0.08
 -11   6   0   -0.13    0.19
  11   6   0    0.06    0.17
   0  -7   0    0.29    0.12
   0   7   0    0.10    0.08
   1  -7   0    0.16    0.16
  -1  -7   0    0.20    0.14
  -1   7   0    0.01    0.14
   1   7   0    0.14    0.12
  -2  -7   0    0.18    0.19
   2  -7   0    0.42    0.19
   2   7   0    0.63    0.21
  -2   7   0    0.14    0.15
   3  -7   0    0.60    0.19
  -3  -7   0    0.48    0.20
  -3   7   0    0.02    0.14
   3   7   0    0.31    0.14
  -4  -7   0    0.05    0.15
   4  -7   0    0.18    0.16
  -4   7   0   -0.05    0.14
   4   7   0   -0.10    0.12
  -5  -7   0    0.25    0.17
   5  -7   0    0.18    0.17
   5   7   0    0.05    0.16
  -5   7   0    0.39    0.18
  -6  -7   0   -0.22    0.15
   6  -7   0   -0.05    0.16
   6   7   0    0.15    0.13
  -6   7   0   -0.03    0.12
   7  -7   0    0.35    0.20
  -7   7   0    0.24    0.12
   7   7   0    0.45    0.14
  17   0  -1    0.15    0.13
  17   0  -1   -0.17    0.15
  16   0  -1    0.05    0.12
  15   0  -1    0.02    0.11
  15   0  -1   -0.01    0.10
  14   0  -1    0.00    0.09
  14   0  -1    0.07    0.11
  13   0  -1    0.01    0.09
  13   0  -1    0.05    0.10
 -13   0   1   -0.02    0.06
  12   0  -1   -0.02    0.05
  12   0  -1   -0.06    0.07
  12   0  -1    0.04    0.07
 -12   0   1   -0.01    0.06
  11   0  -1    0.04    0.09
 -11   0   1    0.00    0.07
  11   0  -1   -0.01    0.06
  11   0  -1   -0.09    0.07
 -11   0   1   -0.07    0.05
  11   0  -1    0.12    0.09
 -10   0   1    0.03    0.06
  10   0  -1    0.05    0.07
 -10   0   1   -0.07    0.04
  10   0  -1    0.02    0.06
  10   0  -1    0.04    0.05
 -10   0   1    0.06    0.07
  10   0  -1    0.00    0.05
  -9   0   1   -0.06    0.06
   9   0  -1    0.07    0.05
  -9   0   1    0.00    0.04
   9   0  -1    0.03    0.04
   9   0  -1   -0.01    0.04
   9   0  -1    0.08    0.06
  -9   0   1    0.02    0.04
   8   0  -1    0.02    0.04
   8   0  -1    0.05    0.06
  -8   0   1   -0.07    0.04
   8   0  -1    0.00    0.05
  -8   0   1   -0.07    0.03
  -8   0   1    0.04    0.04
   8   0  -1    0.01    0.02
  -8   0   1    0.11    0.06
   7   0  -1   -0.01    0.03
  -7   0   1    0.01    0.04
   7   0  -1    0.08    0.05
  -7   0   1   -0.01    0.04
   7   0  -1    0.01    0.04
  -7   0   1   -0.02    0.03
  -7   0   1    0.03    0.04
   7   0  -1   -0.03    0.05
  -6   0   1    0.03    0.03
  -6   0   1   -0.01    0.03
   6   0  -1    0.00    0.03
   6   0  -1    0.04    0.05
   6   0  -1    0.00    0.04
  -6   0   1   -0.03    0.03
  -6   0   1    0.02    0.04
  -5   0   1   -0.03    0.02
  -5   0   1    0.01    0.01
   5   0  -1    0.01    0.03
   5   0  -1   -0.01    0.02
   5   0  -1   -0.01    0.02
   5   0  -1    0.04    0.03
  -5   0   1   -0.02    0.02
  -5   0   1   -0.02    0.02
   4   0  -1    0.02    0.02
  -4   0   1    0.00    0.02
   4   0  -1   -0.01    0.02
  -4   0   1   -0.02    0.01
   4   0  -1   -0.03    0.01
  -4   0   1    0.00    0.02
  -4   0   1    0.00    0.02
  -3   0   1    0.02    0.02
  -3   0   1    0.04    0.02
   3   0  -1   -0.01    0.01
   3   0  -1    0.00    0.01
  -3   0   1    0.00    0.01
  -3   0   1    0.02    0.02
   3   0  -1    0.02    0.02
   3   0  -1    0.03    0.02
   2   0  -1    0.00    0.01
  -2   0   1    0.01    0.01
  -2   0   1    0.01    0.01
   2   0  -1    0.01    0.01
   2   0  -1    0.00    0.01
  -2   0   1    0.00    0.01
   2   0  -1    0.00    0.01
  -1   0   1    0.00    0.01
  -1   0  -1    0.01    0.01
  -1   0  -1    0.01    0.01
  -1   0  -1    0.00    0.00
   1   0   1    0.01    0.01
   2   0   1    0.04    0.01
  -2   0  -1    0.01    0.01
   2   0   1    0.00    0.01
  -2   0  -1    0.01    0.01
  -2   0  -1    0.00    0.01
  -2   0  -1    0.00    0.01
   2   0   1    0.02    0.01
   2   0   1   -0.01    0.01
  -3   0  -1    0.00    0.02
   3   0   1   -0.02    0.02
   3   0   1    0.03    0.02
  -3   0  -1    0.00    0.02
  -3   0  -1   -0.01    0.01
  -3   0  -1    0.01    0.02
   3   0   1    0.01    0.02
  -4   0  -1   -0.01    0.01
  -4   0  -1   -0.01    0.02
   4   0   1   -0.01    0.02
  -4   0  -1    0.00    0.02
   4   0   1   -0.01    0.02
   4   0   1   -0.01    0.02
   4   0   1    0.01    0.03
  -4   0  -1    0.02    0.02
  -5   0  -1    0.02    0.03
  -5   0  -1    0.02    0.03
  -5   0  -1    0.03    0.03
   5   0   1    0.00    0.02
   5   0   1    0.02    0.02
   5   0   1    0.03    0.03
  -5   0  -1   -0.02    0.02
   5   0   1    0.03    0.03
  -6   0  -1   -0.03    0.02
   6   0   1   -0.02    0.03
  -6   0  -1   -0.02    0.03
   6   0   1    0.03    0.04
   6   0   1   -0.01    0.02
  -6   0  -1   -0.02    0.02
   6   0   1   -0.02    0.03
  -6   0  -1   -0.02    0.03
   7   0   1    0.00    0.04
   7   0   1    0.12    0.06
  -7   0  -1    0.08    0.05
  -7   0  -1    0.03    0.04
  -7   0  -1    0.01    0.03
  -7   0  -1    0.00    0.04
   7   0   1    0.05    0.03
   8   0   1    0.03    0.05
   8   0   1    0.02    0.05
   8   0   1   -0.03    0.04
  -8   0  -1    0.01    0.04
  -8   0  -1    0.04    0.05
   8   0   1    0.05    0.05
  -8   0  -1    0.02    0.05
  -8   0  -1   -0.03    0.04
   9   0   1    0.05    0.06
  -9   0  -1    0.03    0.04
   9   0   1    0.07    0.04
   9   0   1    0.14    0.07
  -9   0  -1    0.03    0.06
  -9   0  -1    0.13    0.07
   9   0   1    0.09    0.05
  10   0   1    0.22    0.09
 -10   0  -1    0.10    0.07
 -10   0  -1    0.06    0.07
  10   0   1    0.01    0.08
  10   0   1   -0.04    0.05
  10   0   1    0.10    0.08
  11   0   1    0.14    0.10
  11   0   1    0.01    0.06
 -11   0  -1   -0.04    0.06
 -11   0  -1    0.07    0.06
  11   0   1   -0.02    0.08
  11   0   1   -0.03    0.07
  12   0   1    0.05    0.09
  12   0   1    0.09    0.07
  12   0   1    0.13    0.09
 -12   0  -1   -0.07    0.06
  13   0   1   -0.10    0.06
 -13   0  -1   -0.06    0.05
  13   0   1    0.04    0.09
  14   0   1    0.03    0.09
  14   0   1    0.12    0.11
  15   0   1    0.07    0.12
  15   0   1    0.14    0.08
  16   0   1    0.10    0.13
  17   0   1   -0.16    0.11
  17   0   1   -0.28    0.11
  17  -1  -1   -0.08    0.17
  17  -1  -1   -0.06    0.11
  17   1  -1    0.04    0.16
  17   1  -1   -0.10    0.15
  16  -1  -1    0.12    0.15
  16  -1  -1    0.32    0.18
  16   1  -1    0.30    0.18
  16   1  -1    0.35    0.16
  15  -1  -1    0.80    0.14
  15  -1  -1    0.76    0.19
  15   1  -1    0.84    0.20
  15   1  -1    1.14    0.22
 -15   1   1    0.82    0.20
  14  -1  -1    1.37    0.24
  14  -1  -1    1.33    0.25
  14   1  -1    1.35    0.25
 -14   1   1    1.92    0.24
  14   1  -1    2.02    0.30
  13  -1  -1    0.29    0.10
  13  -1  -1    0.40    0.15
  13   1  -1    0.42    0.16
  13   1  -1    0.39    0.13
  13   1  -1    0.41    0.15
  12  -1  -1   10.57    0.58
 -12  -1   1    9.61    0.48
  12  -1  -1    9.54    0.55
  12  -1  -1    9.92    0.57
  12   1  -1   10.46    0.60
  12   1  -1    9.82    0.51
 -12   1   1    8.16    0.57
 -12   1   1    9.84    0.55
  12   1  -1   10.37    0.58
  11  -1  -1    1.10    0.11
 -11  -1   1    0.98    0.16
  11  -1  -1    1.02    0.16
  11  -1  -1    1.19    0.20
  11  -1  -1    1.13    0.19
 -11  -1   1    1.35    0.15
  11   1  -1    1.29    0.19
 -11   1   1    1.20    0.18
  11   1  -1    1.35    0.20
  11   1  -1    0.89    0.18
 -11   1   1    1.10    0.18
 -10  -1   1   42.37    1.62
 -10  -1   1   48.03    1.50
  10  -1  -1   44.50    1.62
  10  -1  -1   43.21    1.43
 -10  -1   1   48.50    1.59
  10  -1  -1   48.63    1.64
  10  -1  -1   46.08    1.62
 -10   1   1   47.93    1.63
  10   1  -1   45.59    1.51
 -10   1   1   41.65    1.43
  10   1  -1   46.07    1.59
 -10   1   1   46.12    1.58
  10   1  -1   47.96    1.68
  10   1  -1   45.53    1.63
  -9  -1   1    2.63    0.17
  -9  -1   1    2.22    0.20
   9  -1  -1    2.45    0.22
   9  -1  -1    1.90    0.13
   9  -1  -1    2.48    0.21
   9  -1  -1    2.43    0.23
  -9  -1   1    1.91    0.21
  -9   1   1    2.27    0.22
   9   1  -1    2.23    0.20
  -9   1   1    2.20    0.20
   9   1  -1    2.40    0.24
   9   1  -1    2.10    0.17
   9   1  -1    2.46    0.23
  -9   1   1    2.32    0.14
  -8  -1   1    0.19    0.07
   8  -1  -1    0.09    0.06
  -8  -1   1    0.11    0.04
  -8  -1   1    0.15    0.08
   8  -1  -1    0.15    0.04
   8  -1  -1    0.19    0.08
   8  -1  -1    0.04    0.05
  -8   1   1    0.25    0.08
   8   1  -1    0.10    0.05
   8   1  -1    0.15    0.06
  -8   1   1    0.15    0.07
   8   1  -1    0.18    0.08
  -8   1   1    0.19    0.08
  -8   1   1    0.08    0.03
   8   1  -1    0.28    0.08
  -7  -1   1   49.40    1.66
  -7  -1   1   51.92    1.58
  -7  -1   1   49.27    1.67
   7  -1  -1   50.24    1.54
  -7  -1   1   50.88    1.70
   7  -1  -1   49.36    1.69
   7  -1  -1   51.38    1.67
   7  -1  -1   49.78    1.68
  -7   1   1   51.29    1.65
   7   1  -1   53.83    1.70
   7   1  -1   49.33    1.67
   7   1  -1   50.10    1.58
  -7   1   1   52.52    1.55
   7   1  -1   54.13    1.73
  -7   1   1   48.48    1.67
  -7   1   1   50.65    1.70
  -6  -1   1   51.52    1.54
  -6  -1   1   51.55    1.67
   6  -1  -1   51.98    1.52
   6  -1  -1   50.55    1.62
  -6  -1   1   49.55    1.64
   6  -1  -1   51.36    1.64
   6  -1  -1   49.71    1.66
  -6  -1   1   47.99    1.63
   6   1  -1   50.11    1.67
   6   1  -1   49.27    1.55
   6   1  -1   50.58    1.65
  -6   1   1   48.79    1.60
  -6   1   1   50.20    1.52
   6   1  -1   49.48    1.64
  -6   1   1   48.74    1.63
  -6   1   1   54.30    1.68
  -5  -1   1    2.92    0.18
  -5  -1   1    2.55    0.18
   5  -1  -1    2.79    0.18
  -5  -1   1    2.59    0.18
  -5  -1   1    2.79    0.12
   5  -1  -1    2.81    0.20
   5  -1  -1    2.71    0.17
   5   1  -1    2.70    0.13
   5   1  -1    2.72    0.19
   5   1  -1    2.59    0.18
  -5   1   1    2.54    0.11
  -5   1   1    2.84    0.20
  -5   1   1    2.62    0.16
   5   1  -1    2.51    0.18
  -5   1   1    2.50    0.17
  -4  -1   1   50.65    1.62
  -4  -1   1   50.35    1.52
   4  -1  -1   52.75    1.64
  -4  -1   1   49.67    1.61
   4  -1  -1   51.94    1.61
   4  -1  -1   49.94    1.58
  -4  -1   1   50.65    1.63
   4   1  -1   53.21    1.64
   4   1  -1   51.77    1.63
  -4   1   1   50.63    1.51
   4   1  -1   50.36    1.53
  -4   1   1   53.92    1.65
   4   1  -1   52.52    1.62
  -4   1   1   49.81    1.61
  -4   1   1   51.92    1.58
  -4   1   1   49.87    1.52
   3  -1  -1   78.17    2.25
  -3   1   1   66.98    2.20
   2  -1  -1   61.77    1.86
  -2  -1   1   57.68    1.84
  -2  -1   1   60.44    1.85
   2  -1  -1   59.05    1.79
   2   1  -1   62.53    1.85
  -1  -1   1  679.13   33.37
  -1   1   1  618.21   31.16
   0  -1   1  448.16   25.05
   0  -1  -1  373.34   22.96
   0   1  -1  423.01   24.43
   0   1   1  411.24   13.62
   0   1   1  360.21   23.03
  -1  -1  -1  327.37   21.70
   1  -1   1  359.83   22.59
   1  -1   1  337.12   12.21
   1   1   1  331.27   11.87
  -1   1  -1  340.78   21.81
   1   1   1  386.23   23.33
   2  -1   1   66.25    1.99
  -2  -1  -1   63.73    1.98
   2  -1   1   64.97    1.90
  -2   1  -1   63.45    1.97
   3  -1   1   -0.02    0.02
  -3  -1  -1    0.04    0.03
   3  -1   1    0.02    0.02
  -3  -1  -1    0.06    0.03
  -3  -1  -1    0.01    0.02
   3  -1   1   -0.01    0.03
   3   1   1    0.01    0.03
  -3   1  -1    0.01    0.01
   3   1   1    0.04    0.03
  -3   1  -1    0.03    0.02
  -3   1  -1    0.00    0.02
   3   1   1    0.05    0.02
   3   1   1    0.02    0.01
   4  -1   1  118.77    6.12
  -4  -1  -1  119.03    6.02
  -4  -1  -1  124.07    5.96
   4   1   1  119.52   14.24
  -4   1  -1  136.22    6.59
  -4   1  -1  119.39   14.30
   4   1   1  134.43   16.39
  -5  -1  -1   26.78    0.84
  -5  -1  -1   27.14    0.92
   5  -1   1   27.51    0.90
   5  -1   1   27.01    0.94
  -5  -1  -1   26.90    0.91
   5  -1   1   25.81    0.92
   5  -1   1   25.24    0.79
  -5  -1  -1   25.01    0.93
  -5   1  -1   26.48    0.92
   5   1   1   26.61    0.91
   5   1   1   27.60    0.95
   5   1   1   26.59    0.85
  -5   1  -1   26.36    0.89
   5   1   1   28.36    0.93
  -5   1  -1   26.01    0.94
  -5   1  -1   24.45    0.79
  -6  -1  -1  104.47    3.16
   6  -1   1  100.35    3.02
  -6  -1  -1  103.84    3.07
  -6  -1  -1   96.74    3.14
   6  -1   1  101.94    3.14
   6  -1   1   98.59    3.18
   6  -1   1  105.33    3.17
  -6  -1  -1  103.60    3.18
  -6   1  -1  107.12    3.19
   6   1   1  102.62    3.16
   6   1   1  102.48    3.16
  -6   1  -1   99.46    3.16
  -6   1  -1  101.71    3.01
   6   1   1  102.61    3.20
  -6   1  -1  105.32    3.13
   6   1   1  100.99    3.08
  -7  -1  -1    8.62    0.43
  -7  -1  -1    9.08    0.42
  -7  -1  -1    8.72    0.41
   7  -1   1    8.90    0.43
   7  -1   1    8.36    0.30
   7  -1   1    8.82    0.42
   7  -1   1    8.82    0.44
  -7  -1  -1    9.13    0.35
  -7   1  -1    7.99    0.41
  -7   1  -1    9.29    0.45
  -7   1  -1    9.11    0.30
   7   1   1    8.46    0.41
   7   1   1    9.34    0.46
   7   1   1    8.48    0.36
  -7   1  -1    8.92    0.40
   7   1   1    8.39    0.42
  -8  -1  -1    9.55    0.45
  -8  -1  -1   10.08    0.49
   8  -1   1    9.98    0.47
   8  -1   1    9.72    0.47
   8  -1   1    9.25    0.47
  -8  -1  -1    9.62    0.39
  -8  -1  -1    9.47    0.46
   8  -1   1    8.76    0.33
  -8   1  -1    9.08    0.46
   8   1   1    9.56    0.45
   8   1   1    9.81    0.50
   8   1   1    9.24    0.40
  -8   1  -1    9.89    0.49
  -8   1  -1    9.54    0.44
  -8   1  -1    9.58    0.34
   8   1   1    8.31    0.45
   9  -1   1   11.24    0.55
   9  -1   1   12.03    0.58
  -9  -1  -1   11.97    0.48
   9  -1   1   12.46    0.58
  -9  -1  -1   11.99    0.54
  -9  -1  -1   11.66    0.58
   9  -1   1   11.07    0.42
   9   1   1   11.92    0.60
  -9   1  -1   12.45    0.58
   9   1   1   12.19    0.57
  -9   1  -1   11.86    0.42
   9   1   1   11.87    0.54
  -9   1  -1   11.98    0.54
   9   1   1   11.97    0.49
 -10  -1  -1   57.19    1.88
  10  -1   1   56.23    1.93
  10  -1   1   53.44    1.92
  10  -1   1   52.47    1.72
  10  -1   1   57.31    1.94
 -10  -1  -1   59.27    1.81
 -10  -1  -1   52.74    1.93
  10   1   1   55.90    1.82
  10   1   1   57.82    1.94
 -10   1  -1   57.59    1.93
  10   1   1   56.68    1.97
  10   1   1   57.45    1.89
 -10   1  -1   54.63    1.89
 -11  -1  -1   13.82    0.56
  11  -1   1   14.63    0.69
 -11  -1  -1   14.05    0.62
  11  -1   1   13.88    0.67
  11  -1   1   12.49    0.60
  11  -1   1   11.89    0.63
 -11   1  -1   12.89    0.63
 -11   1  -1   13.76    0.66
  11   1   1   13.19    0.69
  11   1   1   13.30    0.62
  11   1   1   13.05    0.66
 -12  -1  -1    6.09    0.34
  12  -1   1    6.64    0.45
  12  -1   1    5.74    0.42
  12  -1   1    6.01    0.43
 -12   1  -1    5.78    0.41
  12   1   1    5.87    0.45
  12   1   1    6.05    0.42
  12   1   1    6.41    0.39
  13  -1   1    0.47    0.16
  13   1   1    0.32    0.12
  13   1   1    0.46    0.14
 -13   1  -1    0.51    0.15
  13   1   1    0.43    0.13
  14  -1   1   -0.09    0.09
  14  -1   1   -0.01    0.11
  14   1   1   -0.03    0.12
 -14   1  -1    0.06    0.10
  14   1   1    0.06    0.10
  15  -1   1    0.01    0.12
  15  -1   1    0.26    0.11
  15   1   1    0.15    0.10
 -15   1  -1    0.10    0.12
  15   1   1    0.29    0.13
  16  -1   1    0.31    0.15
  16  -1   1    0.08    0.15
  16   1   1    0.52    0.19
  16   1   1    0.42    0.17
  17  -1   1   -0.22    0.16
  17  -1   1   -0.13    0.11
  17   1   1    0.17    0.12
 -16  -2   1    0.03    0.16
  16  -2  -1   -0.05    0.10
  16   2  -1    0.14    0.11
 -16   2   1   -0.13    0.07
  16   2  -1   -0.13    0.12
  15  -2  -1    1.92    0.30
 -15  -2   1    1.64    0.29
  15  -2  -1    2.12    0.26
  15   2  -1    1.79    0.32
  15   2  -1    1.66    0.29
  14  -2  -1    0.00    0.10
 -14  -2   1    0.13    0.09
  14  -2  -1    0.26    0.13
  14   2  -1    0.29    0.14
  14   2  -1    0.08    0.12
  14   2  -1   -0.10    0.09
 -14   2   1    0.15    0.10
  13  -2  -1    0.29    0.12
  13  -2  -1    0.47    0.14
 -13  -2   1    0.19    0.13
 -13   2   1    0.46    0.15
  13   2  -1    0.65    0.16
  13   2  -1    0.42    0.15
  12  -2  -1    0.06    0.08
 -12  -2   1    0.08    0.09
  12  -2  -1    0.09    0.11
  12   2  -1   -0.09    0.08
  12   2  -1    0.05    0.07
  11  -2  -1    9.96    0.57
 -11  -2   1    9.68    0.56
  11  -2  -1    9.60    0.52
 -11  -2   1    9.73    0.54
 -11   2   1    9.62    0.49
  11   2  -1   10.36    0.56
  11   2  -1    9.17    0.58
 -11   2   1    9.65    0.57
  11   2  -1   11.08    0.59
 -10  -2   1    0.34    0.06
  10  -2  -1    0.13    0.10
 -10  -2   1    0.29    0.12
 -10  -2   1    0.52    0.14
  10  -2  -1    0.21    0.11
  10  -2  -1    0.38    0.09
 -10   2   1    0.38    0.13
  10   2  -1    0.35    0.12
 -10   2   1    0.43    0.11
  10   2  -1    0.54    0.13
  10   2  -1    0.42    0.14
  -9  -2   1    0.13    0.08
   9  -2  -1    0.18    0.09
  -9  -2   1    0.21    0.04
   9  -2  -1    0.03    0.06
  -9  -2   1    0.30    0.10
   9  -2  -1    0.14    0.09
  -9  -2   1    0.11    0.07
   9   2  -1    0.09    0.08
   9   2  -1    0.08    0.08
  -9   2   1    0.04    0.07
  -9   2   1    0.05    0.06
   9   2  -1    0.22    0.10
   9   2  -1    0.12    0.04
   8  -2  -1   12.33    0.61
  -8  -2   1   11.43    0.56
  -8  -2   1   12.08    0.40
  -8  -2   1   12.48    0.58
   8  -2  -1   12.28    0.53
  -8  -2   1   11.30    0.58
   8  -2  -1   12.65    0.58
  -8  -2   1   13.31    0.60
   8   2  -1   12.66    0.42
   8   2  -1   12.83    0.61
  -8   2   1   12.54    0.51
   8   2  -1   12.03    0.59
   8   2  -1   12.80    0.59
  -8   2   1   13.35    0.62
   7  -2  -1   24.91    0.88
  -7  -2   1   24.98    0.75
   7  -2  -1   23.58    0.96
  -7  -2   1   24.54    0.93
  -7  -2   1   24.70    0.95
  -7  -2   1   23.76    0.94
  -7  -2   1   24.05    0.92
   7  -2  -1   26.36    0.94
  -7   2   1   25.73    0.98
   7   2  -1   26.72    0.98
  -7   2   1   24.30    0.85
  -7   2   1   22.29    0.91
   7   2  -1   25.22    0.75
   7   2  -1   24.20    0.95
  -6  -2   1    4.49    0.27
   6  -2  -1    4.18    0.30
  -6  -2   1    3.81    0.26
  -6  -2   1    4.47    0.29
   6  -2  -1    4.53    0.27
  -6  -2   1    4.63    0.29
   6  -2  -1    4.09    0.23
  -6   2   1    4.04    0.26
   6   2  -1    4.22    0.29
  -6   2   1    4.43    0.30
   6   2  -1    4.83    0.30
  -6   2   1    4.20    0.21
  -5  -2   1    0.07    0.05
   5  -2  -1    0.04    0.04
  -5  -2   1   -0.02    0.04
   5  -2  -1    0.02    0.03
   5  -2  -1    0.05    0.04
  -5  -2   1    0.08    0.05
  -5  -2   1    0.03    0.04
  -5   2   1    0.06    0.01
  -5   2   1    0.04    0.02
  -5   2   1    0.05    0.01
  -5   2   1    0.11    0.05
   5   2  -1   -0.02    0.05
  -5   2   1    0.09    0.05
  -4  -2   1    0.47    0.09
   4  -2  -1    0.60    0.06
  -4  -2   1    0.37    0.08
   4  -2  -1    0.48    0.09
  -4  -2   1    0.52    0.09
   4  -2  -1    0.55    0.04
   4  -2  -1    0.54    0.10
  -4  -2   1    0.57    0.09
  -4   2   1    0.64    0.05
   4   2  -1    0.57    0.03
   4   2  -1    0.54    0.03
   4   2  -1    0.36    0.08
   4   2  -1    0.70    0.12
  -4   2   1    0.50    0.05
  -4   2   1    0.45    0.09
  -4   2   1    0.39    0.08
   3  -2  -1    7.52    0.27
  -3  -2   1    7.70    0.36
   3  -2  -1    7.64    0.36
  -3  -2   1    7.18    0.33
  -3  -2   1    7.62    0.34
   3  -2  -1    7.72    0.33
   3  -2  -1    7.38    0.26
   3   2  -1    7.75    0.34
  -3   2   1    7.28    0.33
   3   2  -1    7.64    0.33
   3   2  -1    7.02    0.26
   3   2  -1    7.35    0.36
  -3   2   1    7.10    0.28
  -3   2   1    7.66    0.25
  -3   2   1    7.50    0.37
   3   2  -1    6.97    0.25
   2  -2  -1    0.01    0.01
   2  -2  -1   -0.01    0.02
   2  -2  -1    0.00    0.03
  -2  -2   1    0.00    0.03
  -2  -2   1    0.05    0.04
  -2   2   1   -0.04    0.02
   2   2  -1   -0.01    0.02
   2   2  -1   -0.01    0.01
   2   2  -1   -0.01    0.01
   2   2  -1    0.05    0.03
  -2   2   1    0.01    0.02
  -2   2   1    0.05    0.02
   2   2  -1    0.01    0.03
   1  -2  -1   11.35    0.37
   1  -2  -1   11.89    0.46
   1  -2  -1   11.29    0.44
   1  -2  -1   11.66    0.43
  -1  -2   1   10.97    0.42
  -1  -2   1   11.50    0.46
  -1  -2   1   11.47    0.42
  -1  -2   1   10.91    0.44
   1  -2  -1   11.72    0.36
  -1   2   1   11.40    0.43
   1   2  -1   11.88    0.46
   1   2  -1   11.58    0.42
   1   2  -1   11.82    0.42
   1   2  -1   11.27    0.43
  -1   2   1   11.37    0.43
  -1   2   1   11.28    0.46
   0  -2  -1    7.22    0.32
   0  -2   1    7.35    0.33
   0  -2   1    7.71    0.29
   0  -2   1    8.28    0.33
   0  -2  -1    7.63    0.32
   0  -2  -1    7.34    0.28
   0  -2  -1    7.70    0.33
   0  -2   1    7.53    0.29
   0  -2   1    7.43    0.33
   0   2   1    7.73    0.31
   0   2   1    7.44    0.33
   0   2  -1    7.96    0.33
   0   2  -1    7.70    0.33
   0   2   1    7.87    0.33
   0   2   1    7.91    0.28
   0   2  -1    7.76    0.32
   1  -2   1   47.75    1.54
   1  -2   1   48.19    1.54
   1  -2   1   47.47    1.51
  -1  -2  -1   47.91    1.49
   1  -2   1   48.55    1.47
  -1  -2  -1   47.01    1.51
  -1  -2  -1   50.13    1.55
   1  -2   1   48.05    1.46
   1   2   1   47.64    1.50
   1   2   1   51.53    1.56
   1   2   1   49.94    1.50
  -1   2  -1   49.18    1.55
   1   2   1   42.68    1.50
  -1   2  -1   51.20    1.51
   1   2   1   47.43    1.50
  -1   2  -1   48.76    1.54
  -2  -2  -1    0.56    0.07
   2  -2   1    0.36    0.07
   2  -2   1    0.49    0.05
  -2  -2  -1    0.55    0.09
   2  -2   1    0.58    0.06
   2  -2   1    0.44    0.08
   2   2   1    0.52    0.09
  -2   2  -1    0.63    0.06
  -2   2  -1    0.45    0.07
   2   2   1    0.67    0.06
  -2   2  -1    0.61    0.05
   2   2   1    0.48    0.06
  -2   2  -1    0.48    0.08
   2   2   1    0.55    0.08
   2   2   1    0.39    0.06
  -3  -2  -1    0.53    0.10
  -3  -2  -1    0.44    0.07
   3  -2   1    0.50    0.05
   3  -2   1    0.49    0.05
   3  -2   1    0.39    0.07
   3  -2   1    0.52    0.10
  -3  -2  -1    0.46    0.07
  -3  -2  -1    0.32    0.07
   3   2   1    0.60    0.08
  -3   2  -1    0.51    0.05
   3   2   1    0.49    0.05
  -3   2  -1    0.46    0.05
  -3   2  -1    0.46    0.09
   3   2   1    0.36    0.07
   3   2   1    0.47    0.05
   3   2   1    0.43    0.09
  -3   2  -1    0.50    0.09
   4  -2   1    4.70    0.21
   4  -2   1    4.74    0.29
  -4  -2  -1    4.89    0.25
  -4  -2  -1    4.31    0.27
  -4  -2  -1    4.55    0.18
  -4  -2  -1    4.34    0.25
  -4  -2  -1    4.64    0.25
   4  -2   1    4.40    0.25
   4  -2   1    4.54    0.16
   4   2   1    4.28    0.27
   4   2   1    4.50    0.18
   4   2   1    4.50    0.26
  -4   2  -1    4.80    0.20
  -4   2  -1    4.65    0.16
  -4   2  -1    4.69    0.26
   5  -2   1   69.04    2.20
  -5  -2  -1   68.35    2.17
  -5  -2  -1   67.06    2.20
   5  -2   1   70.21    2.12
  -5  -2  -1   68.89    2.17
   5  -2   1   69.91    2.24
  -5  -2  -1   68.75    2.05
  -5  -2  -1   69.24    2.22
   5   2   1   68.42    2.06
   5   2   1   69.00    2.23
  -5   2  -1   71.07    2.25
   5   2   1   68.65    2.21
  -5   2  -1   68.13    2.11
  -5   2  -1   67.63    2.19
  -6  -2  -1   21.24    0.79
  -6  -2  -1   21.20    0.66
  -6  -2  -1   20.84    0.79
  -6  -2  -1   20.77    0.81
  -6  -2  -1   21.39    0.83
   6  -2   1   21.55    0.85
   6  -2   1   20.63    0.80
   6  -2   1   21.34    0.75
   6   2   1   21.40    0.83
   6   2   1   20.17    0.82
  -6   2  -1   20.86    0.73
   6   2   1   20.50    0.67
  -6   2  -1   20.34    0.84
   7  -2   1   14.88    0.64
   7  -2   1   14.35    0.58
  -7  -2  -1   14.90    0.62
  -7  -2  -1   15.60    0.63
  -7  -2  -1   14.71    0.49
   7  -2   1   14.44    0.67
  -7  -2  -1   13.58    0.63
  -7  -2  -1   14.97    0.65
   7   2   1   14.92    0.66
   7   2   1   13.92    0.50
  -7   2  -1   13.44    0.62
   7   2   1   14.64    0.66
  -7   2  -1   15.45    0.68
  -7   2  -1   15.37    0.57
   7   2   1   14.95    0.64
  -8  -2  -1    8.12    0.44
  -8  -2  -1    8.11    0.43
   8  -2   1    8.00    0.44
  -8  -2  -1    7.31    0.41
   8  -2   1    8.53    0.41
   8  -2   1    7.35    0.45
  -8  -2  -1    7.41    0.43
  -8  -2  -1    8.03    0.30
   8   2   1    8.23    0.46
  -8   2  -1    8.17    0.38
   8   2   1    8.00    0.43
   8   2   1    8.02    0.45
  -8   2  -1    8.59    0.48
   8   2   1    7.44    0.31
  -9  -2  -1   15.36    0.71
  -9  -2  -1   15.10    0.73
   9  -2   1   17.02    0.69
  -9  -2  -1   16.84    0.56
   9  -2   1   16.37    0.73
   9  -2   1   15.43    0.74
  -9   2  -1   16.67    0.76
   9   2   1   16.15    0.76
   9   2   1   17.81    0.76
   9   2   1   16.07    0.58
  -9   2  -1   17.33    0.67
   9   2   1   16.25    0.72
  10  -2   1    0.34    0.12
  10  -2   1    0.11    0.08
 -10  -2  -1    0.25    0.11
  10  -2   1    0.29    0.10
 -10  -2  -1    0.25    0.05
  10   2   1    0.20    0.09
  10   2   1    0.30    0.11
 -10   2  -1    0.27    0.10
 -10   2  -1    0.24    0.11
  10   2   1    0.25    0.10
  11  -2   1   16.27    0.76
  11  -2   1   15.20    0.71
 -11  -2  -1   13.59    0.70
 -11   2  -1   15.07    0.76
 -11   2  -1   14.08    0.66
  11   2   1   15.70    0.75
  11   2   1   15.88    0.74
  11   2   1   15.64    0.78
  12  -2   1    0.03    0.09
  12  -2   1   -0.12    0.06
  12   2   1    0.06    0.08
  12   2   1    0.15    0.09
  12   2   1   -0.04    0.09
 -12   2  -1   -0.13    0.07
  13  -2   1    1.08    0.22
  13  -2   1    0.80    0.17
  13   2   1    0.81    0.16
 -13   2  -1    0.52    0.16
  13   2   1    0.70    0.18
  13   2   1    0.82    0.20
  14  -2   1    0.04    0.12
  14  -2   1   -0.05    0.10
  14   2   1    0.26    0.12
  14   2   1   -0.04    0.10
  14   2   1    0.14    0.13
 -14   2  -1   -0.05    0.08
  15  -2   1    0.08    0.12
  15  -2   1    0.07    0.12
 -15  -2  -1    0.08    0.10
  15   2   1   -0.03    0.10
 -15   2  -1    0.01    0.10
  15   2   1   -0.15    0.10
  16  -2   1   -0.19    0.13
 -16   2  -1   -0.05    0.10
  16   2   1    0.13    0.13
  16   2   1   -0.05    0.10
  16  -3  -1    0.20    0.18
 -16  -3   1   -0.08    0.13
 -16   3   1   -0.04    0.16
  16   3  -1    0.31    0.19
 -15  -3   1    0.04    0.15
  15  -3  -1    0.72    0.21
  15   3  -1   -0.10    0.16
  15   3  -1    0.50    0.17
 -15   3   1    0.22    0.14
 -14  -3   1    0.83    0.23
  14  -3  -1    1.04    0.24
  14   3  -1    0.49    0.18
 -14   3   1    0.56    0.16
  14   3  -1    1.04    0.23
 -13  -3   1    0.05    0.13
  13  -3  -1    0.20    0.12
  13   3  -1    0.07    0.11
 -13   3   1    0.02    0.09
  13   3  -1   -0.03    0.09
  12  -3  -1    1.35    0.24
 -12  -3   1    1.19    0.21
 -12   3   1    0.93    0.20
  12   3  -1    1.42    0.25
  11  -3  -1   -0.06    0.07
  11  -3  -1    0.06    0.09
 -11  -3   1    0.04    0.09
  11   3  -1   -0.01    0.08
 -11   3   1   -0.02    0.10
  11   3  -1    0.11    0.10
  10  -3  -1   14.28    0.62
 -10  -3   1   14.41    0.71
  10  -3  -1   14.15    0.71
  10   3  -1   13.78    0.73
 -10   3   1   14.97    0.76
  10   3  -1   14.66    0.74
  -9  -3   1   23.14    0.96
  -9  -3   1   19.82    0.96
   9  -3  -1   22.95    0.86
   9  -3  -1   23.32    0.96
  -9   3   1   24.20    1.03
   9   3  -1   23.33    1.00
   9   3  -1   24.67    1.01
  -8  -3   1    0.23    0.10
  -8  -3   1    0.36    0.11
   8  -3  -1    0.17    0.10
  -8  -3   1    0.13    0.10
   8  -3  -1    0.47    0.12
   8  -3  -1    0.25    0.06
  -8   3   1    0.31    0.06
   8   3  -1    0.22    0.09
   8   3  -1    0.28    0.12
  -8   3   1    0.36    0.12
  -7  -3   1    1.94    0.21
  -7  -3   1    2.22    0.22
  -7  -3   1    2.55    0.23
   7  -3  -1    2.43    0.17
   7  -3  -1    2.06    0.24
   7  -3  -1    2.16    0.21
  -7   3   1    2.15    0.14
  -7   3   1    2.14    0.24
   7   3  -1    2.46    0.25
   7   3  -1    2.19    0.23
  -6  -3   1    0.17    0.07
  -6  -3   1    0.04    0.05
   6  -3  -1    0.03    0.07
   6  -3  -1    0.08    0.04
   6  -3  -1    0.20    0.07
  -6  -3   1    0.07    0.07
  -6  -3   1    0.07    0.06
   6  -3  -1    0.12    0.03
  -6   3   1    0.06    0.03
  -6   3   1    0.11    0.02
  -6   3   1    0.07    0.07
  -6   3   1    0.16    0.07
   6   3  -1    0.16    0.09
   6   3  -1    0.14    0.07
   5  -3  -1   -0.01    0.06
  -5  -3   1    0.04    0.05
  -5  -3   1   -0.02    0.05
   5  -3  -1    0.05    0.02
   5  -3  -1    0.04    0.02
  -5  -3   1    0.04    0.04
  -5  -3   1    0.07    0.06
   5  -3  -1    0.11    0.06
  -5   3   1    0.08    0.03
  -5   3   1    0.08    0.07
   5   3  -1    0.07    0.02
   5   3  -1   -0.06    0.06
  -5   3   1    0.01    0.05
   5   3  -1    0.03    0.02
   5   3  -1    0.09    0.06
  -5   3   1   -0.01    0.02
   4  -3  -1    0.35    0.09
  -4  -3   1    0.30    0.08
   4  -3  -1    0.21    0.09
   4  -3  -1    0.46    0.05
  -4  -3   1    0.40    0.11
   4  -3  -1    0.35    0.06
  -4  -3   1    0.45    0.10
   4   3  -1    0.35    0.09
   4   3  -1    0.38    0.09
   4   3  -1    0.39    0.05
  -4   3   1    0.44    0.07
  -4   3   1    0.41    0.04
  -4   3   1    0.65    0.12
   4   3  -1    0.47    0.06
  -4   3   1    0.44    0.10
   4   3  -1    0.37    0.10
  -3  -3   1    1.51    0.17
   3  -3  -1    1.54    0.17
   3  -3  -1    1.60    0.08
   3  -3  -1    1.62    0.16
  -3  -3   1    1.34    0.14
  -3  -3   1    1.79    0.15
   3  -3  -1    1.60    0.08
   3  -3  -1    1.51    0.12
  -3   3   1    1.66    0.17
   3   3  -1    1.52    0.11
   3   3  -1    1.59    0.17
   3   3  -1    1.54    0.11
  -3   3   1    1.51    0.15
   3   3  -1    1.60    0.15
  -3   3   1    1.57    0.13
   3   3  -1    1.32    0.14
   2  -3  -1   40.75    1.23
  -2  -3   1   40.41    1.34
   2  -3  -1   40.91    1.40
  -2  -3   1   42.34    1.39
   2  -3  -1   40.31    1.37
   2  -3  -1   40.07    1.33
  -2  -3   1   42.37    1.41
   2  -3  -1   40.46    1.23
   2   3  -1   41.50    1.34
  -2   3   1   41.33    1.41
   2   3  -1   39.63    1.32
   2   3  -1   41.91    1.42
  -2   3   1   41.25    1.37
   2   3  -1   39.99    1.31
   2   3  -1   41.36    1.36
  -2   3   1   41.73    1.34
  -1  -3   1  120.35    3.67
   1  -3  -1  125.89    3.75
   1  -3  -1  117.79    3.61
  -1  -3   1  122.62    3.75
   1  -3  -1  121.07    3.71
   1  -3  -1  123.35    3.60
  -1  -3   1  121.09    3.74
  -1  -3   1  122.60    3.69
   1  -3  -1  125.70    3.73
  -1   3   1  121.82    3.75
   1   3  -1  121.77    3.72
   1   3  -1  116.71    3.75
  -1   3   1  123.97    3.72
   1   3  -1  120.81    3.70
  -1   3   1  123.03    3.72
   0  -3   1   53.87    1.69
   0  -3  -1   51.66    1.66
   0  -3  -1   50.97    1.67
   0  -3   1   48.95    1.60
   0  -3   1   52.84    1.67
   0  -3  -1   49.90    1.58
   0  -3   1   47.26    1.66
   0  -3  -1   54.06    1.69
   0  -3   1   53.46    1.59
   0   3   1   51.23    1.59
   0   3  -1   51.79    1.68
   0   3   1   51.77    1.69
   0   3  -1   52.14    1.67
   0   3  -1   50.63    1.66
   0   3   1   52.27    1.68
   0   3   1   50.43    1.65
   1  -3   1   88.73    2.67
  -1  -3  -1   88.52    2.72
  -1  -3  -1   87.32    2.80
   1  -3   1   88.97    2.77
   1  -3   1   90.50    2.80
  -1  -3  -1   90.96    2.78
   1  -3   1   90.99    2.80
   1  -3   1   87.44    2.69
   1   3   1   88.23    2.75
   1   3   1   90.89    2.72
  -1   3  -1   90.71    2.81
  -1   3  -1   87.84    2.78
   1   3   1   90.55    2.81
   1   3   1   87.99    2.75
  -1   3  -1   91.18    2.77
   1   3   1   89.99    2.76
   2  -3   1   28.96    0.93
   2  -3   1   29.38    1.07
   2  -3   1   29.17    1.00
   2  -3   1   28.55    0.92
   2  -3   1   29.36    1.05
  -2  -3  -1   29.87    1.03
  -2  -3  -1   30.23    1.08
  -2  -3  -1   28.59    1.00
  -2   3  -1   29.60    1.05
   2   3   1   30.75    1.01
   2   3   1   30.28    1.08
   2   3   1   29.27    0.98
  -2   3  -1   29.56    1.07
   2   3   1   30.92    1.02
   2   3   1   29.41    0.99
  -2   3  -1   30.32    1.00
  -3  -3  -1    6.79    0.34
   3  -3   1    7.58    0.38
   3  -3   1    7.27    0.27
  -3  -3  -1    6.93    0.39
   3  -3   1    7.07    0.31
  -3  -3  -1    7.13    0.36
   3  -3   1    7.34    0.40
  -3   3  -1    7.54    0.32
   3   3   1    7.10    0.35
  -3   3  -1    6.94    0.37
   3   3   1    7.59    0.35
  -3   3  -1    7.18    0.27
   3   3   1    6.98    0.29
   3   3   1    7.73    0.40
  -3   3  -1    7.42    0.40
   3   3   1    6.81    0.30
   4  -3   1    0.70    0.07
  -4  -3  -1    0.65    0.11
  -4  -3  -1    0.92    0.15
   4  -3   1    0.63    0.11
   4  -3   1    0.60    0.07
  -4  -3  -1    0.55    0.10
   4  -3   1    0.60    0.13
  -4  -3  -1    0.57    0.11
  -4   3  -1    0.53    0.10
  -4   3  -1    0.64    0.07
  -4   3  -1    0.63    0.12
   4   3   1    0.58    0.07
   4   3   1    0.62    0.11
   4   3   1    0.65    0.11
   4   3   1    0.68    0.07
  -4   3  -1    0.66    0.06
   4   3   1    0.87    0.15
   5  -3   1   13.69    0.49
   5  -3   1   13.93    0.45
   5  -3   1   14.14    0.61
  -5  -3  -1   13.42    0.57
  -5  -3  -1   13.01    0.59
  -5  -3  -1   13.13    0.62
   5  -3   1   13.88    0.64
  -5  -3  -1   14.29    0.59
  -5   3  -1   14.24    0.65
  -5   3  -1   13.78    0.46
   5   3   1   13.00    0.45
   5   3   1   12.93    0.46
  -5   3  -1   14.13    0.48
  -5   3  -1   11.82    0.58
   5   3   1   14.35    0.61
   5   3   1   13.84    0.64
  -6  -3  -1    2.18    0.20
  -6  -3  -1    1.67    0.17
   6  -3   1    2.24    0.21
   6  -3   1    2.18    0.15
  -6  -3  -1    1.97    0.21
   6  -3   1    1.70    0.21
  -6  -3  -1    1.90    0.20
   6   3   1    2.10    0.23
  -6   3  -1    1.87    0.22
   6   3   1    1.97    0.10
   6   3   1    2.15    0.22
  -6   3  -1    1.79    0.19
   6   3   1    1.96    0.10
  -6   3  -1    2.24    0.14
  -7  -3  -1    4.64    0.34
   7  -3   1    4.41    0.35
   7  -3   1    4.64    0.33
  -7  -3  -1    4.63    0.31
  -7  -3  -1    4.80    0.33
  -7  -3  -1    4.45    0.29
   7  -3   1    4.76    0.26
  -7   3  -1    4.34    0.35
  -7   3  -1    4.60    0.24
   7   3   1    4.78    0.35
   7   3   1    4.63    0.33
  -8  -3  -1    3.95    0.33
  -8  -3  -1    3.92    0.30
   8  -3   1    4.57    0.34
   8  -3   1    3.65    0.34
   8  -3   1    4.71    0.27
  -8  -3  -1    4.18    0.32
   8   3   1    4.57    0.35
   8   3   1    4.53    0.36
  -8   3  -1    3.48    0.23
  -8   3  -1    4.51    0.36
   9  -3   1    9.66    0.46
   9  -3   1   10.06    0.55
  -9  -3  -1    8.13    0.59
  -9  -3  -1    9.02    0.52
  -9   3  -1   10.04    0.59
   9   3   1    9.86    0.57
   9   3   1   10.77    0.58
  10  -3   1    0.46    0.13
 -10  -3  -1    0.35    0.13
  10  -3   1    0.56    0.12
 -10   3  -1    0.56    0.15
  10   3   1    0.62    0.16
  10   3   1    0.64    0.16
  11  -3   1    2.50    0.29
  11  -3   1    2.79    0.27
 -11  -3  -1    2.81    0.30
  11   3   1    2.86    0.32
 -11   3  -1    3.13    0.33
  11   3   1    2.89    0.32
 -12  -3  -1    0.74    0.19
  12  -3   1    1.06    0.23
  12  -3   1    0.77    0.18
 -12   3  -1    0.80    0.21
  12   3   1    0.54    0.19
  13  -3   1    0.13    0.12
 -13  -3  -1    0.11    0.11
  13   3   1   -0.04    0.10
  13   3   1    0.00    0.09
 -13   3  -1   -0.02    0.10
  14  -3   1    0.38    0.19
 -14  -3  -1    0.10    0.14
  14   3   1    0.52    0.17
  14   3   1    0.18    0.15
 -14   3  -1    0.38    0.15
  15  -3   1   -0.09    0.15
 -15  -3  -1   -0.23    0.10
 -15   3  -1    0.01    0.13
  15   3   1   -0.10    0.11
  15   3   1   -0.11    0.13
 -16  -3  -1    0.07    0.17
  16  -3   1   -0.07    0.16
  16   3   1   -0.25    0.13
 -16   3  -1    0.04    0.15
 -15  -4   1   -0.06    0.17
  15  -4  -1    0.09    0.15
 -15   4   1    0.05    0.15
  15   4  -1   -0.03    0.16
  14  -4  -1    0.13    0.14
 -14  -4   1    0.34    0.23
  14   4  -1    0.08    0.15
  14   4  -1   -0.08    0.11
 -14   4   1   -0.07    0.12
  13  -4  -1   -0.02    0.11
 -13  -4   1   -0.03    0.17
  13   4  -1   -0.06    0.11
 -13   4   1    0.24    0.15
  13   4  -1   -0.14    0.11
 -12  -4   1    0.07    0.14
  12  -4  -1   -0.11    0.11
 -12   4   1    0.06    0.09
  12   4  -1   -0.05    0.12
  12   4  -1    0.11    0.11
 -11  -4   1    7.83    0.52
  11  -4  -1    7.53    0.51
 -11   4   1    7.88    0.57
  11   4  -1    6.26    0.50
  11   4  -1    7.67    0.55
 -10  -4   1   11.21    0.64
  10  -4  -1   11.56    0.64
 -10   4   1   12.69    0.72
  10   4  -1   11.90    0.71
  10   4  -1   11.98    0.68
   9  -4  -1    0.59    0.14
  -9  -4   1    0.33    0.14
   9   4  -1    0.40    0.14
   9   4  -1    0.37    0.14
  -9   4   1    0.40    0.16
  -8  -4   1    0.08    0.10
   8  -4  -1    0.14    0.09
   8   4  -1   -0.06    0.08
   8   4  -1    0.12    0.08
  -8   4   1    0.03    0.08
  -7  -4   1    2.89    0.27
   7  -4  -1    3.87    0.31
  -7  -4   1    3.46    0.30
  -7   4   1    3.50    0.33
   7   4  -1    2.99    0.29
   7   4  -1    3.75    0.33
  -6  -4   1    3.26    0.28
  -6  -4   1    3.28    0.26
   6  -4  -1    3.18    0.15
   6  -4  -1    2.81    0.30
   6  -4  -1    3.30    0.28
  -6  -4   1    2.40    0.26
   6   4  -1    3.04    0.27
  -6   4   1    3.05    0.31
  -6   4   1    3.12    0.17
   6   4  -1    3.27    0.31
   5  -4  -1    2.52    0.26
   5  -4  -1    2.91    0.25
  -5  -4   1    2.79    0.25
   5  -4  -1    3.01    0.18
  -5  -4   1    2.81    0.28
  -5  -4   1    2.65    0.23
   5   4  -1    2.92    0.15
  -5   4   1    2.80    0.18
  -5   4   1    2.97    0.30
   5   4  -1    2.86    0.25
   5   4  -1    2.64    0.15
   5   4  -1    2.73    0.27
  -4  -4   1    0.38    0.11
   4  -4  -1    0.30    0.07
   4  -4  -1    0.33    0.10
  -4  -4   1    0.43    0.09
   4  -4  -1    0.35    0.12
  -4  -4   1    0.21    0.09
   4   4  -1    0.26    0.09
   4   4  -1    0.30    0.06
   4   4  -1    0.32    0.09
   4   4  -1    0.25    0.06
  -4   4   1    0.28    0.10
  -4   4   1    0.26    0.11
  -4   4   1    0.31    0.07
   4   4  -1    0.14    0.07
  -3  -4   1    7.45    0.40
  -3  -4   1    5.98    0.34
  -3  -4   1    6.24    0.40
   3  -4  -1    6.47    0.37
   3  -4  -1    5.85    0.32
   3  -4  -1    6.33    0.40
   3   4  -1    5.95    0.35
   3   4  -1    6.39    0.30
  -3   4   1    6.66    0.34
   3   4  -1    6.22    0.40
  -3   4   1    6.57    0.40
   3   4  -1    7.02    0.36
   3   4  -1    5.76    0.30
  -3   4   1    5.43    0.35
  -2  -4   1    5.85    0.32
   2  -4  -1    6.75    0.39
  -2  -4   1    6.35    0.39
   2  -4  -1    6.64    0.38
   2  -4  -1    6.26    0.24
   2  -4  -1    6.40    0.34
   2  -4  -1    6.33    0.23
  -2  -4   1    6.93    0.39
   2   4  -1    6.19    0.32
   2   4  -1    6.61    0.40
  -2   4   1    6.18    0.38
  -2   4   1    7.38    0.37
   2   4  -1    6.58    0.34
   2   4  -1    6.38    0.35
   2   4  -1    6.35    0.33
  -2   4   1    6.16    0.36
  -1  -4   1    0.06    0.04
  -1  -4   1   -0.01    0.03
   1  -4  -1   -0.10    0.05
  -1  -4   1    0.03    0.06
   1  -4  -1    0.01    0.06
   1  -4  -1    0.02    0.03
  -1  -4   1    0.08    0.05
   1  -4  -1    0.02    0.03
  -1  -4   1    0.00    0.05
   1  -4  -1   -0.03    0.04
  -1   4   1    0.02    0.05
   1   4  -1   -0.01    0.03
   1   4  -1   -0.04    0.06
  -1   4   1   -0.05    0.05
   1   4  -1    0.02    0.06
   1   4  -1    0.01    0.05
  -1   4   1    0.05    0.04
   0  -4  -1   34.71    1.28
   0  -4   1   35.17    1.18
   0  -4   1   37.64    1.17
   0  -4  -1   38.76    1.30
   0  -4   1   36.78    1.27
   0  -4   1   37.26    1.31
   0  -4   1   35.24    1.29
   0  -4  -1   34.94    1.16
   0  -4  -1   37.71    1.16
   0   4   1   35.98    1.28
   0   4   1   34.19    1.25
   0   4   1   35.12    1.26
   0   4  -1   37.64    1.30
   0   4  -1   34.56    1.26
   0   4  -1   37.30    1.29
   0   4   1   37.69    1.31
  -1  -4  -1    0.74    0.14
   1  -4   1    0.69    0.13
   1  -4   1    0.63    0.08
   1  -4   1    0.96    0.12
  -1  -4  -1    0.81    0.11
  -1  -4  -1    0.71    0.13
   1  -4   1    0.51    0.11
   1  -4   1    0.80    0.08
   1   4   1    0.65    0.12
   1   4   1    0.85    0.16
  -1   4  -1    0.89    0.13
   1   4   1    0.56    0.10
  -1   4  -1    0.74    0.13
   1   4   1    0.82    0.13
  -1   4  -1    0.84    0.15
   1   4   1    0.75    0.11
  -2  -4  -1    4.65    0.30
   2  -4   1    4.78    0.33
   2  -4   1    4.56    0.21
  -2  -4  -1    3.79    0.25
   2  -4   1    5.11    0.33
   2  -4   1    4.69    0.28
   2  -4   1    4.87    0.20
  -2  -4  -1    4.18    0.31
   2   4   1    4.89    0.27
   2   4   1    4.22    0.26
   2   4   1    4.62    0.33
  -2   4  -1    4.29    0.27
  -2   4  -1    4.72    0.33
   2   4   1    4.33    0.27
  -2   4  -1    4.39    0.30
   2   4   1    4.56    0.26
   3  -4   1    6.76    0.33
   3  -4   1    5.81    0.38
  -3  -4  -1    6.30    0.37
   3  -4   1    6.02    0.25
   3  -4   1    6.56    0.25
  -3  -4  -1    5.92    0.38
   3  -4   1    6.84    0.39
  -3  -4  -1    6.43    0.34
   3   4   1    6.70    0.35
   3   4   1    5.72    0.34
  -3   4  -1    5.58    0.35
   3   4   1    6.43    0.32
   3   4   1    5.78    0.29
   3   4   1    5.71    0.38
  -3   4  -1    6.34    0.40
  -3   4  -1    6.63    0.33
  -4  -4  -1    7.01    0.39
  -4  -4  -1    7.65    0.46
   4  -4   1    7.49    0.34
  -4  -4  -1    8.06    0.43
   4  -4   1    7.83    0.29
   4  -4   1    6.91    0.29
   4  -4   1    7.22    0.45
   4  -4   1    7.92    0.43
   4   4   1    7.27    0.33
   4   4   1    7.65    0.40
   4   4   1    8.06    0.41
   4   4   1    7.71    0.46
   4   4   1    7.38    0.34
  -4   4  -1    7.80    0.47
  -4   4  -1    7.54    0.35
   5  -4   1    0.71    0.08
  -5  -4  -1    0.64    0.14
   5  -4   1    0.74    0.15
  -5  -4  -1    0.54    0.13
  -5  -4  -1    0.59    0.13
   5  -4   1    0.60    0.09
   5   4   1    0.61    0.08
  -5   4  -1    0.89    0.17
   5   4   1    0.62    0.15
   5   4   1    0.66    0.13
  -5   4  -1    0.69    0.09
  -5   4  -1    0.65    0.07
   5   4   1    0.67    0.08
   6  -4   1    0.10    0.04
   6  -4   1    0.03    0.07
  -6  -4  -1   -0.06    0.05
   6   4   1    0.00    0.09
  -6   4  -1   -0.07    0.08
   6   4   1    0.08    0.06
   6   4   1    0.04    0.03
  -6   4  -1    0.03    0.03
   7  -4   1    0.07    0.08
   7  -4   1    0.16    0.06
  -7  -4  -1    0.18    0.09
  -7  -4  -1    0.16    0.10
   7   4   1   -0.05    0.09
   7   4   1    0.03    0.07
  -7   4  -1    0.00    0.10
  -8  -4  -1    0.38    0.12
   8  -4   1    0.32    0.13
  -8   4  -1    0.69    0.17
   8   4   1    0.38    0.13
   8   4   1    0.50    0.15
  -9  -4  -1    1.29    0.21
   9  -4   1    2.07    0.27
   9   4   1    1.59    0.26
   9   4   1    1.17    0.21
  -9   4  -1    1.44    0.24
 -10  -4  -1    0.72    0.17
  10  -4   1    0.99    0.21
  10   4   1    1.08    0.22
 -10   4  -1    0.70    0.18
  10   4   1    0.80    0.18
  11  -4   1    0.08    0.12
 -11  -4  -1    0.06    0.11
 -11   4  -1    0.08    0.13
  11   4   1    0.10    0.09
  11   4   1    0.08    0.12
 -12  -4  -1    1.92    0.31
  12  -4   1    1.75    0.28
  12   4   1    1.70    0.30
  12   4   1    1.39    0.26
 -12   4  -1    1.47    0.27
  13  -4   1    0.11    0.15
  13   4   1    0.15    0.15
 -13   4  -1    0.18    0.15
  13   4   1    0.15    0.13
  14  -4   1    0.74    0.23
  14   4   1    0.41    0.18
  14   4   1    0.41    0.17
 -14   4  -1    0.16    0.17
  13  -5  -1    0.03    0.11
 -13  -5   1   -0.35    0.16
  13   5  -1   -0.13    0.11
 -13   5   1    0.03    0.11
  13   5  -1   -0.01    0.16
  12  -5  -1    0.12    0.06
 -12   5   1    0.16    0.09
  12   5  -1   -0.04    0.11
  12   5  -1    0.07    0.13
 -11  -5   1   -0.14    0.12
  11  -5  -1   -0.08    0.11
  11   5  -1   -0.04    0.10
 -11   5   1   -0.18    0.09
  11   5  -1   -0.14    0.13
 -10  -5   1    0.14    0.12
  10   5  -1    0.03    0.08
 -10   5   1    0.03    0.11
  10   5  -1   -0.02    0.12
  -9  -5   1    0.19    0.12
   9  -5  -1    0.34    0.09
  -9   5   1    0.24    0.13
   9   5  -1    0.08    0.13
   9   5  -1    0.23    0.13
  -8  -5   1    0.07    0.10
   8  -5  -1   -0.02    0.08
   8   5  -1    0.10    0.14
  -8   5   1   -0.06    0.06
   8   5  -1    0.07    0.10
   7  -5  -1    0.23    0.12
  -7  -5   1    0.27    0.12
   7   5  -1    0.39    0.13
  -7   5   1    0.31    0.15
   7   5  -1    0.06    0.10
  -6  -5   1    0.06    0.10
   6  -5  -1   -0.03    0.06
   6   5  -1    0.00    0.07
   6   5  -1    0.08    0.10
  -6   5   1   -0.05    0.08
  -5  -5   1    9.46    0.54
   5  -5  -1    9.45    0.53
  -5  -5   1    8.72    0.49
   5   5  -1    9.70    0.59
  -5   5   1    8.32    0.56
   5   5  -1    9.42    0.51
   4  -5  -1    1.83    0.23
  -4  -5   1    1.48    0.22
  -4  -5   1    1.15    0.18
   4   5  -1    1.97    0.25
  -4   5   1    1.62    0.25
   4   5  -1    1.61    0.17
   4   5  -1    1.92    0.21
  -4   5   1    1.68    0.18
   3  -5  -1    6.80    0.38
  -3  -5   1    7.70    0.46
  -3  -5   1    6.67    0.42
   3  -5  -1    6.95    0.43
   3  -5  -1    6.12    0.43
   3   5  -1    7.20    0.40
   3   5  -1    6.65    0.46
   3   5  -1    6.96    0.37
  -3   5   1    6.57    0.46
  -3   5   1    7.32    0.40
  -2  -5   1    3.43    0.30
  -2  -5   1    3.43    0.24
  -2  -5   1    3.52    0.30
   2  -5  -1    3.25    0.30
   2  -5  -1    3.83    0.31
   2  -5  -1    3.30    0.27
   2   5  -1    3.31    0.26
  -2   5   1    3.42    0.28
  -2   5   1    3.57    0.28
   2   5  -1    3.74    0.33
   2   5  -1    3.08    0.25
  -2   5   1    3.53    0.31
   1  -5  -1    0.21    0.09
   1  -5  -1    0.39    0.10
  -1  -5   1    0.30    0.08
  -1  -5   1    0.20    0.11
  -1  -5   1    0.24    0.11
   1  -5  -1    0.17    0.04
   1   5  -1    0.33    0.10
   1   5  -1    0.11    0.07
  -1   5   1    0.28    0.10
  -1   5   1    0.33    0.09
   1   5  -1    0.25    0.10
  -1   5   1    0.21    0.10
   0  -5   1   -0.04    0.06
   0  -5   1   -0.01    0.04
   0  -5   1    0.15    0.07
   0  -5  -1   -0.03    0.03
   0  -5   1   -0.04    0.07
   0  -5  -1   -0.03    0.05
   0   5  -1    0.11    0.06
   0   5  -1    0.04    0.07
   0   5   1   -0.06    0.05
   0   5   1    0.06    0.07
   0   5   1   -0.12    0.07
   1  -5   1    0.30    0.06
   1  -5   1    0.24    0.11
  -1  -5  -1    0.38    0.11
  -1  -5  -1    0.19    0.07
  -1  -5  -1    0.19    0.10
   1  -5   1    0.31    0.10
   1  -5   1    0.40    0.12
   1   5   1    0.22    0.11
  -1   5  -1    0.21    0.10
  -1   5  -1    0.40    0.11
   1   5   1    0.27    0.10
   1   5   1    0.19    0.09
   2  -5   1    7.36    0.46
  -2  -5  -1    8.09    0.46
   2  -5   1    6.77    0.40
   2  -5   1    7.43    0.46
  -2  -5  -1    6.41    0.43
  -2   5  -1    7.16    0.46
   2   5   1    6.74    0.38
   2   5   1    7.64    0.48
   2   5   1    8.11    0.39
   2   5   1    7.26    0.41
  -2   5  -1    7.39    0.42
   3  -5   1    2.43    0.26
  -3  -5  -1    2.10    0.24
   3  -5   1    2.47    0.28
   3   5   1    2.50    0.27
  -3   5  -1    2.14    0.27
   3   5   1    2.34    0.22
   3   5   1    2.34    0.21
  -3   5  -1    2.71    0.23
  -4  -5  -1    4.05    0.33
   4  -5   1    4.00    0.33
  -4   5  -1    3.95    0.27
   4   5   1    4.02    0.37
   4   5   1    3.84    0.26
   4   5   1    3.83    0.29
  -4   5  -1    4.40    0.38
   5  -5   1    1.18    0.22
  -5  -5  -1    1.26    0.20
   5   5   1    1.13    0.23
  -5   5  -1    1.06    0.21
   5   5   1    0.94    0.16
  -6  -5  -1    2.36    0.27
   6  -5   1    2.15    0.26
  -6  -5  -1    1.45    0.32
   6   5   1    1.94    0.29
   6   5   1    2.45    0.26
  -6   5  -1    2.24    0.30
  -7  -5  -1    1.81    0.26
   7  -5   1    2.10    0.26
  -7   5  -1    1.56    0.26
   7   5   1    2.28    0.25
   7   5   1    1.24    0.21
  -8  -5  -1   -0.19    0.08
   8  -5   1    0.06    0.13
   8   5   1    0.15    0.09
   8   5   1    0.01    0.04
   9  -5   1    0.03    0.11
   9   5   1   -0.06    0.08
   9   5   1   -0.02    0.09
  -9   5  -1    0.20    0.15
  10  -5   1    0.79    0.21
 -10  -5  -1    1.12    0.22
 -10   5  -1    0.56    0.17
  10   5   1    0.77    0.21
  10   5   1    0.44    0.18
 -11  -5  -1   -0.10    0.15
  11  -5   1    0.04    0.12
 -11   5  -1    0.11    0.17
  11   5   1   -0.02    0.14
  11   5   1    0.13    0.13
 -12  -5  -1   -0.01    0.19
  12  -5   1   -0.08    0.14
  12   5   1    0.20    0.18
  12   5   1   -0.10    0.12
 -12   5  -1   -0.02    0.12
  13  -5   1   -0.29    0.14
 -13  -5  -1   -0.42    0.19
  13   5   1    0.21    0.14
 -13   5  -1   -0.15    0.11
  13   5   1   -0.05    0.14
 -11  -6   1    0.10    0.21
  11  -6  -1   -0.12    0.14
 -11   6   1   -0.21    0.18
  11   6  -1   -0.14    0.10
  11   6  -1   -0.12    0.13
  10  -6  -1   -0.16    0.08
 -10  -6   1   -0.03    0.14
  10   6  -1    0.01    0.09
  10   6  -1   -0.18    0.12
 -10   6   1   -0.14    0.11
   9  -6  -1   -0.07    0.14
  -9  -6   1    0.12    0.17
  -9   6   1    0.08    0.16
   9   6  -1    0.14    0.15
   9   6  -1   -0.06    0.09
  -8  -6   1   -0.09    0.12
   8  -6  -1    0.16    0.11
   8   6  -1   -0.09    0.11
   8   6  -1    0.03    0.09
  -8   6   1    0.07    0.11
  -7  -6   1    0.52    0.17
   7   6  -1    0.48    0.12
   7   6  -1    0.52    0.17
  -6  -6   1    0.18    0.14
   6  -6  -1    0.00    0.12
  -6   6   1    0.23    0.11
   6   6  -1    0.08    0.13
   5  -6  -1    0.18    0.13
   5   6  -1    0.33    0.15
  -5   6   1    0.03    0.10
   4  -6  -1    0.06    0.09
  -4   6   1    0.05    0.08
   4   6  -1   -0.13    0.08
   3  -6  -1    1.47    0.22
   3   6  -1    1.60    0.26
  -3   6   1    1.43    0.19
  -3   6   1    1.58    0.25
   2  -6  -1    0.30    0.12
  -2  -6   1    0.25    0.13
  -2   6   1    0.33    0.11
   2   6  -1    0.42    0.13
  -1  -6   1    3.18    0.31
   1  -6  -1    2.33    0.27
  -1   6   1    3.30    0.30
  -1   6   1    2.61    0.29
   1   6  -1    2.36    0.26
   1   6  -1    3.07    0.31
   0  -6   1    0.81    0.19
   0  -6  -1    0.72    0.19
   0   6  -1    0.59    0.15
   0   6   1    0.71    0.16
   0   6   1    0.61    0.16
   1  -6   1    1.37    0.23
  -1  -6  -1    1.10    0.21
   1   6   1    1.02    0.20
  -1   6  -1    1.06    0.20
  -1   6  -1    1.40    0.22
   1   6   1    0.74    0.15
  -2  -6  -1   -0.07    0.09
   2  -6   1    0.07    0.10
   2   6   1   -0.07    0.07
   2   6   1   -0.08    0.08
  -2   6  -1    0.07    0.09
  -2   6  -1   -0.07    0.06
   3  -6   1    0.14    0.09
  -3   6  -1    0.11    0.09
   3   6   1   -0.08    0.10
   4  -6   1    0.53    0.17
  -4  -6  -1    0.57    0.18
  -4   6  -1    0.76    0.18
   4   6   1    0.72    0.21
  -5  -6  -1    0.22    0.12
   5  -6   1    0.45    0.15
  -5   6  -1    0.48    0.16
   5   6   1    0.52    0.19
  -6  -6  -1    3.90    0.39
   6  -6   1    4.77    0.40
   6   6   1    4.91    0.47
  -6   6  -1    5.16    0.46
   7  -6   1   -0.25    0.09
  -7  -6  -1   -0.16    0.11
  -7   6  -1    0.12    0.13
   7   6   1   -0.02    0.10
   7   6   1    0.03    0.11
  -8  -6  -1    0.01    0.16
   8  -6   1    0.18    0.13
   8   6   1   -0.03    0.12
  -8   6  -1    0.13    0.14
   8   6   1   -0.04    0.09
   9  -6   1    0.35    0.14
  -9  -6  -1    0.08    0.18
   9   6   1    0.28    0.18
   9   6   1    0.13    0.12
  -9   6  -1   -0.02    0.16
 -10  -6  -1    0.02    0.14
  10  -6   1   -0.01    0.16
 -10   6  -1    0.04    0.11
  10   6   1    0.07    0.13
 -11  -6  -1    0.19    0.18
  11  -6   1   -0.02    0.15
 -11   6  -1   -0.34    0.17
  11   6   1   -0.06    0.16
  11   6   1    0.04    0.10
  -8  -7   1   -0.09    0.29
   8  -7  -1   -0.15    0.16
   8   7  -1    0.25    0.11
   7  -7  -1   -0.05    0.16
  -7  -7   1    0.27    0.12
   7   7  -1    0.11    0.14
  -7   7   1    0.19    0.13
   6  -7  -1    0.01    0.15
  -6  -7   1   -0.29    0.16
  -6   7   1   -0.19    0.11
   6   7  -1   -0.03    0.14
   5  -7  -1   -0.11    0.12
  -5  -7   1   -0.09    0.16
   5   7  -1   -0.07    0.11
  -5   7   1   -0.11    0.08
   4  -7  -1    0.18    0.16
  -4  -7   1   -0.05    0.17
   4   7  -1    0.61    0.19
  -4   7   1    0.19    0.16
  -3  -7   1    0.62    0.20
   3  -7  -1    0.95    0.24
   3   7  -1    1.01    0.23
  -3   7   1    0.83    0.23
   2  -7  -1   -0.11    0.15
  -2  -7   1   -0.09    0.15
  -2   7   1    0.23    0.15
   2   7  -1    0.01    0.11
   1  -7  -1   -0.04    0.13
  -1  -7   1    0.02    0.14
   1   7  -1   -0.04    0.11
  -1   7   1    0.03    0.11
   0  -7  -1   -0.25    0.13
   0  -7   1    0.02    0.15
   0   7   1    0.12    0.10
   1  -7   1   -0.25    0.14
  -1  -7  -1   -0.12    0.09
   1   7   1    0.03    0.10
  -1   7  -1   -0.11    0.14
   2  -7   1   -0.05    0.12
  -2  -7  -1   -0.21    0.10
  -2   7  -1    0.02    0.14
   2   7   1    0.01    0.14
   3  -7   1   -0.04    0.15
  -3  -7  -1   -0.10    0.14
  -3   7  -1   -0.18    0.12
   3   7   1   -0.03    0.11
   4  -7   1   -0.03    0.12
  -4   7  -1   -0.17    0.14
   4   7   1   -0.20    0.10
   5  -7   1    0.21    0.17
  -5   7  -1    0.42    0.20
   5   7   1    0.28    0.17
   6  -7   1   -0.05    0.13
  -6   7  -1   -0.11    0.10
   6   7   1    0.11    0.14
   7  -7   1    0.23    0.16
   7   7   1    0.03    0.13
  -7   7  -1   -0.17    0.12
  17   0  -2    1.53    0.25
  17   0  -2    1.54    0.32
  16   0  -2    0.02    0.11
  16   0  -2    0.17    0.16
  15   0  -2    2.65    0.33
  15   0  -2    3.28    0.36
  14   0  -2    0.02    0.09
  14   0  -2    0.09    0.12
 -13   0   2    0.96    0.16
  13   0  -2    0.99    0.20
  13   0  -2    0.93    0.19
  12   0  -2    0.36    0.12
 -12   0   2    0.24    0.10
  12   0  -2    0.30    0.13
  12   0  -2    0.34    0.09
  11   0  -2   24.19    0.94
  11   0  -2   24.15    0.89
 -11   0   2   22.67    0.98
  11   0  -2   25.37    1.01
 -11   0   2   24.71    0.94
  11   0  -2   24.75    1.03
 -10   0   2   48.96    1.72
  10   0  -2   49.16    1.63
 -10   0   2   50.43    1.68
  10   0  -2   49.39    1.68
  10   0  -2   51.49    1.75
 -10   0   2   48.74    1.63
  10   0  -2   50.73    1.76
  -9   0   2    0.26    0.08
   9   0  -2    0.45    0.10
  -9   0   2    0.50    0.09
   9   0  -2    0.42    0.09
   9   0  -2    0.37    0.09
  -9   0   2    0.33    0.09
   9   0  -2    0.40    0.10
  -8   0   2   31.80    1.10
   8   0  -2   32.82    1.15
  -8   0   2   32.20    1.14
   8   0  -2   30.27    1.06
  -8   0   2   30.38    1.12
  -8   0   2   31.74    1.07
   8   0  -2   32.19    1.15
   8   0  -2   31.31    1.10
   7   0  -2   46.09    1.50
  -7   0   2   45.42    1.53
   7   0  -2   45.69    1.47
  -7   0   2   45.55    1.53
   7   0  -2   48.83    1.55
   7   0  -2   44.37    1.54
  -7   0   2   45.72    1.48
  -7   0   2   47.58    1.50
   6   0  -2   37.70    1.30
  -6   0   2   39.64    1.26
  -6   0   2   40.58    1.29
   6   0  -2   38.98    1.30
   6   0  -2   38.88    1.26
   6   0  -2   38.12    1.24
  -6   0   2   36.22    1.28
  -6   0   2   39.65    1.24
  -5   0   2   81.35    2.44
  -5   0   2   79.49    2.41
  -5   0   2   77.06    2.39
   5   0  -2   75.99    2.39
   5   0  -2   78.59    2.45
   5   0  -2   77.94    2.41
   5   0  -2   81.97    2.44
  -5   0   2   79.04    2.44
  -4   0   2    5.39    0.25
   4   0  -2    5.42    0.22
  -4   0   2    5.33    0.23
   4   0  -2    5.14    0.24
  -4   0   2    5.07    0.22
  -4   0   2    5.12    0.24
   4   0  -2    5.29    0.23
   4   0  -2    5.56    0.25
  -3   0   2  124.25    4.67
   3   0  -2  122.59    8.98
   3   0  -2  122.91    4.60
  -3   0   2  119.90    9.00
  -2   0   2  118.91    6.88
   2   0  -2  111.84    6.68
  -2   0   2  112.14    3.92
   2   0  -2  118.42    3.93
  -1   0  -2    0.03    0.01
  -1   0  -2    0.00    0.01
   1   0   2    0.01    0.01
  -1   0  -2    0.01    0.01
   1   0   2    0.01    0.01
   1   0   2    0.02    0.01
   2   0   2  172.52    6.36
   2   0   2  163.83   12.58
  -2   0  -2  161.08   12.59
  -2   0  -2  161.54    6.35
  -3   0  -2  217.88   17.02
  -3   0  -2  223.20    8.63
   3   0   2  228.27    8.55
   4   0   2  175.13    7.40
  -4   0  -2  170.19    7.52
  -4   0  -2  183.77   16.90
   5   0   2   56.29    1.82
  -5   0  -2   60.30    1.80
  -5   0  -2   57.06    1.81
   5   0   2   55.86    1.80
   5   0   2   57.42    1.77
  -5   0  -2   57.06    1.76
  -5   0  -2   56.32    1.80
   5   0   2   57.62    1.81
  -6   0  -2    0.43    0.08
   6   0   2    0.32    0.08
   6   0   2    0.31    0.06
   6   0   2    0.26    0.08
  -6   0  -2    0.34    0.08
  -6   0  -2    0.28    0.06
   6   0   2    0.43    0.08
  -6   0  -2    0.33    0.07
   7   0   2    2.34    0.16
   7   0   2    2.08    0.19
  -7   0  -2    2.06    0.17
  -7   0  -2    2.34    0.15
  -7   0  -2    2.15    0.18
  -7   0  -2    2.13    0.19
   7   0   2    2.19    0.18
   7   0   2    2.30    0.19
   8   0   2    0.16    0.06
   8   0   2    0.13    0.07
  -8   0  -2    0.11    0.05
   8   0   2    0.12    0.05
  -8   0  -2    0.07    0.05
  -8   0  -2    0.17    0.06
   8   0   2    0.13    0.05
  -8   0  -2    0.19    0.07
   9   0   2    9.57    0.51
  -9   0  -2    9.28    0.48
   9   0   2    9.77    0.47
   9   0   2    9.37    0.49
  -9   0  -2    9.97    0.47
   9   0   2   10.14    0.43
  -9   0  -2    9.44    0.41
  10   0   2   97.94    3.07
 -10   0  -2   95.80    3.17
  10   0   2   99.57    3.15
  10   0   2   99.17    3.21
  10   0   2  104.98    3.20
 -10   0  -2  104.49    3.14
 -10   0  -2   91.88    3.04
  11   0   2   16.27    0.66
  11   0   2   16.40    0.74
 -11   0  -2   14.40    0.74
 -11   0  -2   17.89    0.73
  11   0   2   17.51    0.78
  11   0   2   18.28    0.81
  12   0   2   20.55    0.90
  12   0   2   19.54    0.91
  12   0   2   18.95    0.77
 -12   0  -2   20.47    0.84
  13   0   2    1.46    0.24
  13   0   2    1.27    0.23
 -13   0  -2    1.08    0.17
  14   0   2    0.52    0.15
  14   0   2    0.54    0.17
  15   0   2    0.29    0.15
  15   0   2    0.27    0.13
  16   0   2   -0.16    0.09
  16   0   2   -0.04    0.11
  17   0   2   -0.15    0.15
  17   0   2    0.15    0.12
  17  -1  -2    0.30    0.17
  17  -1  -2    0.25    0.18
  17   1  -2    0.14    0.17
  17   1  -2    0.37    0.19
  16  -1  -2    0.06    0.14
  16  -1  -2    0.20    0.14
  16   1  -2    0.04    0.12
  16   1  -2    0.10    0.13
  15  -1  -2    0.18    0.10
  15   1  -2    0.10    0.13
 -15   1   2   -0.12    0.09
  15   1  -2    0.09    0.11
  14  -1  -2    0.29    0.14
  14  -1  -2    0.61    0.16
  14   1  -2    0.56    0.16
 -14   1   2    0.49    0.15
  14   1  -2    0.32    0.14
  13  -1  -2    4.95    0.39
  13  -1  -2    6.03    0.43
 -13   1   2    5.47    0.39
  13   1  -2    4.89    0.43
  13   1  -2    5.72    0.42
  13   1  -2    4.67    0.35
 -12  -1   2    4.77    0.37
  12  -1  -2    4.82    0.38
  12  -1  -2    4.99    0.38
  12  -1  -2    4.99    0.38
 -12   1   2    4.79    0.37
  12   1  -2    4.74    0.39
 -12   1   2    4.51    0.34
  12   1  -2    5.59    0.40
  12   1  -2    4.45    0.34
  11  -1  -2    0.60    0.08
  11  -1  -2    0.49    0.15
 -11  -1   2    0.42    0.09
  11  -1  -2    0.58    0.12
  11  -1  -2    0.42    0.11
 -11  -1   2    0.52    0.13
 -11   1   2    0.63    0.14
 -11   1   2    0.35    0.11
  11   1  -2    0.43    0.12
  11   1  -2    0.36    0.13
  11   1  -2    0.42    0.13
 -10  -1   2    0.01    0.06
 -10  -1   2    0.01    0.07
 -10  -1   2    0.06    0.04
  10  -1  -2    0.10    0.07
  10  -1  -2   -0.14    0.06
  10  -1  -2   -0.03    0.03
  10  -1  -2   -0.08    0.06
  10   1  -2   -0.01    0.05
 -10   1   2    0.09    0.08
  10   1  -2   -0.02    0.05
 -10   1   2   -0.03    0.03
 -10   1   2   -0.01    0.07
  10   1  -2    0.04    0.07
  10   1  -2   -0.02    0.06
   9  -1  -2    9.22    0.46
  -9  -1   2    7.74    0.45
   9  -1  -2    8.78    0.45
   9  -1  -2    8.47    0.46
   9  -1  -2    8.52    0.34
  -9  -1   2    8.95    0.37
  -9  -1   2    8.98    0.44
  -9   1   2    8.82    0.46
  -9   1   2    8.87    0.34
   9   1  -2    8.50    0.44
   9   1  -2    8.13    0.37
   9   1  -2    8.56    0.48
  -9   1   2    8.42    0.43
   9   1  -2    8.23    0.45
   8  -1  -2   24.75    0.95
   8  -1  -2   24.46    0.81
   8  -1  -2   24.70    0.93
  -8  -1   2   25.99    0.84
   8  -1  -2   25.31    0.94
  -8  -1   2   23.91    0.93
  -8  -1   2   24.15    0.92
  -8  -1   2   24.36    0.95
  -8   1   2   25.68    0.96
   8   1  -2   24.75    0.85
  -8   1   2   25.03    0.81
   8   1  -2   26.69    0.99
   8   1  -2   25.53    0.95
   8   1  -2   24.62    0.92
  -8   1   2   25.13    0.91
  -8   1   2   23.80    0.93
  -7  -1   2    0.82    0.13
  -7  -1   2    0.81    0.08
  -7  -1   2    0.66    0.12
   7  -1  -2    0.93    0.12
   7  -1  -2    0.82    0.13
  -7  -1   2    0.74    0.12
   7  -1  -2    0.66    0.11
   7  -1  -2    0.86    0.07
  -7   1   2    0.84    0.07
  -7   1   2    0.58    0.10
  -7   1   2    0.79    0.13
   7   1  -2    0.80    0.12
   7   1  -2    0.61    0.07
   7   1  -2    0.59    0.11
  -7   1   2    0.83    0.13
   7   1  -2    0.76    0.12
   6  -1  -2   21.81    0.78
   6  -1  -2   22.90    0.81
   6  -1  -2   21.60    0.82
   6  -1  -2   21.66    0.70
  -6  -1   2   22.87    0.72
  -6  -1   2   21.26    0.80
  -6  -1   2   21.76    0.82
  -6  -1   2   21.91    0.80
   6   1  -2   23.50    0.84
  -6   1   2   20.80    0.79
   6   1  -2   21.69    0.72
  -6   1   2   22.98    0.83
   6   1  -2   22.42    0.81
   6   1  -2   22.14    0.81
  -6   1   2   21.61    0.70
  -6   1   2   21.48    0.77
  -5  -1   2    0.33    0.07
  -5  -1   2    0.41    0.08
   5  -1  -2    0.43    0.09
  -5  -1   2    0.38    0.04
   5  -1  -2    0.49    0.07
  -5  -1   2    0.60    0.09
   5  -1  -2    0.39    0.07
   5   1  -2    0.49    0.09
  -5   1   2    0.29    0.05
  -5   1   2    0.47    0.04
  -5   1   2    0.42    0.04
   5   1  -2    0.42    0.05
  -5   1   2    0.49    0.08
  -5   1   2    0.30    0.07
   5   1  -2    0.39    0.08
   5   1  -2    0.49    0.08
   4  -1  -2  121.41   13.43
   4  -1  -2  130.08    5.97
  -4  -1   2  148.49   15.53
  -4  -1   2  133.87    6.08
  -4   1   2  131.52   13.32
   4   1  -2  137.63   14.84
  -4   1   2  136.66    6.17
   4   1  -2  123.09    5.73
  -3  -1   2  196.58    7.65
  -3  -1   2  195.18   16.92
   3  -1  -2  187.55    7.53
   3  -1  -2  166.54   14.66
  -3   1   2  178.82   14.92
   3   1  -2  206.89   17.21
  -3   1   2  178.96    7.39
  -2  -1   2   95.02    4.53
   2  -1  -2   95.57    4.41
  -2  -1   2   96.48   10.93
  -2   1   2   88.91    9.55
  -2   1   2   95.29    4.35
   2   1  -2   92.69   11.03
  -1  -1   2   89.10    4.34
   1  -1  -2   92.77    4.21
  -1  -1   2  103.18   11.13
  -1   1   2   93.59    4.19
   1   1  -2   86.64   10.30
  -1   1   2   88.36    9.48
   1   1  -2   85.32    4.25
   0  -1   2   87.48   10.28
   0  -1   2   96.26    4.48
   0  -1  -2   80.55    4.02
   0  -1  -2   86.67    9.80
   0   1  -2   86.07    4.25
   0   1   2   83.90    9.99
   0   1   2   91.17    4.12
   0   1  -2   97.68   10.70
  -1  -1  -2  115.16   12.11
   1  -1   2  128.16   12.91
  -1  -1  -2  124.89    5.35
  -1   1  -2  115.33    5.50
   1   1   2  136.01   12.91
   1   1   2  121.43    5.23
  -1   1  -2  122.47   12.70
   2  -1   2   90.94    4.82
  -2  -1  -2   93.11    4.50
  -2  -1  -2   95.13   11.79
   2  -1   2  101.89   12.46
   2   1   2   93.63   11.75
   2   1   2   90.40    4.42
  -2   1  -2   86.47   11.01
  -2   1  -2   87.82    4.81
  -3  -1  -2  121.97    5.87
   3  -1   2  145.15   14.89
  -3  -1  -2  133.76    6.18
   3  -1   2  135.93    6.44
   3   1   2  126.78   14.38
  -3   1  -2  128.08    6.41
   3   1   2  124.18   14.88
  -3   1  -2  131.22   14.83
   4  -1   2   76.62    2.31
  -4  -1  -2   75.33    2.31
  -4  -1  -2   74.84    2.23
  -4  -1  -2   74.02    2.30
   4  -1   2   75.50    2.28
   4  -1   2   76.44    2.33
  -4  -1  -2   68.50    2.28
   4   1   2   74.58    2.32
  -4   1  -2   72.25    2.30
   4   1   2   74.01    2.24
   4   1   2   72.93    2.29
  -4   1  -2   78.95    2.33
  -4   1  -2   75.35    2.27
   4   1   2   73.19    2.31
  -5  -1  -2   84.01    2.60
   5  -1   2   85.38    2.63
   5  -1   2   85.55    2.58
   5  -1   2   81.36    2.47
  -5  -1  -2   82.05    2.52
  -5  -1  -2   84.57    2.59
  -5  -1  -2   80.41    2.61
   5  -1   2   81.94    2.60
   5   1   2   86.47    2.63
  -5   1  -2   87.71    2.64
  -5   1  -2   82.26    2.57
   5   1   2   82.48    2.53
   5   1   2   84.51    2.61
   5   1   2   88.66    2.60
  -5   1  -2   82.18    2.60
  -6  -1  -2    0.38    0.08
   6  -1   2    0.38    0.09
  -6  -1  -2    0.42    0.06
   6  -1   2    0.53    0.04
   6  -1   2    0.54    0.10
   6  -1   2    0.41    0.08
  -6  -1  -2    0.53    0.10
  -6  -1  -2    0.36    0.09
   6   1   2    0.36    0.09
   6   1   2    0.37    0.08
  -6   1  -2    0.31    0.08
  -6   1  -2    0.48    0.09
  -6   1  -2    0.37    0.08
   6   1   2    0.44    0.09
   6   1   2    0.42    0.07
  -6   1  -2    0.41    0.04
   7  -1   2    2.17    0.19
  -7  -1  -2    2.14    0.14
  -7  -1  -2    2.24    0.20
   7  -1   2    1.85    0.19
  -7  -1  -2    2.22    0.18
   7  -1   2    2.01    0.10
   7  -1   2    2.32    0.19
  -7  -1  -2    2.21    0.18
   7   1   2    1.79    0.14
   7   1   2    2.28    0.19
   7   1   2    1.97    0.20
  -7   1  -2    2.00    0.17
  -7   1  -2    2.08    0.18
  -7   1  -2    2.16    0.10
  -7   1  -2    2.25    0.20
   7   1   2    2.57    0.20
   8  -1   2    0.91    0.15
   8  -1   2    1.05    0.08
  -8  -1  -2    1.17    0.14
  -8  -1  -2    0.94    0.15
   8  -1   2    1.30    0.16
   8  -1   2    1.38    0.15
  -8  -1  -2    1.17    0.14
  -8  -1  -2    1.25    0.12
  -8   1  -2    1.24    0.08
   8   1   2    1.06    0.14
  -8   1  -2    1.07    0.14
   8   1   2    1.30    0.15
   8   1   2    1.40    0.13
  -8   1  -2    1.31    0.15
   8   1   2    1.52    0.18
  -8   1  -2    1.54    0.18
  -9  -1  -2    0.47    0.08
  -9  -1  -2    0.43    0.11
   9  -1   2    0.39    0.09
   9  -1   2    0.39    0.11
   9  -1   2    0.27    0.05
  -9  -1  -2    0.43    0.10
   9  -1   2    0.52    0.11
   9   1   2    0.30    0.07
  -9   1  -2    0.38    0.05
  -9   1  -2    0.42    0.10
   9   1   2    0.60    0.12
   9   1   2    0.36    0.11
  -9   1  -2    0.44    0.11
   9   1   2    0.35    0.12
  10  -1   2   14.78    0.65
  10  -1   2   12.33    0.45
  10  -1   2   12.53    0.62
  10  -1   2   12.71    0.62
 -10  -1  -2   11.50    0.61
 -10  -1  -2   12.80    0.58
  10   1   2   12.93    0.55
 -10   1  -2   12.49    0.62
  10   1   2   12.64    0.62
 -10   1  -2   12.45    0.59
  10   1   2   12.56    0.65
  10   1   2   12.91    0.59
  11  -1   2    8.42    0.50
  11  -1   2    8.58    0.51
  11  -1   2    8.88    0.50
 -11  -1  -2    8.36    0.45
 -11  -1  -2    9.13    0.42
 -11   1  -2    7.85    0.49
  11   1   2    8.42    0.53
  11   1   2    8.60    0.50
 -11   1  -2    8.22    0.47
  11   1   2    8.61    0.46
  12  -1   2    4.91    0.38
  12  -1   2    4.85    0.38
 -12  -1  -2    4.52    0.29
  12  -1   2    4.54    0.36
  12   1   2    4.44    0.36
 -12   1  -2    4.54    0.36
  12   1   2    4.68    0.41
  12   1   2    4.90    0.34
  13  -1   2    0.82    0.18
  13  -1   2    0.54    0.16
  13   1   2    0.85    0.18
  13   1   2    0.62    0.17
  13   1   2    0.91    0.18
 -13   1  -2    0.86    0.17
  14  -1   2    0.16    0.10
  14  -1   2    0.22    0.10
 -14   1  -2   -0.07    0.09
  14   1   2    0.10    0.09
  14   1   2    0.07    0.11
  15  -1   2    0.09    0.12
  15   1   2    0.16    0.12
  15   1   2    0.19    0.07
  16  -1   2    0.05    0.12
  16  -1   2    0.03    0.13
  16   1   2    0.10    0.14
  16   1   2    0.10    0.13
  17  -1   2   -0.21    0.14
  17  -1   2   -0.10    0.13
  17   1   2    0.08    0.14
  17   1   2   -0.13    0.13
 -16  -2   2   -0.15    0.13
  16  -2  -2    0.29    0.19
 -16   2   2   -0.10    0.09
  16   2  -2   -0.03    0.11
  16   2  -2   -0.11    0.16
  15  -2  -2    0.52    0.17
  15  -2  -2    0.66    0.16
 -15  -2   2    0.39    0.14
 -15   2   2    0.78    0.19
  15   2  -2    0.42    0.17
  15   2  -2    0.49    0.14
 -14  -2   2    0.08    0.11
  14  -2  -2    0.15    0.13
  14  -2  -2    0.08    0.11
 -14   2   2    0.17    0.11
  14   2  -2    0.34    0.11
  14   2  -2    0.02    0.10
  14   2  -2    0.16    0.11
 -13  -2   2    0.37    0.16
  13  -2  -2    0.39    0.12
  13  -2  -2    0.57    0.18
  13   2  -2    0.17    0.11
  13   2  -2    0.39    0.15
  13   2  -2    0.68    0.16
 -13   2   2    0.25    0.14
  12  -2  -2    3.45    0.31
 -12  -2   2    4.02    0.36
  12  -2  -2    5.04    0.39
  12   2  -2    4.29    0.36
  12   2  -2    3.52    0.32
  12   2  -2    4.30    0.38
 -12   2   2    3.94    0.35
 -11  -2   2    4.06    0.34
  11  -2  -2    5.07    0.38
  11  -2  -2    4.72    0.34
 -11  -2   2    5.03    0.38
 -11   2   2    5.05    0.39
  11   2  -2    5.09    0.39
  11   2  -2    5.52    0.39
 -11   2   2    4.82    0.33
  11   2  -2    4.39    0.38
 -10  -2   2   14.73    0.71
  10  -2  -2   14.63    0.70
  10  -2  -2   13.80    0.72
 -10  -2   2   14.62    0.69
  10  -2  -2   15.45    0.67
  10   2  -2   14.71    0.74
  10   2  -2   15.28    0.72
 -10   2   2   16.03    0.65
 -10   2   2   15.75    0.75
  10   2  -2   15.84    0.73
  -9  -2   2    0.79    0.15
   9  -2  -2    0.86    0.13
  -9  -2   2    0.78    0.16
  -9  -2   2    0.66    0.14
   9  -2  -2    0.49    0.12
  -9  -2   2    0.85    0.06
   9  -2  -2    0.93    0.17
  -9  -2   2    0.87    0.06
   9   2  -2    0.77    0.15
   9   2  -2    0.79    0.16
  -9   2   2    1.02    0.13
   9   2  -2    0.80    0.16
  -9   2   2    0.75    0.16
   8  -2  -2    6.56    0.38
  -8  -2   2    6.89    0.40
   8  -2  -2    7.62    0.37
  -8  -2   2    6.84    0.41
   8  -2  -2    6.82    0.42
  -8  -2   2    6.81    0.40
  -8  -2   2    6.61    0.43
   8   2  -2    7.31    0.43
   8   2  -2    6.89    0.41
  -8   2   2    6.72    0.42
  -8   2   2    6.85    0.34
   7  -2  -2    2.34    0.20
   7  -2  -2    2.06    0.21
   7  -2  -2    2.28    0.17
  -7  -2   2    2.39    0.21
  -7  -2   2    2.20    0.20
  -7  -2   2    2.12    0.21
  -7  -2   2    2.53    0.21
  -7   2   2    1.98    0.19
  -7   2   2    2.54    0.17
   7   2  -2    2.32    0.22
   7   2  -2    2.66    0.23
  -7   2   2    2.38    0.23
  -6  -2   2   10.16    0.49
  -6  -2   2   10.17    0.46
   6  -2  -2    9.95    0.46
  -6  -2   2    9.81    0.47
   6  -2  -2   10.07    0.41
  -6  -2   2   10.39    0.47
   6  -2  -2   10.00    0.50
  -6   2   2    9.93    0.45
   6   2  -2   10.55    0.50
  -6   2   2   10.46    0.51
  -6   2   2    9.79    0.32
   6   2  -2   10.02    0.49
  -6   2   2    9.81    0.39
   5  -2  -2    4.57    0.29
  -5  -2   2    4.95    0.28
  -5  -2   2    4.57    0.28
   5  -2  -2    5.02    0.27
  -5  -2   2    4.80    0.27
   5  -2  -2    4.72    0.22
  -5  -2   2    4.71    0.29
  -5   2   2    5.14    0.18
  -5   2   2    4.50    0.26
   5   2  -2    4.66    0.29
  -5   2   2    4.52    0.18
  -5   2   2    4.48    0.20
  -5   2   2    4.87    0.30
   5   2  -2    4.82    0.29
  -4  -2   2   11.49    0.48
   4  -2  -2   11.41    0.47
  -4  -2   2   11.51    0.51
   4  -2  -2   11.78    0.39
  -4  -2   2   10.47    0.48
  -4  -2   2   11.51    0.49
   4  -2  -2   11.97    0.41
   4  -2  -2   11.73    0.52
  -4   2   2   11.88    0.40
  -4   2   2   11.64    0.40
   4   2  -2   12.00    0.50
   4   2  -2   13.22    0.53
  -4   2   2   12.91    0.53
  -4   2   2   11.57    0.47
   3  -2  -2    2.81    0.13
  -3  -2   2    2.49    0.18
   3  -2  -2    2.62    0.17
  -3  -2   2    2.96    0.19
   3  -2  -2    2.41    0.18
  -3  -2   2    2.78    0.18
   3  -2  -2    2.66    0.11
   3   2  -2    2.56    0.11
  -3   2   2    2.42    0.17
   3   2  -2    3.14    0.21
  -3   2   2    2.70    0.14
  -3   2   2    2.60    0.10
   3   2  -2    2.58    0.11
   3   2  -2    2.67    0.17
  -3   2   2    2.91    0.20
   3   2  -2    2.80    0.18
  -2  -2   2    2.62    0.17
  -2  -2   2    2.69    0.13
   2  -2  -2    2.83    0.15
  -2  -2   2    2.48    0.16
   2  -2  -2    2.94    0.19
   2  -2  -2    2.74    0.16
  -2  -2   2    2.80    0.19
  -2   2   2    2.69    0.16
   2   2  -2    2.77    0.17
  -2   2   2    2.73    0.15
   2   2  -2    2.90    0.14
   2   2  -2    2.94    0.17
   2   2  -2    2.66    0.18
  -2   2   2    2.58    0.18
   1  -2  -2   64.21    1.90
   1  -2  -2   64.10    2.01
   1  -2  -2   62.88    1.98
  -1  -2   2   67.28    1.97
  -1  -2   2   62.38    1.97
  -1  -2   2   65.75    2.02
   1  -2  -2   63.46    1.98
  -1  -2   2   64.03    2.01
   1  -2  -2   62.15    1.90
   1   2  -2   67.17    1.98
   1   2  -2   64.34    1.97
  -1   2   2   65.96    1.99
  -1   2   2   62.90    1.98
   1   2  -2   68.90    2.03
   1   2  -2   62.56    1.99
  -1   2   2   63.05    2.02
   0  -2   2  274.13   25.89
   0  -2  -2  290.82   11.76
   0  -2   2  297.85   12.04
   0  -2  -2  251.64   24.42
   0   2   2  258.41   11.23
   0   2   2  285.07   26.20
   0   2  -2  271.66   11.57
   0   2  -2  309.65   26.53
  -1  -2  -2  294.03   25.56
  -1  -2  -2  291.24   11.49
   1  -2   2  262.29   24.86
   1  -2   2  262.50   11.48
   1   2   2  249.67   10.81
   1   2   2  293.87   26.80
  -1   2  -2  238.73   10.97
  -1   2  -2  247.18   24.16
  -2  -2  -2    4.90    0.23
   2  -2   2    5.25    0.27
  -2  -2  -2    4.39    0.26
   2  -2   2    4.66    0.19
   2  -2   2    4.73    0.21
  -2  -2  -2    4.44    0.22
   2  -2   2    4.70    0.25
  -2   2  -2    4.74    0.19
   2   2   2    4.41    0.20
   2   2   2    4.58    0.21
  -2   2  -2    4.74    0.25
   2   2   2    4.62    0.22
   2   2   2    5.09    0.27
   2   2   2    4.72    0.23
  -2   2  -2    4.87    0.26
  -2   2  -2    4.75    0.21
  -3  -2  -2    3.35    0.16
   3  -2   2    3.38    0.21
   3  -2   2    3.51    0.23
   3  -2   2    3.58    0.17
  -3  -2  -2    3.34    0.19
  -3  -2  -2    3.13    0.20
  -3  -2  -2    3.22    0.22
   3  -2   2    3.61    0.15
  -3  -2  -2    3.45    0.19
   3   2   2    3.48    0.21
  -3   2  -2    3.41    0.23
  -3   2  -2    3.42    0.21
   3   2   2    3.23    0.15
   3   2   2    3.60    0.23
  -3   2  -2    3.40    0.16
  -3   2  -2    3.58    0.15
  -4  -2  -2    0.68    0.10
  -4  -2  -2    0.45    0.08
   4  -2   2    0.62    0.10
   4  -2   2    0.63    0.07
   4  -2   2    0.50    0.10
  -4  -2  -2    0.65    0.11
   4  -2   2    0.63    0.04
  -4  -2  -2    0.69    0.06
  -4   2  -2    0.49    0.09
  -4   2  -2    0.72    0.04
   4   2   2    0.54    0.09
  -4   2  -2    0.47    0.10
  -4   2  -2    0.61    0.07
   4   2   2    0.71    0.06
  -5  -2  -2   22.70    0.82
   5  -2   2   23.34    0.79
  -5  -2  -2   22.94    0.82
  -5  -2  -2   22.39    0.86
   5  -2   2   23.59    0.85
  -5  -2  -2   23.63    0.73
   5  -2   2   22.30    0.88
  -5  -2  -2   22.30    0.85
   5   2   2   22.89    0.73
   5   2   2   24.42    0.87
  -5   2  -2   23.73    0.89
  -5   2  -2   21.90    0.77
   5   2   2   22.96    0.87
  -5   2  -2   21.75    0.84
   6  -2   2    4.33    0.28
   6  -2   2    4.32    0.24
  -6  -2  -2    4.24    0.28
   6  -2   2    4.38    0.30
  -6  -2  -2    4.45    0.19
  -6  -2  -2    4.37    0.27
  -6  -2  -2    4.53    0.27
  -6  -2  -2    4.59    0.29
   6   2   2    4.37    0.19
  -6   2  -2    4.09    0.28
   6   2   2    4.75    0.30
   6   2   2    4.35    0.27
   6   2   2    4.33    0.29
  -6   2  -2    4.94    0.32
  -6   2  -2    4.18    0.23
   7  -2   2    0.19    0.07
   7  -2   2    0.31    0.08
   7  -2   2    0.30    0.09
  -7  -2  -2    0.23    0.04
  -7  -2  -2    0.14    0.07
  -7  -2  -2    0.32    0.09
  -7  -2  -2    0.18    0.07
  -7  -2  -2    0.31    0.09
   7   2   2    0.22    0.04
   7   2   2    0.11    0.05
  -7   2  -2    0.30    0.10
   7   2   2    0.24    0.08
  -7   2  -2    0.23    0.06
   7   2   2    0.28    0.09
  -7   2  -2    0.22    0.09
  -8  -2  -2    0.27    0.09
   8  -2   2    0.19    0.08
  -8  -2  -2    0.26    0.05
   8  -2   2    0.16    0.10
  -8  -2  -2    0.21    0.08
   8  -2   2    0.34    0.09
  -8  -2  -2    0.26    0.10
   8   2   2    0.29    0.09
   8   2   2    0.23    0.08
   8   2   2    0.24    0.06
  -8   2  -2    0.27    0.10
   8   2   2    0.31    0.10
  -8   2  -2    0.32    0.08
  -9  -2  -2   13.12    0.47
  -9  -2  -2   11.88    0.60
   9  -2   2   12.81    0.58
  -9  -2  -2   12.39    0.62
   9  -2   2   12.59    0.62
   9  -2   2   12.83    0.65
  -9   2  -2   13.12    0.65
   9   2   2   12.59    0.61
   9   2   2   13.85    0.66
  -9   2  -2   12.98    0.56
   9   2   2   13.01    0.63
   9   2   2   12.64    0.49
  10  -2   2   35.11    1.29
 -10  -2  -2   33.37    1.13
  10  -2   2   32.67    1.35
 -10  -2  -2   34.66    1.31
  10  -2   2   36.50    1.35
  10   2   2   36.76    1.38
  10   2   2   35.99    1.33
 -10   2  -2   35.01    1.26
 -10   2  -2   37.10    1.38
  10   2   2   34.45    1.33
  11  -2   2   19.97    0.91
 -11  -2  -2   19.97    0.87
  11  -2   2   21.34    0.88
 -11   2  -2   18.87    0.82
  11   2   2   19.28    0.89
 -11   2  -2   20.69    0.93
  11   2   2   20.56    0.95
  11   2   2   20.54    0.89
  12  -2   2    4.12    0.34
  12  -2   2    4.40    0.38
  12   2   2    4.14    0.36
  12   2   2    4.40    0.39
  12   2   2    4.38    0.36
 -12   2  -2    4.17    0.38
  13  -2   2    1.56    0.27
  13  -2   2    1.02    0.20
 -13   2  -2    1.34    0.24
  13   2   2    1.38    0.25
  13   2   2    1.12    0.22
  13   2   2    1.44    0.24
  14  -2   2    1.26    0.23
  14  -2   2    0.95    0.23
  14   2   2    1.19    0.23
 -14   2  -2    0.86    0.20
  14   2   2    0.84    0.20
  14   2   2    1.62    0.27
  15  -2   2    0.12    0.16
 -15  -2  -2    0.01    0.09
  15  -2   2   -0.01    0.10
  15   2   2    0.53    0.19
 -15   2  -2   -0.11    0.10
  15   2   2    0.07    0.12
  16  -2   2    0.02    0.15
 -16  -2  -2   -0.02    0.13
  16   2   2   -0.08    0.10
  16   2   2   -0.14    0.12
 -16   2  -2    0.02    0.10
 -16  -3   2    0.52    0.20
  16  -3  -2    0.95    0.23
 -16   3   2    0.96    0.24
 -15  -3   2    0.36    0.17
  15  -3  -2    0.32    0.16
 -15   3   2    0.36    0.16
  15   3  -2    0.23    0.19
  14  -3  -2    0.42    0.16
 -14  -3   2    0.69    0.19
  14   3  -2    0.64    0.23
  14   3  -2    0.40    0.15
 -14   3   2    0.60    0.20
  13  -3  -2    0.36    0.13
 -13  -3   2    0.18    0.10
 -13   3   2    0.23    0.14
  13   3  -2    0.30    0.12
  13   3  -2    0.14    0.11
  12  -3  -2    1.44    0.24
 -12  -3   2    1.16    0.22
 -12   3   2    1.06    0.22
  12   3  -2    0.90    0.21
  11  -3  -2    5.84    0.42
 -11  -3   2    5.46    0.42
  11  -3  -2    5.52    0.35
  11   3  -2    5.36    0.43
  11   3  -2    6.01    0.46
 -11   3   2    5.10    0.44
  10  -3  -2    2.84    0.30
 -10  -3   2    2.16    0.27
  10  -3  -2    3.01    0.23
  10   3  -2    2.59    0.29
  10   3  -2    2.89    0.30
 -10   3   2    2.64    0.29
   9  -3  -2    0.73    0.16
  -9  -3   2    0.29    0.14
  -9  -3   2    0.47    0.14
   9   3  -2    0.70    0.16
   9   3  -2    0.48    0.14
  -9   3   2    0.58    0.16
  -8  -3   2    6.88    0.41
   8  -3  -2    6.63    0.40
   8  -3  -2    5.81    0.42
  -8  -3   2    5.48    0.40
   8  -3  -2    6.81    0.32
  -8  -3   2    5.33    0.38
   8   3  -2    6.54    0.43
   8   3  -2    7.19    0.45
  -8   3   2    7.43    0.46
   7  -3  -2    6.77    0.44
   7  -3  -2    7.11    0.32
  -7  -3   2    6.76    0.41
  -7  -3   2    7.33    0.43
   7  -3  -2    7.28    0.40
  -7  -3   2    6.65    0.40
   7   3  -2    7.57    0.44
   7   3  -2    7.38    0.45
  -7   3   2    7.01    0.45
  -7   3   2    7.25    0.30
   6  -3  -2    1.40    0.16
  -6  -3   2    1.66    0.18
  -6  -3   2    1.53    0.16
   6  -3  -2    1.56    0.09
  -6  -3   2    1.67    0.17
  -6  -3   2    1.54    0.19
   6  -3  -2    1.21    0.19
   6  -3  -2    1.48    0.11
  -6   3   2    1.52    0.10
  -6   3   2    1.25    0.20
   6   3  -2    1.43    0.19
  -6   3   2    1.68    0.10
  -6   3   2    1.25    0.16
   6   3  -2    1.53    0.19
  -5  -3   2   -0.01    0.05
  -5  -3   2    0.02    0.05
   5  -3  -2    0.05    0.05
  -5  -3   2    0.04    0.05
   5  -3  -2    0.02    0.02
  -5  -3   2    0.05    0.05
   5  -3  -2    0.02    0.02
   5  -3  -2   -0.07    0.05
   5   3  -2    0.03    0.05
  -5   3   2    0.07    0.03
   5   3  -2   -0.04    0.04
  -5   3   2   -0.01    0.02
  -5   3   2   -0.04    0.05
  -5   3   2    0.04    0.07
   4  -3  -2   21.68    0.66
  -4  -3   2   21.63    0.86
  -4  -3   2   20.30    0.81
   4  -3  -2   22.25    0.72
   4  -3  -2   21.79    0.86
   4  -3  -2   21.10    0.80
  -4  -3   2   21.40    0.82
  -4   3   2   21.90    0.65
   4   3  -2   20.87    0.69
   4   3  -2   22.01    0.81
   4   3  -2   20.45    0.68
  -4   3   2   21.17    0.86
  -4   3   2   21.15    0.81
   4   3  -2   21.15    0.86
  -4   3   2   22.57    0.74
   4   3  -2   21.95    0.83
   3  -3  -2    1.21    0.11
  -3  -3   2    1.53    0.16
  -3  -3   2    1.10    0.14
   3  -3  -2    1.42    0.14
   3  -3  -2    0.94    0.15
  -3  -3   2    1.09    0.13
   3   3  -2    1.14    0.13
   3   3  -2    1.49    0.17
  -3   3   2    1.14    0.15
   3   3  -2    1.16    0.10
   3   3  -2    1.21    0.13
  -3   3   2    1.23    0.13
   3   3  -2    1.12    0.09
  -3   3   2    1.21    0.12
  -2  -3   2    5.80    0.33
  -2  -3   2    5.70    0.32
  -2  -3   2    5.46    0.28
   2  -3  -2    5.47    0.30
  -2  -3   2    5.93    0.27
   2  -3  -2    5.37    0.32
   2  -3  -2    5.56    0.28
   2   3  -2    6.08    0.34
   2   3  -2    5.38    0.27
  -2   3   2    5.40    0.33
  -2   3   2    5.46    0.28
   2   3  -2    5.57    0.29
  -2   3   2    5.50    0.30
   2   3  -2    5.69    0.30
   1  -3  -2   41.57    1.40
   1  -3  -2   40.95    1.27
   1  -3  -2   43.21    1.26
  -1  -3   2   43.35    1.34
  -1  -3   2   42.52    1.36
  -1  -3   2   40.68    1.41
  -1  -3   2   40.48    1.34
   1  -3  -2   42.82    1.38
   1  -3  -2   41.34    1.37
  -1  -3   2   41.87    1.41
   1   3  -2   41.76    1.36
   1   3  -2   42.18    1.35
  -1   3   2   41.81    1.39
  -1   3   2   41.67    1.37
   1   3  -2   41.09    1.38
  -1   3   2   40.06    1.41
   0  -3  -2   87.37    2.71
   0  -3   2   84.83    2.73
   0  -3  -2   88.29    2.74
   0  -3   2   91.97    2.73
   0  -3   2   90.61    2.76
   0  -3   2   88.38    2.65
   0  -3   2   84.30    2.66
   0  -3  -2   85.23    2.63
   0   3   2   87.19    2.70
   0   3   2   86.48    2.64
   0   3  -2   88.14    2.73
   0   3   2   84.28    2.72
   0   3   2   90.57    2.74
   0   3  -2   87.87    2.73
   0   3   2   90.69    2.75
   0   3  -2   86.22    2.73
  -1  -3  -2    2.47    0.15
   1  -3   2    2.49    0.18
   1  -3   2    2.36    0.21
  -1  -3  -2    2.12    0.19
  -1  -3  -2    2.94    0.19
   1  -3   2    2.46    0.20
   1  -3   2    2.56    0.15
   1  -3   2    2.64    0.14
   1   3   2    2.60    0.21
   1   3   2    2.64    0.17
  -1   3  -2    2.46    0.19
  -1   3  -2    2.04    0.19
   1   3   2    2.62    0.18
  -1   3  -2    2.30    0.18
   1   3   2    2.53    0.16
   1   3   2    2.50    0.18
   2  -3   2    1.35    0.16
   2  -3   2    1.49    0.13
  -2  -3  -2    1.64    0.15
   2  -3   2    1.32    0.10
   2  -3   2    1.49    0.10
  -2  -3  -2    1.74    0.18
  -2  -3  -2    1.63    0.14
   2  -3   2    1.30    0.15
  -2   3  -2    1.51    0.17
  -2   3  -2    1.64    0.14
   2   3   2    1.59    0.13
   2   3   2    1.56    0.14
   2   3   2    1.40    0.13
   2   3   2    1.62    0.14
  -2   3  -2    1.33    0.14
  -3  -3  -2    4.54    0.26
   3  -3   2    4.05    0.22
   3  -3   2    4.19    0.27
  -3  -3  -2    4.24    0.28
   3  -3   2    4.35    0.20
  -3  -3  -2    4.38    0.25
   3  -3   2    3.62    0.27
  -3   3  -2    4.22    0.22
   3   3   2    4.38    0.22
  -3   3  -2    4.33    0.19
  -3   3  -2    4.19    0.27
   3   3   2    4.25    0.21
  -3   3  -2    4.17    0.29
   3   3   2    4.49    0.25
   3   3   2    4.52    0.25
   3   3   2    4.46    0.30
   4  -3   2    1.01    0.16
   4  -3   2    0.81    0.08
  -4  -3  -2    0.58    0.10
   4  -3   2    0.80    0.13
  -4  -3  -2    0.73    0.12
  -4  -3  -2    0.70    0.11
   4  -3   2    0.66    0.07
  -4  -3  -2    0.55    0.12
   4   3   2    0.58    0.07
   4   3   2    0.65    0.08
  -4   3  -2    0.71    0.07
  -4   3  -2    0.70    0.07
   4   3   2    0.70    0.13
   4   3   2    0.76    0.12
  -4   3  -2    0.47    0.10
  -4   3  -2    0.45    0.10
  -5  -3  -2    2.71    0.24
  -5  -3  -2    2.79    0.21
   5  -3   2    2.81    0.25
   5  -3   2    2.79    0.17
   5  -3   2    2.60    0.12
  -5  -3  -2    2.58    0.22
   5  -3   2    2.51    0.22
  -5  -3  -2    2.67    0.20
  -5   3  -2    2.53    0.22
   5   3   2    2.53    0.22
  -5   3  -2    2.88    0.13
  -5   3  -2    2.82    0.25
   5   3   2    2.66    0.13
   5   3   2    2.80    0.15
   5   3   2    2.45    0.24
  -5   3  -2    2.76    0.15
  -6  -3  -2    1.92    0.22
  -6  -3  -2    2.24    0.20
  -6  -3  -2    1.99    0.20
   6  -3   2    1.84    0.22
   6  -3   2    2.42    0.16
   6  -3   2    2.07    0.21
  -6  -3  -2    2.10    0.19
   6   3   2    2.10    0.12
  -6   3  -2    2.58    0.26
  -6   3  -2    2.01    0.14
   6   3   2    2.00    0.23
   6   3   2    2.01    0.11
   6   3   2    2.40    0.22
   7  -3   2    0.30    0.10
  -7  -3  -2    0.45    0.11
   7  -3   2    0.42    0.08
  -7  -3  -2    0.39    0.09
  -7  -3  -2    0.69    0.16
  -7  -3  -2    0.49    0.12
   7  -3   2    0.58    0.14
   7   3   2    0.29    0.11
  -7   3  -2    0.55    0.14
   7   3   2    0.34    0.05
   7   3   2    0.40    0.05
  -7   3  -2    0.36    0.07
   7   3   2    0.49    0.11
   8  -3   2   17.42    0.75
  -8  -3  -2   15.69    0.74
  -8  -3  -2   16.42    0.72
  -8  -3  -2   16.06    0.76
   8  -3   2   14.82    0.76
   8  -3   2   16.42    0.66
  -8   3  -2   14.46    0.61
   8   3   2   17.51    0.78
  -8   3  -2   17.87    0.81
   8   3   2   17.42    0.79
   9  -3   2    0.10    0.10
  -9  -3  -2    0.18    0.10
   9  -3   2    0.08    0.07
   9   3   2    0.03    0.07
  -9   3  -2    0.02    0.09
   9   3   2    0.26    0.11
  10  -3   2    4.75    0.32
  10  -3   2    4.63    0.37
 -10  -3  -2    4.57    0.36
  10   3   2    4.36    0.37
  10   3   2    5.02    0.39
 -10   3  -2    4.24    0.38
 -11  -3  -2    9.36    0.56
  11  -3   2    9.65    0.52
  11  -3   2    9.77    0.59
 -11   3  -2    8.96    0.58
  11   3   2    9.90    0.60
  11   3   2    9.36    0.58
  12  -3   2    0.06    0.08
  12  -3   2    0.00    0.10
 -12  -3  -2   -0.10    0.09
  12   3   2    0.00    0.07
  12   3   2   -0.15    0.07
 -13  -3  -2   -0.06    0.08
  13  -3   2    0.02    0.11
  13   3   2    0.22    0.13
 -13   3  -2    0.04    0.12
  13   3   2    0.21    0.14
 -14  -3  -2    0.69    0.19
  14  -3   2    0.77    0.16
  14   3   2    0.60    0.20
  14   3   2    0.90    0.20
 -14   3  -2    0.59    0.18
 -15  -3  -2    0.08    0.16
  15  -3   2    0.00    0.14
 -15   3  -2   -0.09    0.12
  15   3   2   -0.05    0.10
  15   3   2   -0.05    0.15
 -15  -4   2   -0.19    0.15
  15  -4  -2    0.08    0.17
 -15   4   2   -0.07    0.14
  15   4  -2    0.18    0.14
  15   4  -2    0.04    0.13
  14  -4  -2    0.07    0.15
 -14  -4   2    0.47    0.23
 -14   4   2   -0.02    0.11
  14   4  -2    0.35    0.16
  14   4  -2    0.10    0.13
  13  -4  -2   -0.05    0.10
 -13  -4   2    0.12    0.17
 -13   4   2    0.02    0.12
  13   4  -2    0.29    0.15
  12  -4  -2    1.21    0.25
 -12  -4   2    1.19    0.24
 -12   4   2    0.90    0.21
  12   4  -2    1.12    0.25
  12   4  -2    0.90    0.22
 -11  -4   2    0.31    0.14
  11  -4  -2    0.07    0.12
 -11   4   2    0.29    0.13
  11   4  -2    0.44    0.16
  10  -4  -2    0.51    0.15
 -10  -4   2    0.84    0.20
 -10   4   2    0.72    0.17
  10   4  -2    0.26    0.13
  10   4  -2    0.56    0.17
  -9  -4   2    8.45    0.53
   9  -4  -2    9.18    0.53
   9   4  -2    8.87    0.57
  -9   4   2    8.10    0.57
   9   4  -2    8.39    0.54
   8  -4  -2    4.01    0.33
  -8  -4   2    3.45    0.33
   8   4  -2    4.41    0.36
  -8   4   2    3.93    0.36
   8   4  -2    3.38    0.33
   7  -4  -2   11.53    0.57
  -7  -4   2   10.52    0.55
  -7  -4   2   10.03    0.55
  -7   4   2   10.48    0.61
   7   4  -2   10.56    0.60
   7   4  -2   11.51    0.59
   6  -4  -2    3.54    0.28
  -6  -4   2    3.21    0.29
  -6  -4   2    2.72    0.28
   6  -4  -2    3.44    0.32
  -6  -4   2    3.24    0.27
   6   4  -2    3.61    0.29
  -6   4   2    3.13    0.31
   6   4  -2    3.18    0.32
  -6   4   2    3.35    0.19
   5  -4  -2    1.73    0.14
   5  -4  -2    2.00    0.21
  -5  -4   2    2.32    0.24
  -5  -4   2    1.98    0.21
   5  -4  -2    1.75    0.22
  -5  -4   2    1.74    0.22
   5   4  -2    2.32    0.25
   5   4  -2    2.07    0.11
  -5   4   2    2.05    0.25
   5   4  -2    2.17    0.22
   5   4  -2    1.81    0.12
  -4  -4   2    2.10    0.21
  -4  -4   2    2.21    0.24
   4  -4  -2    2.22    0.20
  -4  -4   2    2.22    0.19
   4  -4  -2    2.26    0.17
   4  -4  -2    1.85    0.22
  -4   4   2    2.18    0.18
   4   4  -2    2.17    0.15
  -4   4   2    2.08    0.20
   4   4  -2    2.31    0.21
   4   4  -2    2.06    0.20
  -4   4   2    2.09    0.24
   4   4  -2    2.37    0.24
   4   4  -2    2.02    0.14
  -3  -4   2    5.76    0.36
  -3  -4   2    5.43    0.37
   3  -4  -2    5.04    0.35
  -3  -4   2    5.23    0.31
   3  -4  -2    5.74    0.34
   3  -4  -2    5.89    0.30
  -3   4   2    5.03    0.29
  -3   4   2    5.17    0.36
  -3   4   2    4.93    0.32
   3   4  -2    5.20    0.36
   3   4  -2    5.10    0.27
   3   4  -2    5.15    0.31
   3   4  -2    5.74    0.28
   3   4  -2    5.92    0.33
  -2  -4   2    1.27    0.16
   2  -4  -2    1.07    0.06
   2  -4  -2    0.95    0.14
  -2  -4   2    1.18    0.18
   2  -4  -2    0.93    0.15
  -2  -4   2    1.26    0.13
   2  -4  -2    1.04    0.13
   2   4  -2    0.94    0.14
   2   4  -2    1.25    0.14
  -2   4   2    0.71    0.14
  -2   4   2    1.38    0.15
   2   4  -2    0.97    0.12
  -2   4   2    0.92    0.14
   2   4  -2    1.21    0.13
   2   4  -2    1.28    0.19
   1  -4  -2    6.06    0.34
  -1  -4   2    5.58    0.35
  -1  -4   2    5.70    0.32
  -1  -4   2    6.43    0.37
   1  -4  -2    6.18    0.23
   1  -4  -2    6.19    0.36
  -1  -4   2    5.87    0.30
   1  -4  -2    6.04    0.24
  -1  -4   2    6.06    0.29
   1  -4  -2    6.47    0.36
  -1   4   2    5.50    0.32
   1   4  -2    6.51    0.34
   1   4  -2    5.22    0.33
  -1   4   2    6.15    0.35
  -1   4   2    5.96    0.36
  -1   4   2    5.87    0.35
   1   4  -2    5.89    0.36
   0  -4  -2    0.67    0.09
   0  -4  -2    0.52    0.11
   0  -4   2    0.51    0.08
   0  -4  -2    0.70    0.13
   0  -4   2    0.77    0.15
   0  -4   2    0.55    0.12
   0  -4  -2    0.60    0.08
   0  -4   2    0.53    0.08
   0   4  -2    0.42    0.10
   0   4   2    0.84    0.14
   0   4   2    0.44    0.10
   0   4  -2    0.75    0.13
   0   4   2    0.59    0.10
   0   4   2    0.58    0.12
   0   4  -2    0.58    0.11
   1  -4   2    0.67    0.11
   1  -4   2    0.81    0.14
   1  -4   2    0.57    0.12
   1  -4   2    0.75    0.09
  -1  -4  -2    0.89    0.14
   1  -4   2    0.70    0.08
  -1  -4  -2    0.85    0.16
  -1  -4  -2    0.64    0.10
  -1   4  -2    0.59    0.12
   1   4   2    0.95    0.11
   1   4   2    0.86    0.14
   1   4   2    0.84    0.11
   1   4   2    0.92    0.16
  -1   4  -2    0.54    0.12
   1   4   2    0.74    0.11
  -1   4  -2    1.05    0.14
   2  -4   2   11.98    0.45
  -2  -4  -2   12.36    0.50
   2  -4   2   12.14    0.53
  -2  -4  -2   12.76    0.56
   2  -4   2   12.66    0.44
   2  -4   2   12.88    0.59
   2  -4   2   13.01    0.60
  -2  -4  -2   11.24    0.57
   2   4   2   12.53    0.51
   2   4   2   12.07    0.59
  -2   4  -2   10.87    0.55
   2   4   2   12.73    0.53
   2   4   2   11.62    0.50
   2   4   2   11.51    0.51
  -2   4  -2   12.30    0.59
  -2   4  -2   12.20    0.53
   3  -4   2    0.50    0.13
  -3  -4  -2    0.71    0.13
   3  -4   2    0.71    0.15
   3  -4   2    0.63    0.08
   3  -4   2    0.74    0.07
  -3  -4  -2    0.62    0.11
  -3  -4  -2    0.74    0.15
   3  -4   2    0.68    0.11
   3   4   2    0.88    0.12
   3   4   2    0.52    0.13
  -3   4  -2    0.61    0.10
  -3   4  -2    0.55    0.12
   3   4   2    0.61    0.11
  -3   4  -2    0.81    0.15
   3   4   2    0.57    0.10
   3   4   2    0.84    0.10
   4  -4   2    8.82    0.33
   4  -4   2    8.29    0.46
   4  -4   2    8.56    0.37
   4  -4   2    8.18    0.49
  -4  -4  -2    8.72    0.45
  -4  -4  -2    8.79    0.50
  -4  -4  -2    8.42    0.43
  -4  -4  -2    7.70    0.42
   4   4   2    9.12    0.39
  -4   4  -2    8.49    0.38
   4   4   2    8.98    0.45
   4   4   2    8.34    0.36
  -4   4  -2    8.79    0.50
   4   4   2    8.82    0.50
   4   4   2    8.14    0.42
  -5  -4  -2   21.19    0.86
  -5  -4  -2   23.42    0.90
  -5  -4  -2   21.53    0.95
   5  -4   2   23.30    0.77
  -5  -4  -2   23.29    0.89
   5  -4   2   21.18    0.95
   5  -4   2   23.09    0.76
   5  -4   2   23.28    0.93
  -5   4  -2   22.78    0.77
  -5   4  -2   22.40    0.97
   5   4   2   21.84    0.75
   5   4   2   23.54    0.98
   5   4   2   22.48    0.78
  -5   4  -2   20.17    0.73
   5   4   2   23.36    0.91
   6  -4   2    5.00    0.36
   6  -4   2    3.91    0.40
  -6  -4  -2    4.36    0.31
  -6  -4  -2    4.96    0.33
   6  -4   2    4.35    0.23
   6   4   2    4.32    0.36
   6   4   2    4.92    0.34
  -6   4  -2    4.05    0.19
  -6   4  -2    4.69    0.37
   6   4   2    4.44    0.21
   7  -4   2    5.62    0.39
   7  -4   2    6.27    0.30
  -7  -4  -2    6.01    0.39
  -7  -4  -2    5.48    0.37
  -7   4  -2    5.61    0.45
   7   4   2    6.75    0.46
   7   4   2    6.75    0.43
  -8  -4  -2    3.34    0.30
   8  -4   2    4.07    0.34
   8   4   2    3.81    0.33
  -8   4  -2    3.92    0.38
   8   4   2    3.96    0.36
  -9  -4  -2    0.19    0.12
   9  -4   2    0.18    0.11
   9   4   2    0.14    0.11
   9   4   2    0.05    0.09
  -9   4  -2    0.27    0.08
 -10  -4  -2    0.19    0.13
  10  -4   2    0.43    0.16
  10   4   2    0.05    0.08
 -10   4  -2    0.19    0.07
  10   4   2    0.23    0.13
 -11  -4  -2   -0.05    0.08
  11  -4   2    0.15    0.13
 -11   4  -2   -0.13    0.11
  11   4   2    0.22    0.12
  11   4   2   -0.01    0.09
 -12  -4  -2    0.11    0.10
  12  -4   2   -0.04    0.08
  12   4   2    0.01    0.10
 -12   4  -2   -0.08    0.11
  12   4   2   -0.01    0.12
 -13  -4  -2    0.68    0.24
  13  -4   2    0.68    0.18
 -13   4  -2    0.91    0.26
  13   4   2    1.09    0.25
  13   4   2    0.51    0.22
  14  -4   2    0.56    0.19
 -14  -4  -2    0.85    0.17
 -14   4  -2    0.33    0.19
  14   4   2    0.58    0.19
  14   4   2    0.47    0.17
 -13  -5   2    0.10    0.16
  13  -5  -2   -0.26    0.13
  13   5  -2   -0.09    0.10
  13   5  -2   -0.04    0.13
 -13   5   2    0.00    0.11
  12  -5  -2    0.15    0.15
 -12  -5   2    0.18    0.22
  12   5  -2    0.22    0.15
  12   5  -2    0.15    0.11
 -12   5   2    0.56    0.19
  11  -5  -2    1.03    0.23
 -11  -5   2    1.18    0.19
 -11   5   2    0.83    0.24
  11   5  -2    0.66    0.16
  11   5  -2    0.66    0.23
  10  -5  -2    0.18    0.14
 -10  -5   2    0.21    0.10
  10   5  -2   -0.04    0.11
   9  -5  -2    0.14    0.11
  -9  -5   2   -0.02    0.10
   9   5  -2    0.24    0.14
  -9   5   2   -0.06    0.10
   9   5  -2   -0.09    0.08
   8  -5  -2    0.31    0.14
  -8  -5   2    0.41    0.14
   8   5  -2    0.25    0.11
   8   5  -2    0.45    0.17
  -8   5   2    0.32    0.15
   7  -5  -2   -0.11    0.06
  -7  -5   2   -0.18    0.09
   7   5  -2    0.06    0.09
  -7   5   2   -0.04    0.09
   7   5  -2    0.05    0.10
  -6  -5   2    0.12    0.09
   6  -5  -2   -0.05    0.08
  -6  -5   2    0.00    0.10
   6   5  -2    0.06    0.08
   6   5  -2   -0.09    0.07
  -6   5   2    0.09    0.12
  -5  -5   2    0.12    0.09
   5  -5  -2    0.32    0.11
  -5  -5   2   -0.11    0.08
  -5   5   2   -0.01    0.08
  -5   5   2    0.06    0.07
   5   5  -2    0.22    0.09
   5   5  -2    0.04    0.09
  -4  -5   2    0.96    0.19
  -4  -5   2    0.81    0.15
   4  -5  -2    1.06    0.18
  -4   5   2    1.14    0.17
   4   5  -2    0.87    0.18
   4   5  -2    0.72    0.14
  -4   5   2    0.85    0.19
   4   5  -2    0.67    0.11
  -3  -5   2    0.35    0.10
  -3  -5   2    0.40    0.11
   3  -5  -2    0.42    0.13
   3  -5  -2    0.15    0.09
   3  -5  -2    0.25    0.10
  -3  -5   2    0.39    0.13
   3   5  -2    0.41    0.10
   3   5  -2    0.50    0.15
  -3   5   2    0.33    0.10
   3   5  -2    0.37    0.09
  -3   5   2    0.27    0.12
  -3   5   2    0.41    0.14
  -2  -5   2    1.30    0.15
   2  -5  -2    1.22    0.18
  -2  -5   2    1.19    0.21
   2  -5  -2    1.52    0.20
  -2  -5   2    1.24    0.20
  -2   5   2    1.42    0.18
   2   5  -2    1.25    0.17
  -2   5   2    1.58    0.20
  -2   5   2    1.25    0.20
   2   5  -2    1.26    0.17
   2   5  -2    1.08    0.19
   1  -5  -2    0.69    0.14
  -1  -5   2    0.64    0.10
  -1  -5   2    0.93    0.19
  -1  -5   2    0.67    0.15
  -1   5   2    0.66    0.14
  -1   5   2    0.46    0.12
  -1   5   2    0.66    0.12
   1   5  -2    0.69    0.14
   1   5  -2    0.54    0.13
   1   5  -2    0.49    0.11
   0  -5  -2    3.32    0.27
   0  -5   2    3.25    0.20
   0  -5  -2    3.23    0.18
   0  -5   2    3.35    0.27
   0  -5  -2    3.47    0.29
   0  -5   2    3.38    0.27
   0  -5   2    3.15    0.29
   0   5   2    3.04    0.27
   0   5   2    2.92    0.27
   0   5   2    3.48    0.29
   0   5  -2    3.19    0.28
   0   5  -2    3.68    0.30
  -1  -5  -2    0.01    0.07
  -1  -5  -2    0.00    0.07
   1  -5   2   -0.10    0.08
  -1  -5  -2    0.00    0.04
   1  -5   2   -0.05    0.06
   1  -5   2   -0.08    0.04
   1  -5   2   -0.05    0.06
  -1   5  -2   -0.01    0.06
   1   5   2   -0.02    0.07
  -1   5  -2    0.00    0.07
   1   5   2    0.00    0.06
   1   5   2   -0.04    0.06
   2  -5   2    1.65    0.22
  -2  -5  -2    1.20    0.20
  -2  -5  -2    1.61    0.17
   2  -5   2    1.50    0.20
   2  -5   2    1.18    0.12
   2  -5   2    0.93    0.19
   2   5   2    1.23    0.18
   2   5   2    1.29    0.15
  -2   5  -2    0.95    0.18
   2   5   2    1.07    0.20
   2   5   2    1.11    0.15
  -2   5  -2    1.64    0.18
   3  -5   2    0.97    0.19
  -3  -5  -2    1.18    0.19
   3  -5   2    0.69    0.15
   3   5   2    0.84    0.18
  -3   5  -2    1.04    0.16
   3   5   2    0.98    0.15
   3   5   2    0.93    0.15
  -3   5  -2    1.05    0.20
   4  -5   2    0.16    0.11
  -4  -5  -2    0.14    0.09
   4   5   2    0.09    0.07
  -4   5  -2    0.04    0.10
   4   5   2    0.02    0.10
  -4   5  -2    0.09    0.07
   4   5   2    0.02    0.06
  -5  -5  -2    0.57    0.15
   5  -5   2    0.34    0.12
   5   5   2    0.54    0.16
  -5   5  -2    0.20    0.10
   5   5   2    0.43    0.12
   6  -5   2    0.14    0.12
  -6  -5  -2    0.12    0.11
  -6   5  -2    0.23    0.14
   6   5   2    0.25    0.11
   6   5   2    0.25    0.11
  -7  -5  -2    6.11    0.43
   7  -5   2    6.12    0.45
   7   5   2    6.26    0.43
  -7   5  -2    6.87    0.50
  -8  -5  -2   -0.08    0.09
   8  -5   2   -0.06    0.10
   8   5   2    0.18    0.09
  -8   5  -2   -0.06    0.06
  -9  -5  -2    0.45    0.14
   9  -5   2    0.24    0.12
   9   5   2    0.19    0.11
  -9   5  -2    0.29    0.15
   9   5   2    0.42    0.16
 -10  -5  -2    0.46    0.17
  10  -5   2    0.34    0.16
 -10   5  -2    0.22    0.12
  10   5   2    0.33    0.15
  10   5   2    0.42    0.16
 -11  -5  -2    0.06    0.15
 -11   5  -2   -0.11    0.10
  11   5   2   -0.10    0.14
  11   5   2    0.13    0.12
  12  -5   2   -0.22    0.12
 -12  -5  -2    0.03    0.17
  12   5   2    0.09    0.12
 -12   5  -2    0.01    0.12
  12   5   2    0.02    0.11
  13  -5   2   -0.16    0.15
 -13  -5  -2   -0.17    0.18
  13   5   2   -0.23    0.14
 -13   5  -2    0.00    0.13
  13   5   2    0.11    0.13
  11  -6  -2   -0.19    0.12
 -11  -6   2   -0.12    0.20
  11   6  -2    0.08    0.16
  11   6  -2   -0.01    0.09
 -11   6   2   -0.17    0.17
 -10  -6   2   -0.06    0.16
  10  -6  -2    0.34    0.14
 -10   6   2   -0.04    0.15
  10   6  -2    0.26    0.19
   9  -6  -2   -0.14    0.09
  -9  -6   2   -0.02    0.16
  -9   6   2   -0.25    0.11
   9   6  -2    0.07    0.15
   9   6  -2   -0.07    0.10
   8  -6  -2    0.44    0.15
  -8  -6   2    0.51    0.19
  -8   6   2    0.32    0.17
   8   6  -2    0.57    0.19
   7  -6  -2   -0.09    0.09
  -7  -6   2    0.07    0.10
   7   6  -2   -0.04    0.08
  -7   6   2   -0.04    0.11
   7   6  -2   -0.15    0.10
  -6  -6   2    1.37    0.28
   6  -6  -2    0.82    0.20
   6   6  -2    0.67    0.21
  -6   6   2    0.75    0.16
   6   6  -2    0.56    0.14
  -5  -6   2    1.36    0.21
  -5  -6   2    1.23    0.23
   5  -6  -2    1.87    0.28
  -5   6   2    1.27    0.25
  -4  -6   2    0.89    0.17
   4  -6  -2    0.57    0.16
  -4   6   2    0.46    0.17
   4   6  -2    0.80    0.20
   3  -6  -2    0.29    0.14
  -3  -6   2    0.21    0.11
  -3   6   2    0.31    0.12
  -3   6   2    0.20    0.11
   3   6  -2    0.21    0.13
   2  -6  -2    0.30    0.13
  -2  -6   2    0.15    0.12
  -2   6   2   -0.04    0.08
   2   6  -2    0.01    0.09
  -1  -6   2    0.95    0.21
   1  -6  -2    1.00    0.20
  -1   6   2    0.97    0.18
   1   6  -2    0.92    0.19
  -1   6   2    0.78    0.17
   1   6  -2    1.03    0.18
   0  -6   2    0.73    0.19
   0  -6  -2    0.71    0.18
   0   6   2    0.48    0.14
   0   6   2    0.73    0.17
   0   6  -2    0.36    0.14
   0   6  -2    0.66    0.15
   1  -6   2    0.55    0.16
  -1  -6  -2    0.57    0.16
  -1   6  -2    0.41    0.15
   1   6   2    0.26    0.13
  -1   6  -2    0.50    0.14
   1   6   2    0.60    0.14
  -2  -6  -2    0.07    0.08
   2  -6   2    0.00    0.08
  -2   6  -2   -0.17    0.07
  -2   6  -2    0.11    0.10
   2   6   2    0.00    0.10
   2   6   2   -0.03    0.09
   3  -6   2   -0.08    0.10
  -3  -6  -2   -0.02    0.09
  -3   6  -2    0.02    0.07
   3   6   2   -0.02    0.09
  -4  -6  -2    0.79    0.18
   4  -6   2    0.84    0.19
   4   6   2    0.52    0.18
  -4   6  -2    0.68    0.19
   5  -6   2    0.03    0.09
  -5  -6  -2   -0.01    0.10
   5   6   2   -0.12    0.12
  -5   6  -2   -0.16    0.09
  -6  -6  -2    0.92    0.20
   6  -6   2    0.38    0.18
  -6   6  -2    0.63    0.20
   6   6   2    0.67    0.20
   7  -6   2    0.00    0.09
  -7  -6  -2   -0.06    0.14
  -7   6  -2   -0.18    0.10
   7   6   2   -0.13    0.11
   8  -6   2   -0.15    0.10
  -8  -6  -2   -0.19    0.14
   8   6   2    0.05    0.07
  -8   6  -2   -0.20    0.13
  -9  -6  -2    0.07    0.19
   9  -6   2    0.14    0.16
  -9   6  -2    0.23    0.20
   9   6   2    0.08    0.14
   9   6   2    0.27    0.13
  10  -6   2    0.08    0.15
 -10  -6  -2    0.13    0.20
  10   6   2    0.03    0.18
 -10   6  -2    0.19    0.18
 -11  -6  -2   -0.34    0.31
  11  -6   2   -0.27    0.15
  11   6   2    0.17    0.12
  11   6   2   -0.03    0.14
 -11   6  -2    0.03    0.19
   8  -7  -2   -0.21    0.17
  -8  -7   2    0.02    0.16
  -8   7   2    0.59    0.15
   8   7  -2    0.18    0.10
   7  -7  -2   -0.14    0.14
  -7  -7   2   -0.06    0.18
  -7   7   2    0.04    0.11
   7   7  -2   -0.21    0.14
  -6  -7   2    0.43    0.21
   6  -7  -2   -0.01    0.11
  -6   7   2    0.03    0.14
   6   7  -2    0.12    0.16
  -5  -7   2    1.11    0.22
   5  -7  -2    0.44    0.19
   5   7  -2    0.55    0.20
  -5   7   2    0.55    0.17
  -4  -7   2    1.29    0.27
   4  -7  -2    1.83    0.29
   4   7  -2    0.98    0.24
  -4   7   2    1.36    0.27
   3  -7  -2    0.31    0.11
  -3  -7   2    0.07    0.15
  -3   7   2   -0.12    0.12
   3   7  -2   -0.06    0.15
  -2  -7   2    0.01    0.14
   2  -7  -2   -0.11    0.12
   2   7  -2   -0.13    0.10
  -2   7   2    0.08    0.09
   1  -7  -2    0.25    0.12
  -1  -7   2    0.03    0.13
   1   7  -2    0.04    0.12
  -1   7   2    0.07    0.10
  -1   7   2    0.14    0.11
   0  -7  -2    0.30    0.12
   0  -7   2    0.30    0.12
   0   7   2    0.30    0.09
  -1  -7  -2    0.14    0.12
   1  -7   2   -0.08    0.12
  -1   7  -2   -0.14    0.16
   1   7   2    0.00    0.10
   2  -7   2    0.21    0.18
  -2  -7  -2    0.05    0.14
  -2   7  -2    0.12    0.16
   2   7   2    0.07    0.12
   3  -7   2    0.40    0.14
   3   7   2    0.75    0.17
   4  -7   2    0.07    0.17
  -4   7  -2    0.17    0.17
   4   7   2    0.12    0.12
   5  -7   2    0.00    0.16
   5   7   2   -0.14    0.10
  -5   7  -2   -0.26    0.15
   6  -7   2    0.17    0.13
   6   7   2   -0.07    0.13
  -6   7  -2   -0.09    0.09
   7  -7   2    1.12    0.23
  -7   7  -2    0.58    0.25
   7   7   2    1.01    0.25
  17   0  -3   -0.11    0.09
  17   0  -3    0.05    0.07
  16   0  -3   -0.11    0.09
  15   0  -3    0.00    0.11
  15   0  -3    0.06    0.10
  14   0  -3    0.06    0.07
  14   0  -3    0.08    0.11
  13   0  -3   -0.02    0.06
  13   0  -3   -0.02    0.08
 -13   0   3    0.00    0.06
  12   0  -3    0.02    0.08
  12   0  -3    0.03    0.07
 -12   0   3   -0.06    0.06
  12   0  -3    0.00    0.05
 -11   0   3    0.02    0.06
 -11   0   3   -0.06    0.04
  11   0  -3   -0.09    0.05
 -11   0   3   -0.05    0.06
  11   0  -3    0.02    0.06
  11   0  -3   -0.11    0.06
  11   0  -3   -0.03    0.07
  10   0  -3    0.05    0.07
  10   0  -3    0.07    0.07
 -10   0   3   -0.07    0.05
 -10   0   3    0.00    0.05
 -10   0   3   -0.07    0.04
  10   0  -3   -0.01    0.05
  -9   0   3   -0.01    0.04
   9   0  -3   -0.03    0.06
  -9   0   3   -0.03    0.04
   9   0  -3    0.03    0.04
  -9   0   3    0.07    0.06
   9   0  -3   -0.02    0.04
   9   0  -3   -0.03    0.05
  -8   0   3    0.00    0.03
  -8   0   3   -0.03    0.05
   8   0  -3   -0.03    0.03
   8   0  -3   -0.06    0.03
   8   0  -3    0.03    0.05
  -8   0   3    0.03    0.04
  -8   0   3   -0.01    0.04
   8   0  -3   -0.01    0.03
   7   0  -3   -0.01    0.02
   7   0  -3   -0.06    0.02
   7   0  -3   -0.01    0.05
   7   0  -3   -0.01    0.05
  -7   0   3   -0.01    0.03
  -7   0   3    0.04    0.03
  -7   0   3   -0.04    0.04
  -7   0   3   -0.04    0.03
  -6   0   3   -0.02    0.02
  -6   0   3    0.01    0.03
   6   0  -3    0.00    0.04
   6   0  -3    0.01    0.02
   6   0  -3   -0.02    0.03
  -6   0   3   -0.01    0.03
  -6   0   3    0.02    0.03
   5   0  -3    0.14    0.04
   5   0  -3    0.00    0.02
   5   0  -3    0.04    0.03
  -5   0   3   -0.01    0.03
   5   0  -3   -0.02    0.02
  -5   0   3    0.03    0.03
   4   0  -3    0.01    0.02
   4   0  -3    0.05    0.03
  -4   0   3    0.02    0.02
   4   0  -3    0.06    0.03
   4   0  -3    0.01    0.02
  -4   0   3    0.01    0.02
  -4   0   3    0.01    0.02
  -4   0   3    0.02    0.03
   3   0  -3   -0.02    0.02
  -3   0   3   -0.01    0.02
   3   0  -3   -0.01    0.02
  -3   0   3    0.03    0.02
  -3   0   3   -0.01    0.01
   3   0  -3    0.02    0.02
   3   0  -3    0.02    0.02
   2   0  -3    0.01    0.01
  -2   0   3   -0.01    0.01
  -2   0   3    0.02    0.01
  -2   0   3    0.03    0.01
   2   0  -3    0.03    0.02
   2   0  -3    0.02    0.01
  -2   0   3    0.00    0.01
  -2   0   3    0.01    0.01
   2   0  -3    0.01    0.01
  -1   0   3    0.00    0.00
  -1   0   3    0.01    0.01
   1   0  -3    0.01    0.01
  -1   0   3    0.00    0.01
   1   0  -3   -0.01    0.01
   0   0  -3    0.01    0.01
   0   0  -3    0.02    0.01
   0   0   3    0.01    0.01
  -1   0  -3    0.02    0.01
  -1   0  -3    0.01    0.01
  -1   0  -3    0.00    0.01
   1   0   3    0.04    0.01
   1   0   3    0.02    0.01
  -1   0  -3    0.03    0.01
  -2   0  -3    0.03    0.02
   2   0   3    0.02    0.01
   2   0   3    0.02    0.02
  -2   0  -3   -0.01    0.01
  -2   0  -3    0.02    0.02
  -2   0  -3    0.00    0.02
   2   0   3    0.01    0.01
  -3   0  -3    0.00    0.02
  -3   0  -3    0.02    0.02
   3   0   3    0.02    0.02
   3   0   3    0.01    0.02
   3   0   3    0.04    0.02
  -3   0  -3    0.09    0.03
  -3   0  -3    0.01    0.02
  -4   0  -3    0.01    0.02
  -4   0  -3   -0.02    0.02
   4   0   3   -0.01    0.02
  -4   0  -3    0.00    0.02
   4   0   3    0.01    0.03
   4   0   3    0.05    0.02
  -4   0  -3    0.02    0.02
   4   0   3    0.03    0.03
  -5   0  -3    0.04    0.03
   5   0   3   -0.01    0.03
  -5   0  -3    0.01    0.03
  -5   0  -3   -0.04    0.02
  -5   0  -3    0.00    0.03
   5   0   3    0.00    0.03
   5   0   3    0.03    0.04
   5   0   3    0.01    0.03
  -6   0  -3    0.02    0.04
   6   0   3    0.00    0.04
   6   0   3   -0.01    0.03
  -6   0  -3   -0.03    0.03
  -6   0  -3   -0.01    0.03
  -6   0  -3    0.01    0.04
   6   0   3    0.02    0.04
   6   0   3    0.02    0.04
  -7   0  -3    0.01    0.03
   7   0   3    0.09    0.04
   7   0   3    0.00    0.04
   7   0   3   -0.06    0.03
  -7   0  -3    0.03    0.05
  -7   0  -3    0.01    0.04
   7   0   3   -0.02    0.03
  -7   0  -3    0.00    0.03
   8   0   3   -0.07    0.03
   8   0   3    0.07    0.06
  -8   0  -3   -0.01    0.05
  -8   0  -3    0.00    0.04
   8   0   3    0.00    0.03
   8   0   3    0.01    0.05
  -8   0  -3   -0.01    0.03
  -8   0  -3   -0.02    0.05
  -9   0  -3    0.02    0.03
   9   0   3   -0.05    0.03
  -9   0  -3   -0.03    0.04
  -9   0  -3   -0.06    0.04
   9   0   3    0.07    0.05
   9   0   3   -0.02    0.06
   9   0   3    0.02    0.06
  10   0   3    0.08    0.08
  10   0   3    0.15    0.06
 -10   0  -3    0.06    0.05
  10   0   3    0.16    0.11
 -10   0  -3   -0.06    0.06
 -10   0  -3    0.11    0.09
  11   0   3    0.02    0.05
 -11   0  -3   -0.03    0.07
  11   0   3   -0.02    0.08
  11   0   3    0.14    0.08
  11   0   3   -0.10    0.09
  12   0   3   -0.07    0.07
 -12   0  -3   -0.04    0.05
  12   0   3   -0.08    0.05
  12   0   3    0.01    0.06
  13   0   3    0.02    0.08
  14   0   3    0.00    0.08
  14   0   3    0.14    0.09
  15   0   3    0.10    0.12
  16   0   3   -0.08    0.10
  16   0   3    0.17    0.12
  17   0   3   -0.03    0.16
  17  -1  -3    0.03    0.14
  17  -1  -3    0.03    0.15
  17   1  -3    0.11    0.13
  17   1  -3   -0.04    0.15
  16  -1  -3   -0.14    0.12
  16  -1  -3   -0.07    0.11
  16   1  -3    0.03    0.12
  16   1  -3   -0.10    0.13
  15  -1  -3    0.60    0.17
  15  -1  -3    0.20    0.11
  15   1  -3    0.71    0.16
  15   1  -3    0.42    0.16
 -15   1   3    0.45    0.16
  14  -1  -3    0.00    0.08
  14  -1  -3    0.15    0.10
  14   1  -3    0.02    0.07
  14   1  -3    0.13    0.10
  14   1  -3    0.08    0.08
 -14   1   3   -0.10    0.09
  13  -1  -3    9.03    0.54
  13  -1  -3    8.17    0.54
  13   1  -3    8.30    0.56
  13   1  -3    8.73    0.50
  13   1  -3    9.01    0.56
 -13   1   3    9.31    0.54
  12  -1  -3    1.17    0.21
  12  -1  -3    1.03    0.19
  12  -1  -3    0.91    0.19
 -12   1   3    1.02    0.18
 -12   1   3    0.81    0.15
  12   1  -3    1.10    0.18
  12   1  -3    0.93    0.18
  12   1  -3    0.99    0.19
  11  -1  -3   22.45    0.97
 -11  -1   3   23.39    0.94
 -11  -1   3   25.26    0.87
  11  -1  -3   22.69    0.81
  11  -1  -3   23.80    0.98
  11  -1  -3   23.66    0.99
 -11   1   3   25.76    1.00
  11   1  -3   25.26    1.01
 -11   1   3   23.76    0.95
  11   1  -3   23.30    1.02
  11   1  -3   23.48    0.94
 -10  -1   3    0.45    0.11
 -10  -1   3    0.54    0.09
  10  -1  -3    0.32    0.11
  10  -1  -3    0.47    0.08
  10  -1  -3    0.38    0.11
  10  -1  -3    0.39    0.11
 -10  -1   3    0.31    0.12
 -10   1   3    0.31    0.11
  10   1  -3    0.45    0.09
  10   1  -3    0.34    0.11
  10   1  -3    0.44    0.12
 -10   1   3    0.31    0.06
 -10   1   3    0.25    0.09
  10   1  -3    0.41    0.10
  -9  -1   3    4.32    0.23
   9  -1  -3    4.42    0.31
  -9  -1   3    3.64    0.29
   9  -1  -3    4.02    0.29
  -9  -1   3    4.67    0.29
   9  -1  -3    4.50    0.30
   9  -1  -3    4.31    0.21
  -9   1   3    3.59    0.28
  -9   1   3    4.06    0.28
  -9   1   3    4.13    0.21
   9   1  -3    4.54    0.33
   9   1  -3    4.11    0.28
   9   1  -3    4.35    0.30
   9   1  -3    3.97    0.23
  -8  -1   3    0.34    0.09
   8  -1  -3    0.51    0.10
  -8  -1   3    0.33    0.09
   8  -1  -3    0.28    0.08
  -8  -1   3    0.35    0.09
   8  -1  -3    0.54    0.07
  -8  -1   3    0.40    0.06
  -8   1   3    0.35    0.09
   8   1  -3    0.42    0.09
  -8   1   3    0.44    0.09
   8   1  -3    0.73    0.14
   8   1  -3    0.36    0.10
   8   1  -3    0.34    0.06
  -8   1   3    0.41    0.06
  -8   1   3    0.40    0.10
   7  -1  -3    9.21    0.42
  -7  -1   3    9.30    0.45
  -7  -1   3    9.66    0.36
   7  -1  -3    9.38    0.44
  -7  -1   3    8.75    0.43
   7  -1  -3    9.28    0.34
  -7  -1   3    8.98    0.43
   7  -1  -3    8.41    0.43
  -7   1   3    9.92    0.46
   7   1  -3    8.98    0.43
   7   1  -3    9.53    0.45
  -7   1   3   10.18    0.43
  -7   1   3    9.07    0.43
   7   1  -3   10.63    0.48
   7   1  -3    9.29    0.36
  -7   1   3    9.25    0.35
   6  -1  -3    2.99    0.22
   6  -1  -3    3.46    0.15
  -6  -1   3    3.30    0.16
   6  -1  -3    3.47    0.22
  -6  -1   3    3.15    0.21
  -6  -1   3    3.29    0.22
   6  -1  -3    3.38    0.21
   6   1  -3    2.99    0.23
   6   1  -3    3.29    0.16
   6   1  -3    3.41    0.23
  -6   1   3    3.18    0.21
  -6   1   3    3.50    0.16
  -6   1   3    3.22    0.20
   6   1  -3    3.30    0.22
  -6   1   3    3.27    0.23
   5  -1  -3   26.50    0.92
  -5  -1   3   24.95    0.90
  -5  -1   3   26.41    0.91
  -5  -1   3   26.24    0.81
   5  -1  -3   25.84    0.87
   5  -1  -3   25.93    0.90
   5   1  -3   26.98    0.92
   5   1  -3   24.82    0.90
  -5   1   3   25.58    0.82
  -5   1   3   26.72    0.81
   5   1  -3   25.80    0.81
  -5   1   3   26.37    0.90
  -5   1   3   25.81    0.87
  -5   1   3   26.11    0.92
   5   1  -3   26.70    0.93
  -4  -1   3    0.01    0.03
  -4  -1   3   -0.02    0.02
  -4  -1   3    0.01    0.02
   4  -1  -3    0.04    0.03
  -4  -1   3   -0.01    0.01
   4  -1  -3    0.00    0.03
  -4  -1   3   -0.02    0.02
  -4  -1   3    0.01    0.01
  -4   1   3    0.02    0.02
  -4   1   3   -0.03    0.02
   4   1  -3    0.01    0.03
  -4   1   3    0.01    0.01
   4   1  -3    0.02    0.03
   4   1  -3    0.01    0.03
  -4   1   3   -0.03    0.02
  -3  -1   3  193.02   16.77
   3  -1  -3  192.06    7.44
  -3  -1   3  196.03    7.68
   3  -1  -3  184.71   14.54
  -3   1   3  185.39    7.28
   3   1  -3  197.60   17.16
   3   1  -3  179.32    7.37
  -3   1   3  183.05   14.50
  -2  -1   3    0.02    0.03
  -2  -1   3    0.00    0.02
  -2  -1   3    0.03    0.01
   2  -1  -3    0.01    0.01
  -2  -1   3    0.06    0.03
   2  -1  -3    0.00    0.02
   2  -1  -3    0.01    0.01
   2  -1  -3   -0.01    0.02
  -2   1   3   -0.02    0.02
   2   1  -3   -0.02    0.02
  -2   1   3    0.01    0.01
   2   1  -3    0.01    0.02
  -2   1   3    0.05    0.02
   2   1  -3    0.03    0.01
   2   1  -3    0.01    0.03
  -2   1   3    0.04    0.02
  -1  -1   3  152.98    6.55
   1  -1  -3  170.38    6.39
  -1  -1   3  142.61   13.93
   1   1  -3  153.31    6.47
  -1   1   3  162.91    6.25
  -1   1   3  174.54   14.02
   1   1  -3  159.43   14.42
   0  -1   3  544.35   30.17
   0  -1  -3  533.25   28.56
   0   1   3  553.65   29.11
   1  -1   3  130.43   13.72
  -1  -1  -3  107.93   12.00
  -1   1  -3  122.30   13.05
   1   1   3  140.60   13.78
  -1   1  -3  125.13    5.87
   1   1   3  126.43    5.40
   2  -1   3  124.68    5.92
   2  -1   3  101.17   13.22
  -2  -1  -3  111.13    5.26
   2   1   3  115.36   13.64
  -2   1  -3  112.39   13.01
  -2   1  -3  113.27    5.78
   3  -1   3  343.22   25.89
  -3  -1  -3  367.33   13.27
  -3  -1  -3  387.97   13.18
   3  -1   3  337.36   13.37
   3   1   3  324.14   25.08
  -3   1  -3  352.42   26.19
  -3   1  -3  346.03   13.60
   3   1   3  361.57   27.16
   4  -1   3   12.33    0.47
  -4  -1  -3   11.82    0.47
  -4  -1  -3   11.31    0.41
   4  -1   3   11.98    0.45
  -4  -1  -3   11.74    0.48
   4  -1   3   12.11    0.49
   4  -1   3   11.97    0.37
  -4  -1  -3   11.02    0.45
   4   1   3   11.92    0.42
  -4   1  -3   11.83    0.47
  -4   1  -3   11.81    0.45
   4   1   3   12.49    0.46
  -4   1  -3   12.74    0.50
   4   1   3   12.04    0.48
   4   1   3   11.89    0.48
  -5  -1  -3    5.13    0.26
   5  -1   3    4.81    0.17
   5  -1   3    5.08    0.26
   5  -1   3    5.36    0.28
  -5  -1  -3    5.05    0.27
   5  -1   3    4.78    0.28
  -5  -1  -3    4.87    0.28
  -5  -1  -3    4.98    0.22
   5   1   3    4.94    0.27
   5   1   3    5.19    0.26
   5   1   3    4.94    0.28
  -5   1  -3    5.72    0.30
  -5   1  -3    5.05    0.25
  -5   1  -3    4.88    0.27
   5   1   3    4.91    0.23
  -5   1  -3    4.84    0.17
   6  -1   3    2.29    0.19
  -6  -1  -3    2.61    0.15
  -6  -1  -3    2.16    0.17
   6  -1   3    1.94    0.19
   6  -1   3    2.14    0.17
   6  -1   3    2.11    0.10
  -6  -1  -3    2.06    0.18
  -6  -1  -3    2.32    0.18
  -6   1  -3    2.20    0.18
  -6   1  -3    2.36    0.17
   6   1   3    2.20    0.19
  -6   1  -3    2.36    0.20
   6   1   3    2.28    0.18
   6   1   3    2.10    0.15
  -6   1  -3    2.03    0.09
   6   1   3    2.48    0.20
   7  -1   3   31.41    1.12
   7  -1   3   29.45    0.96
  -7  -1  -3   29.88    1.09
   7  -1   3   32.75    1.14
  -7  -1  -3   30.70    1.12
  -7  -1  -3   32.19    1.09
  -7  -1  -3   32.32    1.03
   7  -1   3   32.13    1.11
  -7   1  -3   30.29    1.08
  -7   1  -3   29.89    1.11
  -7   1  -3   30.00    0.95
   7   1   3   31.50    1.10
  -7   1  -3   32.81    1.14
   7   1   3   32.10    1.05
   7   1   3   30.39    1.14
  -8  -1  -3    1.88    0.17
   8  -1   3    1.95    0.19
   8  -1   3    2.17    0.20
  -8  -1  -3    1.75    0.19
   8  -1   3    1.94    0.11
  -8  -1  -3    1.92    0.18
   8  -1   3    1.94    0.20
  -8  -1  -3    1.89    0.15
   8   1   3    2.16    0.19
  -8   1  -3    1.87    0.18
  -8   1  -3    1.83    0.19
   8   1   3    2.18    0.21
  -8   1  -3    2.02    0.10
  -8   1  -3    2.20    0.21
   8   1   3    1.92    0.15
   8   1   3    1.63    0.18
  -9  -1  -3    3.94    0.31
  -9  -1  -3    4.28    0.28
  -9  -1  -3    4.93    0.26
   9  -1   3    4.24    0.20
   9  -1   3    4.33    0.31
   9  -1   3    4.57    0.31
   9  -1   3    3.76    0.30
   9   1   3    4.46    0.30
  -9   1  -3    4.98    0.31
   9   1   3    4.21    0.33
   9   1   3    4.78    0.32
   9   1   3    4.51    0.27
  -9   1  -3    4.26    0.19
  -9   1  -3    4.66    0.32
 -10  -1  -3    1.40    0.17
 -10  -1  -3    1.06    0.18
  10  -1   3    0.99    0.17
  10  -1   3    1.15    0.10
  10  -1   3    0.81    0.16
 -10  -1  -3    1.00    0.14
  10  -1   3    1.09    0.18
  10   1   3    1.10    0.18
  10   1   3    1.24    0.16
  10   1   3    1.16    0.19
  10   1   3    0.94    0.15
 -10   1  -3    1.01    0.17
 -10   1  -3    0.89    0.15
  11  -1   3   52.53    1.83
 -11  -1  -3   53.81    1.69
  11  -1   3   49.16    1.81
 -11  -1  -3   49.43    1.72
  11  -1   3   48.92    1.81
  11   1   3   50.90    1.80
 -11   1  -3   47.96    1.76
  11   1   3   50.03    1.75
 -11   1  -3   52.87    1.81
  11   1   3   52.31    1.86
  12  -1   3    0.13    0.09
 -12  -1  -3    0.38    0.09
  12  -1   3    0.28    0.12
  12  -1   3    0.16    0.15
  12   1   3    0.08    0.09
 -12   1  -3   -0.04    0.08
  12   1   3    0.39    0.14
  12   1   3    0.22    0.10
  13  -1   3    6.08    0.45
  13  -1   3    5.70    0.45
  13   1   3    5.81    0.39
  13   1   3    5.58    0.42
 -13   1  -3    7.05    0.45
  13   1   3    6.05    0.47
  14  -1   3    1.59    0.29
  14  -1   3    1.23    0.22
  14   1   3    2.08    0.28
 -14   1  -3    1.31    0.22
  15  -1   3    0.39    0.12
  15   1   3    0.22    0.13
 -15   1  -3    0.42    0.12
  16  -1   3   -0.04    0.11
  16  -1   3   -0.27    0.13
  16   1   3   -0.18    0.09
  16   1   3    0.18    0.13
  17  -1   3    0.04    0.15
  17  -1   3   -0.14    0.12
  17   1   3   -0.15    0.11
  17   1   3    0.12    0.13
  16  -2  -3    1.06    0.27
 -16  -2   3    1.16    0.25
  16   2  -3    1.03    0.25
 -16   2   3    0.60    0.19
  16   2  -3    1.18    0.26
  15  -2  -3   -0.01    0.11
  15  -2  -3    0.27    0.15
 -15  -2   3    0.22    0.15
  15   2  -3    0.13    0.15
  15   2  -3   -0.06    0.12
  14  -2  -3    0.25    0.14
  14  -2  -3    0.34    0.15
 -14  -2   3    0.26    0.13
  14   2  -3    0.18    0.13
  14   2  -3   -0.02    0.10
  14   2  -3    0.13    0.12
 -14   2   3    0.14    0.12
 -13  -2   3    0.94    0.20
  13  -2  -3    1.15    0.22
  13  -2  -3    0.87    0.18
  13   2  -3    1.04    0.22
 -13   2   3    1.13    0.22
  13   2  -3    1.26    0.23
  13   2  -3    0.75    0.17
 -12  -2   3    4.03    0.36
  12  -2  -3    4.70    0.39
  12  -2  -3    3.96    0.33
  12   2  -3    4.20    0.36
  12   2  -3    4.26    0.34
 -12   2   3    4.52    0.37
  12   2  -3    4.32    0.38
  11  -2  -3    0.15    0.09
  11  -2  -3    0.14    0.08
 -11  -2   3    0.23    0.11
 -11  -2   3    0.13    0.10
 -11   2   3    0.29    0.11
  11   2  -3    0.16    0.10
  11   2  -3    0.22    0.09
  11   2  -3    0.21    0.12
 -11   2   3    0.07    0.07
  10  -2  -3    8.79    0.46
 -10  -2   3    8.82    0.49
  10  -2  -3    8.65    0.50
 -10  -2   3    9.52    0.52
  10  -2  -3    8.77    0.52
  10   2  -3    8.98    0.53
 -10   2   3    8.98    0.53
  10   2  -3    8.42    0.50
 -10   2   3    8.79    0.44
  10   2  -3    9.37    0.53
   9  -2  -3    5.58    0.38
  -9  -2   3    5.02    0.35
  -9  -2   3    4.63    0.34
  -9  -2   3    5.54    0.35
   9  -2  -3    5.49    0.31
   9  -2  -3    5.07    0.35
  -9   2   3    4.92    0.29
  -9   2   3    5.42    0.38
   9   2  -3    5.03    0.36
   9   2  -3    5.55    0.36
  -8  -2   3    0.19    0.09
   8  -2  -3    0.24    0.08
  -8  -2   3    0.22    0.08
  -8  -2   3    0.21    0.08
   8  -2  -3    0.23    0.07
   8  -2  -3    0.27    0.09
  -8   2   3    0.27    0.10
   8   2  -3    0.46    0.12
   8   2  -3    0.21    0.09
  -8   2   3    0.29    0.07
  -8   2   3    0.17    0.08
  -7  -2   3    0.01    0.05
   7  -2  -3    0.00    0.03
   7  -2  -3   -0.06    0.04
   7  -2  -3   -0.05    0.04
  -7  -2   3    0.01    0.05
  -7  -2   3    0.02    0.04
  -7  -2   3    0.04    0.04
  -7   2   3   -0.01    0.04
  -7   2   3    0.00    0.06
   7   2  -3   -0.03    0.05
   7   2  -3   -0.04    0.05
  -7   2   3    0.02    0.01
  -7   2   3   -0.05    0.02
  -7   2   3   -0.02    0.01
  -6  -2   3    9.72    0.46
  -6  -2   3   10.08    0.46
   6  -2  -3    9.74    0.45
  -6  -2   3    9.65    0.47
   6  -2  -3    9.59    0.39
   6  -2  -3   10.02    0.49
  -6  -2   3   10.24    0.48
  -6   2   3    9.58    0.33
  -6   2   3    9.40    0.44
  -6   2   3    9.94    0.33
  -6   2   3    9.82    0.38
   6   2  -3   11.00    0.50
   6   2  -3    9.66    0.48
  -6   2   3   10.20    0.50
   5  -2  -3    7.22    0.29
   5  -2  -3    6.93    0.25
   5  -2  -3    7.20    0.38
  -5  -2   3    7.39    0.38
  -5  -2   3    7.45    0.36
  -5  -2   3    6.95    0.37
  -5  -2   3    6.81    0.35
   5  -2  -3    6.78    0.34
  -5   2   3    7.36    0.28
   5   2  -3    7.18    0.38
   5   2  -3    7.97    0.39
  -5   2   3    6.50    0.33
  -5   2   3    7.26    0.39
  -5   2   3    7.24    0.26
  -4  -2   3   14.85    0.59
   4  -2  -3   14.51    0.61
   4  -2  -3   15.64    0.50
   4  -2  -3   15.55    0.57
   4  -2  -3   14.34    0.49
  -4  -2   3   14.49    0.59
  -4  -2   3   15.37    0.59
  -4  -2   3   14.98    0.61
   4   2  -3   15.73    0.61
  -4   2   3   14.50    0.49
  -4   2   3   14.97    0.62
  -4   2   3   14.89    0.57
   4   2  -3   15.32    0.58
  -4   2   3   15.61    0.51
   3  -2  -3    0.37    0.03
  -3  -2   3    0.40    0.08
   3  -2  -3    0.38    0.07
   3  -2  -3    0.40    0.05
  -3  -2   3    0.46    0.08
  -3  -2   3    0.39    0.08
   3  -2  -3    0.33    0.06
  -3   2   3    0.45    0.09
   3   2  -3    0.46    0.04
   3   2  -3    0.31    0.07
   3   2  -3    0.33    0.07
  -3   2   3    0.43    0.06
  -3   2   3    0.45    0.03
   3   2  -3    0.37    0.07
  -3   2   3    0.51    0.08
  -2  -2   3    0.01    0.03
  -2  -2   3    0.03    0.03
  -2  -2   3    0.05    0.03
   2  -2  -3    0.01    0.02
  -2  -2   3    0.03    0.02
   2  -2  -3    0.00    0.02
   2  -2  -3    0.06    0.03
   2   2  -3    0.00    0.03
  -2   2   3    0.00    0.02
   2   2  -3    0.03    0.03
   2   2  -3   -0.01    0.02
   2   2  -3    0.04    0.02
  -2   2   3   -0.01    0.02
   1  -2  -3   46.84    1.48
  -1  -2   3   49.44    1.49
   1  -2  -3   49.42    1.53
  -1  -2   3   48.58    1.53
   1  -2  -3   46.77    1.49
   1  -2  -3   46.99    1.41
  -1  -2   3   47.80    1.48
  -1  -2   3   47.03    1.49
  -1  -2   3   46.08    1.52
   1   2  -3   50.21    1.53
  -1   2   3   46.58    1.53
  -1   2   3   49.02    1.53
   1   2  -3   45.73    1.48
  -1   2   3   48.37    1.50
   1   2  -3   50.42    1.50
  -1   2   3   47.14    1.48
  -1   2   3   46.27    1.41
   1   2  -3   44.91    1.51
   0  -2   3    1.36    0.10
   0  -2  -3    1.47    0.08
   0  -2   3    1.65    0.13
   0  -2   3    1.38    0.12
   0  -2  -3    1.60    0.12
   0  -2   3    1.35    0.12
   0  -2   3    1.34    0.10
   0  -2  -3    1.52    0.11
   0   2   3    1.27    0.11
   0   2   3    1.31    0.10
   0   2  -3    1.41    0.12
   0   2  -3    1.37    0.12
   0   2   3    1.35    0.08
   0   2   3    1.52    0.12
   0   2   3    1.55    0.13
   0   2  -3    1.27    0.12
   1  -2   3   29.13    0.99
  -1  -2  -3   30.65    0.99
  -1  -2  -3   31.05    1.03
   1  -2   3   32.13    1.04
   1  -2   3   31.01    1.03
  -1  -2  -3   30.26    0.97
   1  -2   3   30.12    0.96
  -1   2  -3   31.38    0.99
   1   2   3   30.55    1.00
   1   2   3   30.60    0.99
   1   2   3   30.11    0.98
   1   2   3   30.52    1.04
  -1   2  -3   29.39    1.02
  -1   2  -3   30.68    0.96
  -1   2  -3   30.62    1.03
   1   2   3   31.19    0.98
   2  -2   3   54.36    1.74
  -2  -2  -3   52.99    1.67
   2  -2   3   52.52    1.64
  -2  -2  -3   52.81    1.68
   2  -2   3   53.91    1.65
  -2  -2  -3   54.58    1.73
   2  -2   3   57.83    1.74
  -2  -2  -3   54.39    1.66
   2   2   3   51.32    1.65
  -2   2  -3   53.66    1.73
  -2   2  -3   54.03    1.64
   2   2   3   54.66    1.74
  -2   2  -3   53.71    1.65
  -2   2  -3   53.25    1.72
   2   2   3   54.48    1.69
   3  -2   3   11.95    0.48
  -3  -2  -3   10.80    0.45
  -3  -2  -3   11.10    0.43
   3  -2   3   11.17    0.41
  -3  -2  -3   11.72    0.49
   3  -2   3   10.77    0.39
  -3  -2  -3   10.54    0.43
   3  -2   3   10.84    0.49
  -3  -2  -3   11.06    0.40
   3   2   3   11.03    0.40
  -3   2  -3   11.15    0.47
  -3   2  -3   11.40    0.40
   3   2   3   11.49    0.49
  -3   2  -3   12.18    0.50
   3   2   3   12.22    0.47
  -3   2  -3   11.45    0.38
   4  -2   3   37.74    1.24
  -4  -2  -3   36.37    1.20
  -4  -2  -3   35.09    1.25
  -4  -2  -3   36.74    1.14
  -4  -2  -3   36.03    1.20
  -4  -2  -3   37.62    1.23
   4  -2   3   37.06    1.17
   4  -2   3   35.71    1.27
   4  -2   3   36.68    1.09
  -4   2  -3   35.27    1.24
  -4   2  -3   37.57    1.27
  -4   2  -3   34.77    1.15
   4   2   3   37.47    1.24
   4   2   3   36.83    1.26
  -4   2  -3   36.83    1.09
   4   2   3   35.23    1.13
   5  -2   3    2.12    0.18
  -5  -2  -3    1.87    0.15
   5  -2   3    1.96    0.19
  -5  -2  -3    1.99    0.16
  -5  -2  -3    1.52    0.17
   5  -2   3    1.94    0.15
  -5  -2  -3    2.14    0.12
  -5  -2  -3    2.26    0.20
  -5   2  -3    2.04    0.20
   5   2   3    1.73    0.18
  -5   2  -3    2.07    0.18
  -5   2  -3    2.18    0.15
   5   2   3    1.84    0.18
   5   2   3    1.87    0.11
  -6  -2  -3    0.20    0.07
   6  -2   3    0.38    0.10
  -6  -2  -3    0.27    0.05
   6  -2   3    0.34    0.07
  -6  -2  -3    0.36    0.08
   6  -2   3    0.27    0.09
  -6  -2  -3    0.34    0.08
  -6  -2  -3    0.30    0.09
  -6   2  -3    0.42    0.08
  -6   2  -3    0.20    0.07
  -6   2  -3    0.36    0.09
   6   2   3    0.21    0.08
   6   2   3    0.33    0.09
   6   2   3    0.34    0.05
   6   2   3    0.25    0.08
   7  -2   3    1.70    0.18
  -7  -2  -3    1.34    0.15
  -7  -2  -3    1.46    0.17
  -7  -2  -3    1.58    0.11
   7  -2   3    1.65    0.16
  -7  -2  -3    1.36    0.17
   7  -2   3    1.33    0.17
  -7   2  -3    1.27    0.16
   7   2   3    1.53    0.11
   7   2   3    1.05    0.16
   7   2   3    1.47    0.16
   7   2   3    1.85    0.20
  -7   2  -3    1.51    0.14
  -7   2  -3    1.73    0.21
  -8  -2  -3    2.27    0.23
   8  -2   3    2.77    0.24
   8  -2   3    2.70    0.22
  -8  -2  -3    2.35    0.20
   8  -2   3    1.88    0.23
  -8  -2  -3    2.38    0.15
  -8  -2  -3    2.41    0.22
   8   2   3    2.54    0.16
  -8   2  -3    2.59    0.20
   8   2   3    2.52    0.24
   8   2   3    2.54    0.23
   8   2   3    2.54    0.24
  -8   2  -3    2.47    0.25
  -9  -2  -3    3.58    0.30
   9  -2   3    4.44    0.33
   9  -2   3    3.92    0.33
  -9  -2  -3    4.25    0.31
   9  -2   3    4.38    0.30
  -9  -2  -3    4.42    0.22
   9   2   3    4.04    0.23
   9   2   3    4.26    0.31
  -9   2  -3    4.17    0.28
  -9   2  -3    4.20    0.33
   9   2   3    4.35    0.34
   9   2   3    3.80    0.31
 -10  -2  -3    0.05    0.10
  10  -2   3    0.06    0.08
 -10  -2  -3    0.13    0.05
  10  -2   3   -0.12    0.11
  10  -2   3    0.04    0.07
  10   2   3    0.18    0.10
 -10   2  -3    0.09    0.09
 -10   2  -3    0.04    0.08
  10   2   3    0.18    0.09
  10   2   3    0.02    0.07
  11  -2   3    4.13    0.33
 -11  -2  -3    3.94    0.33
  11  -2   3    4.25    0.36
  11   2   3    3.63    0.32
 -11   2  -3    4.92    0.39
 -11   2  -3    4.27    0.32
  11   2   3    4.00    0.36
  11   2   3    3.59    0.33
  12  -2   3   -0.11    0.08
  12  -2   3    0.04    0.08
  12   2   3    0.09    0.10
  12   2   3    0.03    0.09
  12   2   3    0.20    0.12
 -12   2  -3    0.07    0.11
  13  -2   3    2.73    0.30
  13  -2   3    4.07    0.38
  13   2   3    3.36    0.34
 -13   2  -3    2.99    0.33
  13   2   3    3.03    0.33
  13   2   3    2.93    0.34
  14  -2   3    0.08    0.11
  14  -2   3    0.01    0.10
  14   2   3    0.16    0.12
  14   2   3   -0.01    0.11
  14   2   3    0.26    0.13
 -14   2  -3    0.22    0.11
  15  -2   3   -0.08    0.13
  15  -2   3   -0.17    0.10
  15   2   3    0.22    0.11
  15   2   3    0.03    0.13
  16  -2   3    0.22    0.16
 -16  -2  -3    0.24    0.19
  16   2   3   -0.16    0.17
 -16   2  -3   -0.05    0.11
  16   2   3    0.14    0.15
 -16  -3   3    0.78    0.21
  16  -3  -3    0.55    0.19
 -16   3   3    0.31    0.17
  16   3  -3    0.29    0.14
 -15  -3   3    0.13    0.11
  15  -3  -3    0.19    0.15
  15   3  -3    0.49    0.18
 -15   3   3    0.00    0.14
  15   3  -3    0.18    0.16
 -14  -3   3    0.16    0.11
  14  -3  -3    0.17    0.13
  14   3  -3    0.19    0.13
 -14   3   3    0.00    0.14
  14   3  -3    0.23    0.17
 -13  -3   3    1.62    0.28
  13  -3  -3    1.71    0.27
 -13   3   3    2.67    0.31
  13   3  -3    2.74    0.31
  13   3  -3    2.14    0.32
  12  -3  -3    0.10    0.10
 -12  -3   3    0.09    0.10
  12   3  -3    0.06    0.05
 -12   3   3   -0.02    0.10
  12   3  -3   -0.04    0.09
  11  -3  -3    0.55    0.16
  11  -3  -3    0.47    0.12
 -11  -3   3    0.33    0.13
 -11   3   3    0.49    0.15
  11   3  -3    0.42    0.15
  11   3  -3    0.74    0.17
  10  -3  -3    4.39    0.35
 -10  -3   3    4.12    0.35
  10  -3  -3    4.78    0.30
  10   3  -3    5.25    0.40
  10   3  -3    3.99    0.38
 -10   3   3    4.06    0.36
   9  -3  -3    0.31    0.12
   9  -3  -3    0.37    0.08
  -9  -3   3    0.29    0.11
   9   3  -3    0.37    0.13
   9   3  -3    0.42    0.12
  -9   3   3    0.33    0.12
   8  -3  -3    0.45    0.13
  -8  -3   3    0.27    0.09
   8  -3  -3    0.18    0.11
  -8  -3   3    0.26    0.10
   8  -3  -3    0.26    0.06
  -8  -3   3    0.13    0.09
  -8   3   3    0.17    0.06
  -8   3   3    0.40    0.12
   8   3  -3    0.34    0.10
   8   3  -3    0.35    0.13
  -7  -3   3    0.28    0.11
  -7  -3   3    0.15    0.06
   7  -3  -3    0.22    0.09
   7  -3  -3    0.05    0.07
   7  -3  -3    0.19    0.06
  -7   3   3    0.27    0.03
  -7   3   3    0.17    0.11
   7   3  -3    0.23    0.09
  -7   3   3    0.24    0.03
  -7   3   3    0.07    0.09
   7   3  -3    0.22    0.10
  -7   3   3    0.23    0.05
   6  -3  -3    4.48    0.29
  -6  -3   3    4.57    0.30
  -6  -3   3    4.47    0.30
   6  -3  -3    4.13    0.19
  -6  -3   3    4.29    0.29
   6  -3  -3    4.03    0.32
  -6  -3   3    4.39    0.32
   6  -3  -3    4.25    0.18
   6   3  -3    4.55    0.33
  -6   3   3    4.70    0.35
  -6   3   3    3.81    0.28
   6   3  -3    4.15    0.30
  -6   3   3    4.57    0.20
  -6   3   3    4.32    0.19
  -5  -3   3    2.17    0.22
   5  -3  -3    2.09    0.10
   5  -3  -3    2.16    0.18
  -5  -3   3    1.74    0.19
   5  -3  -3    1.94    0.21
  -5  -3   3    2.13    0.20
   5  -3  -3    1.99    0.12
  -5  -3   3    1.74    0.18
  -5   3   3    2.10    0.19
   5   3  -3    2.01    0.21
  -5   3   3    2.22    0.14
   5   3  -3    1.78    0.18
   5   3  -3    1.91    0.19
  -5   3   3    2.09    0.09
  -5   3   3    2.24    0.22
  -4  -3   3    2.12    0.18
  -4  -3   3    2.16    0.21
   4  -3  -3    2.23    0.14
   4  -3  -3    2.12    0.21
   4  -3  -3    2.60    0.20
  -4  -3   3    2.28    0.20
  -4   3   3    1.89    0.18
   4   3  -3    2.19    0.11
   4   3  -3    2.25    0.19
   4   3  -3    2.06    0.11
  -4   3   3    2.29    0.16
  -4   3   3    2.47    0.22
   4   3  -3    2.26    0.21
   4   3  -3    2.30    0.19
  -3  -3   3    1.43    0.16
  -3  -3   3    1.72    0.18
   3  -3  -3    1.62    0.13
   3  -3  -3    1.62    0.18
  -3  -3   3    1.48    0.15
   3   3  -3    1.81    0.18
  -3   3   3    1.32    0.14
   3   3  -3    1.35    0.10
  -3   3   3    1.77    0.14
   3   3  -3    1.27    0.14
   2  -3  -3    0.19    0.07
  -2  -3   3    0.23    0.08
  -2  -3   3    0.25    0.08
   2  -3  -3    0.17    0.07
   2  -3  -3    0.27    0.06
  -2  -3   3    0.19    0.06
  -2  -3   3    0.18    0.05
  -2   3   3    0.29    0.08
   2   3  -3    0.22    0.06
   2   3  -3    0.22    0.08
  -2   3   3    0.18    0.07
   2   3  -3    0.22    0.06
  -2   3   3    0.26    0.06
   2   3  -3    0.21    0.06
  -1  -3   3    7.11    0.36
  -1  -3   3    6.72    0.31
   1  -3  -3    6.58    0.23
  -1  -3   3    6.30    0.35
  -1  -3   3    6.22    0.32
   1  -3  -3    6.78    0.33
   1  -3  -3    6.25    0.32
  -1  -3   3    6.61    0.30
   1  -3  -3    6.69    0.24
  -1   3   3    6.82    0.32
  -1   3   3    6.90    0.35
  -1   3   3    6.59    0.35
   1   3  -3    6.34    0.32
  -1   3   3    7.24    0.35
   1   3  -3    6.50    0.35
   1   3  -3    7.23    0.34
   0  -3   3   69.76    2.35
   0  -3   3   75.08    2.38
   0  -3  -3   75.86    2.36
   0  -3   3   76.25    2.29
   0  -3  -3   74.87    2.26
   0  -3   3   77.14    2.36
   0  -3  -3   76.01    2.34
   0  -3   3   73.31    2.30
   0   3   3   75.54    2.38
   0   3   3   77.41    2.37
   0   3  -3   76.18    2.37
   0   3  -3   76.16    2.36
   0   3  -3   75.81    2.36
   0   3   3   73.15    2.35
   0   3   3   73.78    2.26
   0   3   3   70.67    2.31
   1  -3   3    3.61    0.25
   1  -3   3    3.64    0.22
  -1  -3  -3    3.58    0.22
  -1  -3  -3    3.22    0.23
   1  -3   3    3.35    0.19
   1  -3   3    3.45    0.24
  -1  -3  -3    3.55    0.19
   1  -3   3    3.62    0.18
   1   3   3    3.49    0.21
   1   3   3    3.87    0.20
  -1   3  -3    3.51    0.24
   1   3   3    3.43    0.21
   1   3   3    3.80    0.23
  -1   3  -3    3.78    0.23
  -1   3  -3    3.95    0.25
   1   3   3    3.64    0.25
  -2  -3  -3    5.47    0.28
   2  -3   3    6.00    0.33
   2  -3   3    6.10    0.34
  -2  -3  -3    5.78    0.33
  -2  -3  -3    6.38    0.31
   2  -3   3    5.67    0.28
   2  -3   3    5.72    0.24
   2   3   3    5.78    0.34
   2   3   3    5.52    0.28
  -2   3  -3    5.44    0.31
   2   3   3    5.80    0.27
   2   3   3    5.50    0.28
  -2   3  -3    5.53    0.33
  -2   3  -3    5.68    0.28
  -2   3  -3    5.86    0.24
   2   3   3    5.44    0.28
   3  -3   3    1.93    0.12
   3  -3   3    2.01    0.19
  -3  -3  -3    1.60    0.15
   3  -3   3    1.79    0.18
  -3  -3  -3    1.93    0.19
   3  -3   3    1.94    0.14
  -3  -3  -3    1.93    0.16
   3   3   3    1.99    0.19
   3   3   3    1.81    0.15
   3   3   3    1.80    0.14
   3   3   3    1.59    0.15
   3   3   3    1.59    0.12
  -3   3  -3    2.02    0.20
  -3   3  -3    1.71    0.17
  -3   3  -3    1.64    0.13
   4  -3   3    0.37    0.09
  -4  -3  -3    0.30    0.08
   4  -3   3    0.46    0.06
  -4  -3  -3    0.37    0.10
   4  -3   3    0.39    0.06
   4  -3   3    0.31    0.10
  -4  -3  -3    0.38    0.08
  -4  -3  -3    0.25    0.06
  -4   3  -3    0.38    0.10
  -4   3  -3    0.39    0.06
   4   3   3    0.48    0.11
   4   3   3    0.32    0.06
  -4   3  -3    0.37    0.10
   4   3   3    0.22    0.05
   4   3   3    0.35    0.09
  -4   3  -3    0.38    0.06
  -5  -3  -3    1.92    0.17
  -5  -3  -3    1.74    0.18
   5  -3   3    2.09    0.15
  -5  -3  -3    2.00    0.21
  -5  -3  -3    2.08    0.18
   5  -3   3    1.96    0.10
   5  -3   3    1.92    0.20
   5  -3   3    1.90    0.21
   5   3   3    1.94    0.12
  -5   3  -3    2.16    0.11
   5   3   3    1.70    0.12
   5   3   3    2.14    0.20
  -5   3  -3    2.30    0.23
   5   3   3    2.12    0.21
  -5   3  -3    2.05    0.13
  -5   3  -3    2.00    0.20
   6  -3   3    0.53    0.09
   6  -3   3    0.53    0.12
   6  -3   3    0.50    0.12
  -6  -3  -3    0.56    0.11
  -6  -3  -3    0.53    0.14
  -6  -3  -3    0.40    0.10
  -6  -3  -3    0.68    0.07
  -6  -3  -3    0.52    0.10
   6   3   3    0.74    0.07
   6   3   3    0.49    0.12
   6   3   3    0.37    0.12
  -6   3  -3    0.46    0.12
   7  -3   3    9.07    0.48
  -7  -3  -3    8.37    0.31
  -7  -3  -3    7.42    0.45
  -7  -3  -3    7.96    0.47
   7  -3   3    8.42    0.39
  -7  -3  -3    7.67    0.42
  -7  -3  -3    7.57    0.41
   7  -3   3    8.52    0.50
  -7   3  -3    7.52    0.36
   7   3   3    8.11    0.31
   7   3   3    8.52    0.47
   7   3   3    8.73    0.50
  -8  -3  -3    1.93    0.23
  -8  -3  -3    2.05    0.21
  -8  -3  -3    1.80    0.24
   8  -3   3    2.13    0.18
  -8  -3  -3    1.75    0.11
   8  -3   3    1.26    0.20
   8   3   3    1.34    0.22
   8   3   3    1.84    0.23
  -8   3  -3    1.74    0.25
  -8   3  -3    1.90    0.16
   9  -3   3   14.30    0.63
   9  -3   3   14.70    0.71
  -9  -3  -3   14.02    0.67
   9   3   3   14.63    0.73
  -9   3  -3   14.56    0.75
   9   3   3   15.61    0.75
  10  -3   3    3.19    0.33
  10  -3   3    2.96    0.26
 -10  -3  -3    3.24    0.31
  10   3   3    3.41    0.32
  10   3   3    3.59    0.33
 -10   3  -3    3.25    0.33
  11  -3   3    8.78    0.56
  11  -3   3    9.55    0.51
 -11  -3  -3    9.37    0.55
  11   3   3    9.47    0.58
  11   3   3    8.25    0.56
 -11   3  -3    9.33    0.59
  12  -3   3    2.11    0.26
 -12  -3  -3    1.93    0.26
  12  -3   3    2.39    0.29
  12   3   3    1.71    0.28
  12   3   3    2.32    0.30
 -13  -3  -3   -0.10    0.09
  13  -3   3    0.17    0.08
 -13   3  -3    0.17    0.13
  13   3   3    0.00    0.10
  13   3   3   -0.11    0.09
 -14  -3  -3   -0.02    0.11
  14  -3   3   -0.03    0.13
  14   3   3    0.09    0.13
  14   3   3   -0.08    0.13
 -14   3  -3    0.02    0.11
 -15  -3  -3    0.02    0.10
  15  -3   3   -0.02    0.12
  15   3   3   -0.12    0.14
  15   3   3   -0.29    0.14
 -15   3  -3   -0.05    0.12
  15  -4  -3   -0.08    0.13
 -15  -4   3   -0.06    0.17
  15   4  -3    0.09    0.17
 -15   4   3    0.10    0.14
  15   4  -3    0.27    0.11
  14  -4  -3    0.17    0.15
 -14  -4   3    0.45    0.20
 -14   4   3    0.38    0.14
  14   4  -3    0.31    0.13
  14   4  -3    0.21    0.13
  13  -4  -3    0.13    0.10
 -13  -4   3    0.32    0.19
 -13   4   3    0.30    0.17
  13   4  -3    0.20    0.14
  13   4  -3    0.31    0.14
 -12  -4   3   -0.06    0.13
  12  -4  -3   -0.12    0.10
 -12   4   3    0.44    0.16
  12   4  -3    0.14    0.12
  12   4  -3    0.30    0.17
  11  -4  -3   -0.02    0.08
 -11  -4   3   -0.15    0.11
  11   4  -3    0.20    0.14
 -11   4   3    0.07    0.09
  11   4  -3    0.20    0.13
 -10  -4   3    0.11    0.12
  10  -4  -3    0.09    0.07
 -10   4   3    0.46    0.13
  10   4  -3    0.19    0.11
  10   4  -3    0.27    0.13
   9  -4  -3    0.97    0.18
  -9  -4   3    0.96    0.19
  -9   4   3    0.85    0.21
   9   4  -3    1.23    0.23
   9   4  -3    1.11    0.21
  -8  -4   3    1.82    0.23
   8  -4  -3    1.18    0.19
   8   4  -3    1.17    0.22
  -8   4   3    1.15    0.20
  -7  -4   3    0.39    0.11
   7  -4  -3    0.46    0.13
  -7  -4   3    0.42    0.14
   7   4  -3    0.37    0.13
  -7   4   3    0.23    0.12
   7   4  -3    0.32    0.12
  -6  -4   3    4.61    0.38
   6  -4  -3    5.67    0.36
  -6  -4   3    5.53    0.36
  -6  -4   3    6.31    0.39
   6  -4  -3    4.68    0.38
   6   4  -3    5.51    0.41
   6   4  -3    5.00    0.36
  -6   4   3    6.07    0.27
  -6   4   3    5.40    0.41
  -5  -4   3    1.76    0.20
   5  -4  -3    2.37    0.22
  -5  -4   3    2.22    0.24
   5  -4  -3    1.64    0.21
   5  -4  -3    2.00    0.15
  -5  -4   3    2.27    0.23
  -5   4   3    2.17    0.24
  -5   4   3    1.96    0.20
   5   4  -3    1.86    0.21
  -5   4   3    2.41    0.17
   5   4  -3    2.12    0.12
   5   4  -3    2.16    0.11
   5   4  -3    2.08    0.24
  -4  -4   3    4.32    0.31
  -4  -4   3    4.05    0.28
  -4  -4   3    4.24    0.33
   4  -4  -3    4.16    0.24
   4  -4  -3    3.83    0.28
   4  -4  -3    3.87    0.31
   4   4  -3    3.90    0.20
   4   4  -3    3.68    0.28
   4   4  -3    3.97    0.21
  -4   4   3    4.03    0.25
   4   4  -3    4.45    0.33
  -4   4   3    4.01    0.33
  -4   4   3    3.59    0.27
   3  -4  -3    1.11    0.12
  -3  -4   3    0.89    0.17
  -3  -4   3    1.06    0.17
   3  -4  -3    1.24    0.15
  -3  -4   3    1.06    0.15
   3  -4  -3    0.74    0.15
  -3   4   3    1.13    0.14
   3   4  -3    0.94    0.15
  -3   4   3    1.20    0.19
   3   4  -3    1.12    0.12
  -3   4   3    1.17    0.16
   3   4  -3    0.92    0.11
   3   4  -3    1.09    0.19
   3   4  -3    0.90    0.14
  -2  -4   3    3.69    0.24
   2  -4  -3    4.00    0.27
  -2  -4   3    4.30    0.26
  -2  -4   3    4.18    0.30
   2  -4  -3    4.00    0.26
  -2  -4   3    4.20    0.25
  -2  -4   3    4.02    0.30
   2  -4  -3    4.06    0.29
  -2   4   3    3.90    0.28
  -2   4   3    3.78    0.30
   2   4  -3    4.05    0.25
   2   4  -3    3.75    0.27
  -2   4   3    4.16    0.27
  -2   4   3    4.09    0.27
   2   4  -3    3.96    0.30
  -1  -4   3    1.80    0.15
   1  -4  -3    1.78    0.18
  -1  -4   3    1.60    0.19
  -1  -4   3    1.62    0.19
   1  -4  -3    1.94    0.10
   1  -4  -3    1.84    0.10
  -1  -4   3    1.79    0.17
   1  -4  -3    1.85    0.18
  -1  -4   3    1.61    0.15
  -1   4   3    2.03    0.19
   1   4  -3    1.90    0.19
   1   4  -3    1.69    0.19
  -1   4   3    1.68    0.19
  -1   4   3    1.81    0.17
  -1   4   3    1.75    0.18
   1   4  -3    1.72    0.17
   0  -4   3    4.01    0.28
   0  -4  -3    4.30    0.27
   0  -4   3    4.32    0.30
   0  -4   3    3.99    0.22
   0  -4  -3    3.84    0.20
   0  -4  -3    3.58    0.27
   0  -4   3    4.07    0.23
   0  -4   3    4.09    0.28
   0  -4  -3    4.08    0.20
   0   4   3    3.50    0.24
   0   4   3    4.27    0.29
   0   4   3    4.35    0.28
   0   4   3    4.36    0.30
   0   4  -3    4.00    0.28
   0   4  -3    3.73    0.27
   0   4  -3    3.93    0.28
   1  -4   3   33.83    1.20
  -1  -4  -3   31.67    1.19
   1  -4   3   32.92    1.08
  -1  -4  -3   34.01    1.17
   1  -4   3   33.73    1.06
   1  -4   3   31.83    1.16
  -1  -4  -3   31.84    1.08
   1  -4   3   34.09    1.22
  -1   4  -3   33.74    1.20
  -1   4  -3   32.56    1.16
   1   4   3   31.75    1.21
  -1   4  -3   30.97    1.17
   1   4   3   29.94    1.13
   1   4   3   33.84    1.17
   1   4   3   31.43    1.12
   1   4   3   34.11    1.09
   2  -4   3    0.07    0.05
   2  -4   3    0.06    0.06
   2  -4   3    0.03    0.07
  -2  -4  -3    0.17    0.08
  -2  -4  -3    0.13    0.05
   2  -4   3    0.07    0.04
  -2  -4  -3    0.04    0.06
   2  -4   3    0.06    0.04
   2   4   3    0.08    0.06
   2   4   3    0.01    0.04
   2   4   3    0.10    0.05
   2   4   3    0.14    0.05
  -2   4  -3    0.08    0.05
  -2   4  -3    0.01    0.07
  -2   4  -3    0.12    0.06
   2   4   3    0.15    0.08
   3  -4   3    5.00    0.23
   3  -4   3    4.30    0.26
   3  -4   3    4.73    0.24
  -3  -4  -3    5.15    0.35
   3  -4   3    4.89    0.33
   3  -4   3    5.06    0.35
  -3  -4  -3    4.53    0.28
  -3  -4  -3    4.80    0.31
  -3   4  -3    5.50    0.29
   3   4   3    4.78    0.26
  -3   4  -3    4.64    0.34
   3   4   3    4.69    0.29
   3   4   3    4.69    0.29
   3   4   3    5.22    0.36
   3   4   3    4.84    0.28
  -4  -4  -3    2.32    0.24
   4  -4   3    2.10    0.24
  -4  -4  -3    2.22    0.20
  -4  -4  -3    2.43    0.22
   4  -4   3    2.32    0.15
   4  -4   3    2.04    0.16
  -4  -4  -3    2.13    0.19
   4  -4   3    2.57    0.24
   4   4   3    2.34    0.20
  -4   4  -3    2.43    0.17
   4   4   3    2.39    0.17
  -4   4  -3    2.11    0.14
   4   4   3    2.47    0.25
   4   4   3    2.52    0.22
  -4   4  -3    2.47    0.25
   4   4   3    2.39    0.17
   5  -4   3    0.08    0.08
   5  -4   3    0.10    0.05
  -5  -4  -3    0.17    0.08
   5  -4   3    0.16    0.05
  -5  -4  -3    0.22    0.08
   5  -4   3    0.13    0.07
  -5  -4  -3    0.21    0.11
  -5  -4  -3    0.14    0.09
   5   4   3    0.09    0.07
  -5   4  -3    0.14    0.05
  -5   4  -3    0.12    0.04
   5   4   3    0.19    0.09
   5   4   3    0.10    0.05
  -5   4  -3    0.19    0.11
   5   4   3    0.13    0.05
  -6  -4  -3    5.11    0.35
  -6  -4  -3    5.56    0.36
   6  -4   3    5.66    0.28
   6  -4   3    5.85    0.39
  -6   4  -3    5.55    0.41
   6   4   3    5.76    0.41
   6   4   3    5.18    0.25
   6   4   3    5.73    0.37
   7  -4   3   10.21    0.57
   7  -4   3   10.09    0.44
  -7  -4  -3    9.52    0.52
  -7  -4  -3    9.60    0.52
   7   4   3   10.33    0.56
   7   4   3   10.52    0.61
  -7   4  -3   10.70    0.62
  -8  -4  -3    4.44    0.34
   8  -4   3    4.99    0.39
   8  -4   3    4.32    0.39
  -8   4  -3    4.58    0.40
   8   4   3    4.33    0.39
   8   4   3    4.79    0.38
  -9  -4  -3    7.77    0.47
   9  -4   3    7.63    0.50
   9   4   3    7.06    0.49
   9   4   3    8.26    0.55
  -9   4  -3    7.40    0.53
  10  -4   3    1.22    0.23
 -10  -4  -3    1.39    0.21
 -10   4  -3    1.80    0.23
  10   4   3    1.29    0.24
  10   4   3    1.19    0.22
  11  -4   3    0.79    0.21
 -11  -4  -3    0.74    0.18
 -11   4  -3    1.14    0.25
  11   4   3    1.01    0.22
  11   4   3    1.13    0.22
 -12  -4  -3   -0.02    0.07
  12  -4   3   -0.11    0.09
  12   4   3    0.13    0.10
 -12   4  -3   -0.12    0.08
  12   4   3   -0.03    0.11
 -13  -4  -3    0.40    0.19
  13  -4   3    0.55    0.20
 -13   4  -3    0.15    0.17
  13   4   3    0.56    0.18
  13   4   3    0.06    0.16
 -14  -4  -3    0.38    0.16
  14  -4   3    0.46    0.21
  14   4   3    0.03    0.16
  14   4   3    0.22    0.17
 -13  -5   3    0.14    0.22
  13  -5  -3    0.28    0.16
  13   5  -3   -0.06    0.14
  13   5  -3    0.18    0.12
 -13   5   3    0.22    0.16
 -12  -5   3   -0.18    0.13
  12  -5  -3    0.03    0.08
  12   5  -3   -0.17    0.11
  12   5  -3    0.07    0.12
 -12   5   3   -0.01    0.13
 -11  -5   3    0.07    0.14
 -11   5   3   -0.09    0.13
  11   5  -3    0.21    0.12
  11   5  -3    0.16    0.16
  10  -5  -3   -0.05    0.09
 -10  -5   3    0.08    0.12
  10   5  -3    0.16    0.15
 -10   5   3   -0.07    0.12
  10   5  -3   -0.17    0.08
  -9  -5   3    0.15    0.12
   9  -5  -3    0.17    0.11
   9   5  -3    0.33    0.17
  -9   5   3    0.02    0.15
   9   5  -3    0.23    0.10
   8  -5  -3    0.04    0.08
  -8  -5   3   -0.08    0.08
   8   5  -3   -0.03    0.08
   8   5  -3    0.11    0.09
  -8   5   3   -0.03    0.10
   7  -5  -3    0.34    0.15
  -7  -5   3    0.30    0.13
   7   5  -3    0.38    0.15
   7   5  -3    0.19    0.09
  -7   5   3    0.21    0.13
  -6  -5   3    2.48    0.29
  -6  -5   3    2.78    0.27
   6  -5  -3    2.74    0.27
  -6   5   3    2.34    0.31
   6   5  -3    2.34    0.31
   6   5  -3    2.57    0.27
  -5  -5   3    0.06    0.07
   5  -5  -3    0.13    0.09
  -5  -5   3   -0.03    0.09
   5   5  -3   -0.04    0.07
  -5   5   3    0.16    0.07
  -5   5   3   -0.08    0.07
   5   5  -3    0.03    0.09
  -4  -5   3   -0.09    0.07
  -4  -5   3    0.07    0.10
   4  -5  -3    0.04    0.06
   4   5  -3    0.06    0.07
   4   5  -3   -0.04    0.09
   4   5  -3   -0.03    0.05
  -4   5   3   -0.07    0.08
  -4   5   3    0.02    0.07
   3  -5  -3    2.84    0.26
  -3  -5   3    2.51    0.23
   3  -5  -3    2.61    0.23
  -3  -5   3    2.76    0.25
  -3  -5   3    3.18    0.31
  -3   5   3    2.80    0.29
   3   5  -3    2.94    0.22
  -3   5   3    2.95    0.31
   3   5  -3    2.89    0.30
  -3   5   3    2.71    0.25
  -2  -5   3   -0.02    0.05
   2  -5  -3   -0.04    0.07
  -2  -5   3   -0.02    0.06
   2  -5  -3   -0.07    0.06
  -2  -5   3   -0.02    0.07
  -2  -5   3   -0.06    0.09
   2   5  -3   -0.02    0.07
  -2   5   3    0.05    0.07
   2   5  -3   -0.06    0.05
  -2   5   3    0.04    0.07
   2   5  -3    0.00    0.06
  -1  -5   3   -0.04    0.07
   1  -5  -3   -0.09    0.06
  -1  -5   3    0.02    0.07
  -1  -5   3   -0.05    0.08
  -1  -5   3    0.00    0.04
  -1   5   3    0.00    0.06
  -1   5   3   -0.08    0.06
   1   5  -3   -0.02    0.06
   1   5  -3   -0.02    0.06
  -1   5   3   -0.03    0.06
  -1   5   3    0.04    0.05
   0  -5   3    0.00    0.05
   0  -5  -3    0.07    0.06
   0  -5  -3   -0.06    0.03
   0  -5   3    0.10    0.10
   0  -5  -3    0.01    0.08
   0  -5   3    0.01    0.04
   0  -5   3   -0.04    0.05
   0   5  -3   -0.05    0.05
   0   5   3   -0.04    0.07
   0   5   3   -0.09    0.04
   0   5   3   -0.03    0.05
   0   5  -3   -0.09    0.06
   0   5   3   -0.13    0.05
  -1  -5  -3    0.02    0.06
   1  -5   3    0.04    0.07
   1  -5   3   -0.02    0.04
   1  -5   3   -0.03    0.07
  -1  -5  -3    0.00    0.04
   1  -5   3   -0.08    0.06
  -1  -5  -3   -0.02    0.07
   1   5   3   -0.11    0.06
  -1   5  -3    0.02    0.07
  -1   5  -3    0.02    0.08
   1   5   3   -0.06    0.07
   1   5   3   -0.08    0.07
   1   5   3   -0.01    0.07
   2  -5   3    2.31    0.24
  -2  -5  -3    2.86    0.26
   2  -5   3    2.29    0.26
  -2  -5  -3    2.13    0.26
   2  -5   3    2.73    0.28
   2  -5   3    2.77    0.17
  -2   5  -3    2.66    0.24
  -2   5  -3    3.00    0.28
   2   5   3    2.89    0.25
   2   5   3    2.66    0.23
   2   5   3    2.97    0.21
   2   5   3    2.54    0.28
   3  -5   3    0.75    0.17
   3  -5   3    0.56    0.15
  -3  -5  -3    0.64    0.14
  -3   5  -3    0.60    0.15
   3   5   3    0.69    0.12
  -3   5  -3    1.04    0.16
   3   5   3    0.52    0.11
   3   5   3    0.62    0.15
  -4  -5  -3    0.21    0.10
   4  -5   3    0.20    0.11
  -4   5  -3    0.13    0.06
  -4   5  -3    0.13    0.12
   4   5   3    0.06    0.07
   4   5   3   -0.06    0.08
   4   5   3   -0.06    0.07
   5  -5   3    3.17    0.31
  -5  -5  -3    2.90    0.27
   5   5   3    3.12    0.33
   5   5   3    2.98    0.26
  -5   5  -3    2.33    0.30
  -6  -5  -3    0.62    0.12
   6  -5   3    0.33    0.13
   6   5   3    0.39    0.16
  -6   5  -3    0.23    0.13
   6   5   3    0.47    0.12
  -7  -5  -3    1.11    0.20
   7  -5   3    0.84    0.19
   7   5   3    0.73    0.20
  -7   5  -3    0.51    0.13
   7   5   3    0.72    0.15
  -8  -5  -3    0.06    0.09
   8  -5   3    0.01    0.12
   8   5   3    0.33    0.12
   8   5   3    0.25    0.10
  -8   5  -3    0.03    0.09
   9  -5   3    0.57    0.18
  -9  -5  -3    0.31    0.16
   9   5   3    0.25    0.12
   9   5   3    0.57    0.18
  -9   5  -3    0.30    0.15
  10  -5   3   -0.02    0.08
 -10  -5  -3    0.12    0.15
  10   5   3    0.21    0.12
 -10   5  -3    0.07    0.13
  10   5   3    0.05    0.11
  11  -5   3    0.97    0.23
 -11  -5  -3    1.23    0.27
  11   5   3    0.89    0.20
  11   5   3    0.75    0.23
 -11   5  -3    0.82    0.22
  12  -5   3   -0.09    0.14
 -12  -5  -3    0.05    0.19
  12   5   3    0.00    0.16
  12   5   3   -0.17    0.09
 -12   5  -3    0.04    0.13
 -13  -5  -3   -0.07    0.21
  13  -5   3   -0.19    0.11
 -13   5  -3   -0.29    0.12
  13   5   3   -0.09    0.14
  11  -6  -3   -0.02    0.12
 -11  -6   3    0.12    0.18
  11   6  -3    0.05    0.14
  11   6  -3    0.01    0.15
 -11   6   3   -0.22    0.16
  10  -6  -3    0.34    0.16
 -10  -6   3    0.39    0.21
  10   6  -3    0.31    0.16
  10   6  -3    0.14    0.13
 -10   6   3   -0.06    0.16
   9  -6  -3   -0.06    0.15
  -9  -6   3   -0.06    0.15
   9   6  -3   -0.03    0.14
  -9   6   3   -0.16    0.13
   9   6  -3    0.09    0.07
  -8  -6   3    0.68    0.18
   8  -6  -3    0.16    0.13
   8   6  -3    0.24    0.08
   8   6  -3    0.34    0.20
  -8   6   3    0.33    0.17
   7  -6  -3    0.09    0.15
  -7  -6   3    0.49    0.20
  -7   6   3    0.34    0.15
   7   6  -3    0.27    0.10
   7   6  -3    0.18    0.15
  -6  -6   3    0.02    0.13
   6  -6  -3    0.10    0.12
   6   6  -3    0.60    0.21
  -6   6   3    0.17    0.12
   6   6  -3    0.35    0.11
  -5  -6   3    0.35    0.10
  -5  -6   3    0.08    0.12
   5  -6  -3    0.27    0.14
   5   6  -3    0.37    0.17
  -5   6   3    0.09    0.12
  -4  -6   3    0.51    0.23
  -4  -6   3    0.83    0.21
   4  -6  -3    1.09    0.21
  -4   6   3    0.83    0.21
   4   6  -3    1.11    0.22
   3  -6  -3   -0.07    0.09
  -3  -6   3    0.20    0.10
   3   6  -3    0.04    0.10
  -3   6   3    0.00    0.09
  -3   6   3   -0.02    0.07
  -2  -6   3    2.52    0.31
   2  -6  -3    2.97    0.28
  -2   6   3    3.24    0.30
   2   6  -3    3.04    0.32
  -2   6   3    2.90    0.27
   1  -6  -3    4.29    0.37
  -1  -6   3    4.49    0.39
  -1   6   3    5.34    0.39
  -1   6   3    4.86    0.40
   1   6  -3    4.74    0.39
   1   6  -3    4.68    0.36
   0  -6  -3    2.98    0.30
   0  -6   3    2.76    0.33
   0   6   3    2.92    0.30
   0   6  -3    2.91    0.29
   0   6   3    2.39    0.29
   0   6  -3    2.38    0.29
  -1  -6  -3   -0.05    0.08
   1  -6   3    0.05    0.11
  -1   6  -3    0.00    0.10
   1   6   3    0.05    0.10
   1   6   3    0.03    0.09
   2  -6   3    0.14    0.11
  -2  -6  -3    0.03    0.11
  -2   6  -3    0.20    0.09
  -2   6  -3    0.09    0.10
   2   6   3    0.25    0.11
   2   6   3    0.08    0.08
   3  -6   3   -0.03    0.11
  -3  -6  -3    0.22    0.14
   3   6   3    0.17    0.10
  -3   6  -3    0.44    0.13
   4  -6   3    0.04    0.11
  -4  -6  -3    0.06    0.12
  -4   6  -3    0.00    0.10
  -5  -6  -3    0.75    0.18
   5  -6   3    1.16    0.23
   5   6   3    0.94    0.21
  -5   6  -3    0.77    0.21
   6  -6   3    0.30    0.12
  -6  -6  -3    0.17    0.14
  -6   6  -3    0.21    0.15
   6   6   3    0.39    0.17
  -7  -6  -3    0.29    0.14
   7  -6   3    0.42    0.17
   7   6   3    0.25    0.16
  -7   6  -3    0.25    0.15
   8  -6   3    0.50    0.20
  -8  -6  -3    0.29    0.17
  -8   6  -3    0.53    0.21
   8   6   3    0.34    0.19
   8   6   3    0.52    0.16
   9  -6   3    0.00    0.11
  -9  -6  -3    0.35    0.14
   9   6   3   -0.22    0.13
   9   6   3    0.09    0.11
  -9   6  -3    0.21    0.21
  10  -6   3   -0.20    0.14
  10   6   3    0.12    0.13
 -10   6  -3   -0.09    0.15
  10   6   3   -0.06    0.09
  -8  -7   3   -0.20    0.16
   8  -7  -3    0.18    0.13
  -8   7   3    0.26    0.14
   8   7  -3    0.00    0.14
   7  -7  -3    0.06    0.14
  -7  -7   3   -0.25    0.14
  -7   7   3    0.06    0.12
   7   7  -3   -0.10    0.16
   6  -7  -3    0.82    0.24
  -6  -7   3    0.83    0.25
   6   7  -3    1.01    0.27
  -6   7   3    0.55    0.20
   5  -7  -3    0.94    0.23
  -5  -7   3    1.29    0.28
   5   7  -3    1.26    0.27
  -5   7   3    1.12    0.23
   4  -7  -3    0.74    0.14
  -4  -7   3    0.41    0.15
   4   7  -3    0.34    0.19
  -3  -7   3   -0.28    0.13
   3  -7  -3    0.13    0.14
  -3   7   3   -0.09    0.13
   3   7  -3    0.06    0.12
   2  -7  -3   -0.15    0.12
  -2   7   3   -0.08    0.08
   1  -7  -3    0.39    0.18
  -1  -7   3    0.01    0.16
  -1   7   3    0.38    0.10
  -1   7   3    0.23    0.09
   0  -7   3    0.28    0.18
   0   7   3    0.05    0.11
   0   7  -3    0.39    0.15
   1  -7   3    0.21    0.18
   1   7   3    0.52    0.15
   2  -7   3   -0.07    0.14
  -2   7  -3   -0.22    0.12
   2   7   3    0.10    0.13
   3  -7   3    0.11    0.14
   3   7   3    0.06    0.13
  -3   7  -3   -0.17    0.12
   4  -7   3    0.31    0.18
  -4   7  -3    0.59    0.21
   4   7   3    0.19    0.14
  -5   7  -3    0.25    0.22
   5   7   3    0.44    0.16
   6  -7   3    1.00    0.22
   6   7   3    0.63    0.23
  -6   7  -3    0.30    0.14
   7  -7   3   -0.17    0.12
  -7   7  -3   -0.06    0.19
   7   7   3    0.04    0.11
  17   0  -4    0.17    0.16
  16   0  -4    0.67    0.20
  15   0  -4    0.15    0.13
  15   0  -4    0.23    0.13
  14   0  -4    0.08    0.09
 -13   0   4    2.20    0.23
  13   0  -4    2.21    0.33
  13   0  -4    2.18    0.26
  13   0  -4    2.53    0.29
  12   0  -4   14.71    0.64
 -12   0   4   15.79    0.69
  12   0  -4   15.76    0.76
  12   0  -4   15.50    0.76
  11   0  -4    2.99    0.28
  11   0  -4    2.79    0.24
  11   0  -4    2.82    0.27
  11   0  -4    2.84    0.22
 -11   0   4    2.36    0.21
 -11   0   4    3.08    0.25
 -11   0   4    3.04    0.27
  10   0  -4   26.45    1.03
 -10   0   4   26.16    0.95
 -10   0   4   24.27    0.91
  10   0  -4   25.02    1.00
 -10   0   4   24.88    0.99
  10   0  -4   24.77    0.94
  10   0  -4   26.06    0.92
   9   0  -4   69.55    2.33
  -9   0   4   68.88    2.25
  -9   0   4   73.12    2.24
  -9   0   4   72.00    2.32
   9   0  -4   69.01    2.25
   9   0  -4   74.79    2.33
   9   0  -4   67.62    2.23
  -8   0   4   22.96    0.90
   8   0  -4   24.06    0.91
   8   0  -4   24.24    0.85
  -8   0   4   24.70    0.91
   8   0  -4   24.34    0.87
   8   0  -4   24.94    0.93
  -8   0   4   24.05    0.86
  -8   0   4   24.07    0.87
   7   0  -4    2.02    0.18
   7   0  -4    1.87    0.17
  -7   0   4    2.00    0.15
  -7   0   4    1.71    0.16
   7   0  -4    1.92    0.15
  -7   0   4    1.93    0.15
   7   0  -4    1.86    0.15
  -7   0   4    2.02    0.17
   6   0  -4  106.62    3.14
  -6   0   4  101.74    3.14
   6   0  -4  101.53    3.14
   6   0  -4  100.97    3.10
  -6   0   4  102.87    3.10
  -6   0   4  101.46    3.13
  -6   0   4   99.09    3.09
   6   0  -4  100.50    3.09
   5   0  -4    0.09    0.04
   5   0  -4    0.22    0.05
   5   0  -4    0.14    0.04
   5   0  -4    0.17    0.05
  -5   0   4    0.15    0.05
  -5   0   4    0.20    0.05
  -5   0   4    0.20    0.06
  -5   0   4    0.13    0.04
   4   0  -4  145.75    9.96
  -4   0   4  134.96    5.14
   3   0  -4  534.03   20.44
   3   0  -4  540.39   21.08
   1   0  -4    1.08    0.06
  -1   0   4    0.95    0.06
   1   0  -4    0.96    0.06
  -1   0   4    1.03    0.06
   1   0  -4    0.95    0.06
   1   0  -4    0.99    0.06
  -1   0   4    1.08    0.07
   0   0  -4   92.89    7.51
   0   0   4   80.19    3.35
   0   0   4   77.94    7.11
   1   0   4  303.43   10.42
   1   0   4  324.11   18.62
  -1   0  -4  293.58   10.46
  -1   0  -4  301.19   18.17
   2   0   4  589.18   30.83
  -2   0  -4  624.38   31.75
  -3   0  -4  821.33   41.00
   3   0   4  750.18   39.40
  -4   0  -4   20.80    0.72
   4   0   4   19.62    0.71
   4   0   4   21.39    0.71
  -4   0  -4   21.47    0.71
   4   0   4   19.82    0.68
  -4   0  -4   20.06    0.67
  -4   0  -4   19.28    0.70
   4   0   4   20.95    0.73
   5   0   4  176.65    8.29
  -5   0  -4  195.65   20.66
   5   0   4  194.61   19.79
  -5   0  -4  176.05    8.57
  -6   0  -4  147.45    4.30
  -6   0  -4  142.16    4.36
  -6   0  -4  140.40    4.36
   6   0   4  144.73    4.36
   7   0   4   10.50    0.49
   7   0   4   10.25    0.43
  -7   0  -4   10.42    0.48
  -7   0  -4   10.69    0.41
   7   0   4   10.72    0.47
   7   0   4   10.48    0.48
  -7   0  -4   10.61    0.46
  -7   0  -4    9.94    0.47
  -8   0  -4    0.78    0.09
   8   0   4    0.69    0.13
  -8   0  -4    0.58    0.11
   8   0   4    0.67    0.10
  -8   0  -4    0.47    0.11
  -8   0  -4    0.50    0.11
   8   0   4    0.71    0.13
   8   0   4    0.60    0.11
  -9   0  -4    7.03    0.33
  -9   0  -4    7.16    0.38
   9   0   4    6.55    0.38
   9   0   4    7.11    0.42
   9   0   4    7.11    0.34
   9   0   4    7.03    0.40
  -9   0  -4    6.68    0.39
  10   0   4   80.69    2.64
 -10   0  -4   79.15    2.67
  10   0   4   84.47    2.69
 -10   0  -4   74.03    2.52
 -10   0  -4   85.87    2.64
  10   0   4   82.65    2.57
  10   0   4   84.04    2.72
 -11   0  -4    3.19    0.27
  11   0   4    4.08    0.32
  11   0   4    3.35    0.32
  11   0   4    3.41    0.30
  11   0   4    3.61    0.25
 -12   0  -4    0.23    0.09
  12   0   4    0.17    0.12
  12   0   4    0.13    0.09
  12   0   4    0.13    0.07
  13   0   4    1.28    0.23
  13   0   4    1.18    0.22
 -13   0  -4    0.91    0.16
  14   0   4    0.67    0.17
  14   0   4    0.64    0.18
  15   0   4    1.10    0.22
  15   0   4    0.75    0.21
  16   0   4   -0.13    0.11
  16   0   4   -0.27    0.14
  17   0   4   -0.17    0.13
  17   0   4   -0.13    0.12
  17  -1  -4   -0.21    0.19
  17  -1  -4    0.06    0.14
  17   1  -4   -0.21    0.14
  16  -1  -4   -0.13    0.13
  16   1  -4   -0.12    0.11
  16   1  -4   -0.04    0.14
  15  -1  -4    0.19    0.10
  15  -1  -4    0.29    0.16
  15   1  -4    0.03    0.12
 -15   1   4   -0.01    0.10
  15   1  -4    0.05    0.11
  14  -1  -4   -0.01    0.09
  14  -1  -4   -0.21    0.09
 -14   1   4    0.01    0.10
  14   1  -4   -0.03    0.08
  14   1  -4    0.08    0.08
  14   1  -4    0.05    0.09
  13  -1  -4    0.41    0.11
  13  -1  -4    0.62    0.17
 -13   1   4    0.49    0.14
  13   1  -4    0.49    0.13
  13   1  -4    0.71    0.17
  13   1  -4    0.38    0.12
  12  -1  -4    0.75    0.17
  12  -1  -4    0.91    0.19
  12  -1  -4    0.86    0.16
 -12   1   4    0.91    0.18
 -12   1   4    0.56    0.14
  12   1  -4    0.91    0.16
  12   1  -4    1.05    0.21
  12   1  -4    0.90    0.17
  11  -1  -4    0.02    0.07
  11  -1  -4    0.00    0.04
 -11  -1   4    0.03    0.05
 -11  -1   4    0.06    0.08
  11  -1  -4    0.04    0.09
  11   1  -4   -0.06    0.07
 -11   1   4    0.09    0.07
  11   1  -4   -0.08    0.06
  11   1  -4    0.05    0.09
 -11   1   4    0.03    0.07
 -10  -1   4    0.47    0.08
 -10  -1   4    0.46    0.11
 -10  -1   4    0.37    0.10
  10  -1  -4    0.49    0.12
  10  -1  -4    0.35    0.09
  10  -1  -4    0.40    0.11
  10  -1  -4    0.53    0.08
  10   1  -4    0.39    0.11
 -10   1   4    0.55    0.13
 -10   1   4    0.42    0.10
 -10   1   4    0.54    0.08
  10   1  -4    0.64    0.14
  10   1  -4    0.39    0.11
  10   1  -4    0.48    0.08
   9  -1  -4    6.62    0.39
  -9  -1   4    6.20    0.39
   9  -1  -4    6.49    0.29
   9  -1  -4    6.65    0.39
  -9  -1   4    6.65    0.31
  -9  -1   4    6.92    0.38
   9  -1  -4    6.86    0.38
  -9   1   4    7.06    0.37
  -9   1   4    7.09    0.40
  -9   1   4    6.70    0.30
   9   1  -4    6.05    0.30
   9   1  -4    6.71    0.37
   9   1  -4    7.23    0.42
   9   1  -4    7.27    0.41
   8  -1  -4    2.40    0.21
  -8  -1   4    2.48    0.21
   8  -1  -4    2.18    0.20
   8  -1  -4    2.63    0.21
  -8  -1   4    2.54    0.22
   8  -1  -4    2.52    0.14
  -8  -1   4    2.17    0.19
  -8  -1   4    2.62    0.16
   8   1  -4    2.09    0.21
  -8   1   4    2.24    0.14
  -8   1   4    2.33    0.21
  -8   1   4    2.14    0.19
   8   1  -4    2.23    0.19
   8   1  -4    2.19    0.15
  -8   1   4    2.24    0.20
   8   1  -4    2.37    0.21
   7  -1  -4   12.08    0.51
  -7  -1   4   12.02    0.42
  -7  -1   4   11.66    0.51
   7  -1  -4   10.95    0.51
   7  -1  -4   11.28    0.49
  -7  -1   4   11.75    0.53
  -7  -1   4   11.67    0.51
   7  -1  -4   11.36    0.42
   7   1  -4   12.24    0.53
   7   1  -4   11.91    0.51
  -7   1   4   10.95    0.48
   7   1  -4   11.80    0.54
   7   1  -4   11.41    0.42
  -7   1   4   11.47    0.42
  -7   1   4   11.85    0.53
  -7   1   4   10.78    0.49
  -6  -1   4   14.61    0.49
   6  -1  -4   14.41    0.56
  -6  -1   4   12.87    0.57
   6  -1  -4   14.96    0.58
  -6  -1   4   14.57    0.49
  -6  -1   4   15.05    0.59
   6  -1  -4   14.00    0.59
  -6  -1   4   14.44    0.60
  -6   1   4   14.32    0.48
   6   1  -4   14.74    0.61
  -6   1   4   15.06    0.60
   6   1  -4   15.12    0.59
  -6   1   4   14.25    0.50
  -6   1   4   14.15    0.57
  -6   1   4   14.62    0.55
   6   1  -4   15.50    0.60
  -5  -1   4    0.56    0.05
  -5  -1   4    0.41    0.04
   5  -1  -4    0.41    0.08
   5  -1  -4    0.42    0.08
  -5  -1   4    0.39    0.08
  -5  -1   4    0.53    0.09
  -5  -1   4    0.34    0.08
  -5  -1   4    0.60    0.09
  -5   1   4    0.34    0.07
   5   1  -4    0.45    0.08
   5   1  -4    0.50    0.10
   5   1  -4    0.36    0.08
  -5   1   4    0.45    0.08
  -5   1   4    0.56    0.05
  -5   1   4    0.55    0.05
   4  -1  -4   20.53    0.68
  -4  -1   4   20.92    0.63
  -4  -1   4   20.71    0.73
   4  -1  -4   19.66    0.70
   4  -1  -4   21.15    0.74
  -4  -1   4   21.45    0.73
  -4  -1   4   20.14    0.73
  -4  -1   4   20.31    0.74
  -4  -1   4   20.45    0.63
  -4   1   4   19.35    0.65
   4   1  -4   20.08    0.73
  -4   1   4   20.59    0.71
  -4   1   4   20.91    0.68
  -4   1   4   20.79    0.66
   4   1  -4   21.25    0.75
  -4   1   4   21.42    0.75
   3  -1  -4   11.51    0.40
  -3  -1   4   11.49    0.45
   3  -1  -4   11.43    0.39
  -3  -1   4   12.45    0.45
  -3  -1   4   12.46    0.36
  -3  -1   4   11.57    0.45
  -3  -1   4   11.81    0.45
   3  -1  -4   10.70    0.41
   3  -1  -4   10.99    0.45
  -3   1   4   12.28    0.46
   3   1  -4   12.41    0.45
  -3   1   4   11.75    0.42
  -3   1   4   12.46    0.40
   3   1  -4   12.01    0.46
   3   1  -4   11.56    0.45
   3   1  -4   11.27    0.36
  -3   1   4   11.66    0.40
  -2  -1   4  123.30    5.48
   2  -1  -4  117.30   11.07
   2  -1  -4  122.85    5.08
  -2  -1   4  120.07   12.67
  -2   1   4  124.96   11.03
   2   1  -4  101.60   11.59
  -2   1   4  127.30    5.08
  -1  -1   4  313.63   11.65
  -1  -1   4  339.03   22.49
   1  -1  -4  294.95   19.27
   1  -1  -4  334.27   11.25
  -1   1   4  341.21   11.19
   1   1  -4  319.71   21.65
  -1   1   4  326.13   20.26
   0  -1   4    0.13    0.03
   0  -1  -4    0.15    0.02
   0  -1   4    0.16    0.03
   0  -1   4    0.12    0.03
   0  -1   4    0.10    0.03
   0  -1  -4    0.13    0.03
   0  -1  -4    0.11    0.02
   0  -1  -4    0.11    0.03
   0   1   4    0.07    0.03
   0   1   4    0.11    0.02
   0   1  -4    0.07    0.02
   0   1  -4    0.15    0.04
   0   1   4    0.10    0.02
   0   1   4    0.10    0.03
   0   1  -4    0.11    0.03
   1  -1   4   21.13    0.68
  -1  -1  -4   20.70    0.66
  -1  -1  -4   20.74    0.66
  -1  -1  -4   21.96    0.70
   1  -1   4   22.16    0.72
  -1  -1  -4   22.34    0.72
  -1  -1  -4   20.86    0.69
   1  -1   4   21.78    0.72
   1  -1   4   21.14    0.69
  -1   1  -4   23.37    0.69
   1   1   4   21.28    0.69
  -1   1  -4   22.14    0.72
   1   1   4   21.07    0.72
   1   1   4   22.05    0.70
  -1   1  -4   20.67    0.72
  -1   1  -4   21.56    0.69
  -2  -1  -4  122.95    5.40
  -2  -1  -4  109.54    5.37
   2  -1   4  101.37    5.55
   2  -1   4  111.75   13.85
   2   1   4  103.74   13.00
  -2   1  -4  106.56    5.72
   2   1   4   94.28   12.32
  -2   1  -4  100.13   13.08
  -3  -1  -4   13.08    0.49
   3  -1   4   13.04    0.41
  -3  -1  -4   11.87    0.45
  -3  -1  -4   13.28    0.45
   3  -1   4   12.72    0.47
   3  -1   4   13.03    0.41
   3  -1   4   12.55    0.50
  -3  -1  -4   13.24    0.49
   3  -1   4   13.33    0.49
   3   1   4   13.36    0.50
  -3   1  -4   13.40    0.51
  -3   1  -4   13.26    0.49
   3   1   4   12.85    0.46
   3   1   4   12.21    0.44
  -3   1  -4   12.70    0.46
   3   1   4   13.25    0.49
   4  -1   4   39.70    1.33
  -4  -1  -4   41.47    1.30
   4  -1   4   39.33    1.20
   4  -1   4   39.93    1.29
  -4  -1  -4   40.06    1.25
  -4  -1  -4   38.65    1.27
  -4  -1  -4   40.91    1.32
   4  -1   4   40.27    1.31
  -4   1  -4   38.72    1.28
   4   1   4   41.64    1.33
   4   1   4   41.65    1.29
   4   1   4   39.14    1.25
  -4   1  -4   39.07    1.30
  -4   1  -4   41.56    1.33
   4   1   4   38.91    1.31
   5  -1   4   18.16    0.70
  -5  -1  -4   17.96    0.68
  -5  -1  -4   18.46    0.68
   5  -1   4   18.45    0.72
  -5  -1  -4   19.19    0.64
   5  -1   4   18.23    0.59
   5  -1   4   19.11    0.69
  -5  -1  -4   18.40    0.71
  -5   1  -4   20.11    0.58
  -5   1  -4   19.65    0.73
   5   1   4   17.93    0.70
  -5   1  -4   18.78    0.68
   5   1   4   18.30    0.65
  -5   1  -4   18.16    0.70
   5   1   4   19.40    0.68
  -6  -1  -4  179.22    5.29
  -6  -1  -4  169.35    5.24
   6  -1   4  166.43    5.29
  -6  -1  -4  187.25    5.26
  -6   1  -4  169.63    5.27
   7  -1   4    4.05    0.27
   7  -1   4    4.64    0.28
   7  -1   4    4.26    0.18
   7  -1   4    4.30    0.29
  -7  -1  -4    4.31    0.26
  -7  -1  -4    4.25    0.22
  -7  -1  -4    3.72    0.24
  -7  -1  -4    4.05    0.28
  -7   1  -4    4.08    0.26
  -7   1  -4    4.32    0.17
  -7   1  -4    4.14    0.28
   7   1   4    3.99    0.23
  -7   1  -4    4.03    0.27
   7   1   4    4.38    0.27
   7   1   4    4.61    0.28
   7   1   4    4.53    0.30
   8  -1   4    0.35    0.05
   8  -1   4    0.38    0.09
  -8  -1  -4    0.24    0.08
   8  -1   4    0.38    0.10
  -8  -1  -4    0.29    0.07
  -8  -1  -4    0.34    0.10
   8  -1   4    0.29    0.09
  -8  -1  -4    0.26    0.08
   8   1   4    0.31    0.08
  -8   1  -4    0.27    0.07
   8   1   4    0.42    0.10
  -8   1  -4    0.13    0.07
  -8   1  -4    0.37    0.10
   8   1   4    0.36    0.09
  -8   1  -4    0.26    0.04
   8   1   4    0.38    0.10
   9  -1   4    1.55    0.19
  -9  -1  -4    1.14    0.18
  -9  -1  -4    1.35    0.14
   9  -1   4    1.36    0.10
   9  -1   4    1.45    0.19
  -9  -1  -4    1.23    0.16
   9  -1   4    1.41    0.17
  -9   1  -4    1.53    0.18
  -9   1  -4    1.28    0.09
  -9   1  -4    1.45    0.17
   9   1   4    1.58    0.18
   9   1   4    1.13    0.18
   9   1   4    1.40    0.15
   9   1   4    1.40    0.17
 -10  -1  -4    0.62    0.11
  10  -1   4    0.83    0.14
 -10  -1  -4    0.35    0.10
  10  -1   4    0.70    0.08
  10  -1   4    0.65    0.15
 -10  -1  -4    0.51    0.11
  10  -1   4    0.52    0.13
  10   1   4    0.67    0.15
  10   1   4    0.65    0.14
  10   1   4    0.53    0.12
 -10   1  -4    0.62    0.13
  10   1   4    0.88    0.14
 -10   1  -4    0.57    0.13
  11  -1   4    0.75    0.17
 -11  -1  -4    0.86    0.15
  11  -1   4    0.85    0.17
  11  -1   4    0.61    0.15
 -11  -1  -4    0.76    0.13
  11   1   4    0.77    0.17
  11   1   4    1.06    0.19
 -11   1  -4    0.81    0.16
  11   1   4    0.89    0.16
 -11   1  -4    0.56    0.13
 -12  -1  -4   -0.10    0.05
  12  -1   4    0.03    0.06
  12  -1   4   -0.04    0.08
 -12   1  -4   -0.04    0.08
  12   1   4    0.06    0.09
  12   1   4   -0.02    0.08
  12   1   4   -0.02    0.07
  13  -1   4    0.09    0.11
  13  -1   4   -0.04    0.07
 -13   1  -4   -0.17    0.07
  13   1   4    0.16    0.09
  13   1   4   -0.08    0.06
  13   1   4   -0.13    0.08
  14  -1   4    0.41    0.15
  14  -1   4    0.20    0.14
 -14   1  -4    0.30    0.12
  14   1   4    0.20    0.16
  14   1   4    0.30    0.12
  15  -1   4    0.44    0.18
  15  -1   4    0.70    0.15
  15   1   4    0.38    0.16
  15   1   4    0.32    0.17
 -15   1  -4    0.23    0.12
  16  -1   4   -0.05    0.09
  16  -1   4    0.02    0.13
  16   1   4   -0.01    0.14
  16   1   4    0.18    0.11
 -17  -2   4    0.05    0.15
  17  -2  -4    0.35    0.22
  17   2  -4    0.01    0.15
 -16  -2   4   -0.10    0.12
  16  -2  -4   -0.14    0.15
 -16   2   4   -0.05    0.09
  16   2  -4   -0.03    0.13
 -15  -2   4    0.93    0.22
  15  -2  -4    1.58    0.43
  15  -2  -4    1.58    0.30
 -15   2   4    1.29    0.26
  15   2  -4    1.03    0.22
  15   2  -4    1.04    0.23
  15   2  -4    1.10    0.25
  14  -2  -4    0.02    0.08
  14  -2  -4    0.10    0.11
 -14  -2   4   -0.01    0.10
  14   2  -4   -0.06    0.10
 -14   2   4    0.07    0.10
  14   2  -4    0.01    0.10
  14   2  -4    0.11    0.10
  13  -2  -4    2.54    0.31
  13  -2  -4    2.23    0.27
  13   2  -4    3.13    0.32
 -13   2   4    2.34    0.30
  13   2  -4    2.43    0.25
  13   2  -4    2.67    0.32
  12  -2  -4    6.29    0.44
 -12  -2   4    5.49    0.42
  12  -2  -4    4.95    0.37
 -12   2   4    5.67    0.42
  12   2  -4    4.76    0.40
  12   2  -4    4.97    0.41
  12   2  -4    4.80    0.38
  11  -2  -4    0.83    0.15
 -11  -2   4    1.09    0.19
 -11  -2   4    1.09    0.21
  11  -2  -4    0.51    0.18
  11  -2  -4    1.11    0.21
  11   2  -4    1.02    0.20
 -11   2   4    0.95    0.18
  11   2  -4    0.78    0.18
  11   2  -4    0.82    0.16
 -11   2   4    0.89    0.17
  10  -2  -4   10.33    0.55
 -10  -2   4   10.16    0.56
 -10  -2   4   10.08    0.55
  10  -2  -4   10.60    0.58
  10  -2  -4   11.01    0.52
 -10   2   4   10.99    0.59
  10   2  -4   11.13    0.58
  10   2  -4   10.93    0.60
 -10   2   4   10.08    0.49
  -9  -2   4    0.02    0.06
  -9  -2   4    0.05    0.07
  -9  -2   4   -0.09    0.05
   9  -2  -4    0.03    0.04
   9  -2  -4    0.08    0.07
  -9   2   4    0.03    0.04
  -9   2   4    0.03    0.02
   9   2  -4    0.03    0.06
  -9   2   4    0.00    0.02
   9   2  -4    0.04    0.07
  -9   2   4   -0.05    0.05
  -8  -2   4    0.12    0.07
  -8  -2   4    0.16    0.07
   8  -2  -4    0.26    0.08
   8  -2  -4    0.13    0.07
   8  -2  -4    0.21    0.07
  -8  -2   4    0.18    0.07
  -8   2   4    0.19    0.06
   8   2  -4    0.07    0.07
  -8   2   4    0.09    0.06
  -8   2   4    0.22    0.03
  -8   2   4    0.20    0.03
  -8   2   4    0.13    0.08
   8   2  -4    0.02    0.07
   7  -2  -4    0.03    0.05
  -7  -2   4    0.16    0.07
  -7  -2   4   -0.01    0.03
  -7  -2   4    0.08    0.06
  -7  -2   4   -0.04    0.04
   7  -2  -4    0.13    0.06
   7  -2  -4    0.04    0.04
  -7   2   4    0.03    0.05
  -7   2   4    0.06    0.03
   7   2  -4    0.05    0.05
   7   2  -4    0.08    0.07
  -7   2   4    0.06    0.03
  -7   2   4    0.07    0.02
  -7   2   4    0.02    0.05
   6  -2  -4   11.86    0.51
  -6  -2   4   11.39    0.52
   6  -2  -4   11.74    0.55
  -6  -2   4   12.02    0.55
   6  -2  -4   11.70    0.46
  -6  -2   4   12.78    0.54
  -6   2   4   13.64    0.42
  -6   2   4   11.93    0.56
  -6   2   4   12.28    0.42
   6   2  -4   12.32    0.56
  -6   2   4   11.93    0.45
  -6   2   4   11.15    0.50
   6   2  -4   11.86    0.55
  -5  -2   4   32.85    1.16
   5  -2  -4   34.73    1.19
  -5  -2   4   31.84    1.17
  -5  -2   4   32.74    1.15
  -5  -2   4   33.83    1.15
   5  -2  -4   33.50    1.03
   5  -2  -4   32.93    1.13
   5  -2  -4   32.74    1.05
  -5   2   4   34.71    1.04
  -5   2   4   33.12    1.05
  -5   2   4   34.24    1.20
   5   2  -4   33.55    1.18
  -5   2   4   33.14    1.13
   5   2  -4   32.85    1.17
  -4  -2   4   26.57    0.93
   4  -2  -4   25.49    0.88
   4  -2  -4   25.87    0.94
  -4  -2   4   25.93    0.92
  -4  -2   4   26.09    0.92
   4  -2  -4   25.02    0.80
   4  -2  -4   26.34    0.82
  -4  -2   4   25.33    0.94
  -4   2   4   25.19    0.80
  -4   2   4   25.73    0.89
  -4   2   4   25.01    0.83
   4   2  -4   26.46    0.91
   4   2  -4   27.03    0.93
  -3  -2   4    1.77    0.15
   3  -2  -4    1.67    0.12
   3  -2  -4    1.87    0.11
   3  -2  -4    1.63    0.15
  -3  -2   4    1.77    0.09
  -3  -2   4    1.69    0.15
  -3  -2   4    1.84    0.15
   3   2  -4    1.61    0.14
   3   2  -4    1.82    0.16
  -3   2   4    1.78    0.13
   3   2  -4    1.83    0.09
   3   2  -4    1.73    0.14
  -3   2   4    2.03    0.17
  -3   2   4    1.93    0.12
  -2  -2   4    4.67    0.19
  -2  -2   4    4.72    0.25
   2  -2  -4    4.64    0.25
  -2  -2   4    4.48    0.25
  -2  -2   4    4.27    0.23
   2  -2  -4    4.28    0.21
   2  -2  -4    4.34    0.21
  -2   2   4    4.26    0.21
   2   2  -4    4.55    0.24
  -2   2   4    4.22    0.25
   2   2  -4    4.45    0.25
   2   2  -4    4.77    0.24
  -2   2   4    4.33    0.25
  -2   2   4    4.48    0.22
   2   2  -4    4.37    0.19
  -1  -2   4   18.89    0.63
  -1  -2   4   17.80    0.63
  -1  -2   4   18.65    0.67
   1  -2  -4   17.86    0.61
   1  -2  -4   17.42    0.63
   1  -2  -4   17.53    0.55
  -1  -2   4   18.52    0.66
  -1  -2   4   18.78    0.63
  -1   2   4   18.60    0.67
   1   2  -4   18.49    0.66
  -1   2   4   17.81    0.61
  -1   2   4   18.61    0.66
   1   2  -4   17.33    0.65
   1   2  -4   18.23    0.62
  -1   2   4   18.18    0.64
  -1   2   4   18.00    0.55
   0  -2  -4   23.97    0.78
   0  -2   4   24.22    0.82
   0  -2   4   25.10    0.84
   0  -2  -4   23.72    0.80
   0  -2  -4   26.18    0.85
   0  -2   4   26.33    0.88
   0  -2   4   25.00    0.81
   0  -2   4   24.86    0.84
   0   2   4   24.97    0.86
   0   2   4   25.46    0.78
   0   2  -4   24.74    0.84
   0   2   4   24.76    0.85
   0   2  -4   24.18    0.85
   0   2   4   24.45    0.84
   0   2   4   24.78    0.80
   0   2  -4   25.07    0.84
   1  -2   4    0.43    0.07
   1  -2   4    0.39    0.08
   1  -2   4    0.48    0.07
   1  -2   4    0.49    0.06
  -1  -2  -4    0.56    0.07
  -1  -2  -4    0.53    0.06
  -1  -2  -4    0.65    0.10
  -1  -2  -4    0.66    0.08
  -1   2  -4    0.55    0.06
  -1   2  -4    0.42    0.08
  -1   2  -4    0.64    0.08
  -1   2  -4    0.49    0.08
   1   2   4    0.69    0.10
   1   2   4    0.57    0.07
   1   2   4    0.41    0.06
   1   2   4    0.51    0.06
   2  -2   4    3.84    0.23
   2  -2   4    3.46    0.22
   2  -2   4    3.41    0.17
  -2  -2  -4    3.53    0.18
  -2  -2  -4    3.45    0.18
  -2  -2  -4    3.16    0.21
  -2  -2  -4    3.41    0.19
   2  -2   4    3.35    0.17
  -2  -2  -4    3.63    0.18
  -2   2  -4    3.12    0.20
   2   2   4    3.36    0.22
   2   2   4    3.11    0.17
   2   2   4    3.29    0.17
   2   2   4    3.40    0.19
  -2   2  -4    3.28    0.16
  -2   2  -4    3.14    0.21
  -2   2  -4    3.25    0.16
  -3  -2  -4    0.47    0.07
   3  -2   4    0.46    0.09
  -3  -2  -4    0.44    0.06
   3  -2   4    0.41    0.08
   3  -2   4    0.55    0.07
  -3  -2  -4    0.39    0.08
   3  -2   4    0.53    0.05
  -3  -2  -4    0.45    0.08
  -3  -2  -4    0.45    0.07
  -3   2  -4    0.39    0.06
   3   2   4    0.39    0.08
  -3   2  -4    0.46    0.09
   3   2   4    0.45    0.10
   3   2   4    0.44    0.06
  -3   2  -4    0.44    0.05
  -4  -2  -4  162.37    4.75
   4  -2   4  158.83    4.84
   4  -2   4  158.79    4.66
  -4  -2  -4  157.83    4.79
  -4   2  -4  162.40    4.85
  -4   2  -4  151.26    4.80
   4   2   4  158.12    4.83
  -5  -2  -4   59.16    1.90
  -5  -2  -4   61.84    1.96
  -5  -2  -4   56.44    1.89
   5  -2   4   61.55    1.95
  -5  -2  -4   56.47    1.93
   5  -2   4   60.73    1.88
   5  -2   4   59.42    1.98
  -5  -2  -4   60.72    1.83
  -5   2  -4   56.29    1.93
   5   2   4   63.11    1.96
  -5   2  -4   62.37    1.99
   5   2   4   59.13    1.91
   5   2   4   58.92    1.82
  -5   2  -4   60.16    1.86
   5   2   4   58.38    1.96
  -6  -2  -4    0.06    0.07
  -6  -2  -4    0.07    0.05
  -6  -2  -4    0.11    0.04
  -6  -2  -4    0.12    0.05
   6  -2   4    0.14    0.06
  -6  -2  -4    0.05    0.05
   6  -2   4    0.21    0.07
   6  -2   4    0.18    0.06
  -6   2  -4    0.20    0.08
   6   2   4    0.10    0.04
   6   2   4    0.10    0.06
   6   2   4    0.09    0.05
  -6   2  -4    0.15    0.09
   6   2   4    0.24    0.08
  -6   2  -4    0.22    0.06
  -7  -2  -4    2.17    0.14
  -7  -2  -4    2.11    0.19
   7  -2   4    2.10    0.18
  -7  -2  -4    1.98    0.20
  -7  -2  -4    2.20    0.21
   7  -2   4    2.14    0.21
   7  -2   4    1.87    0.21
  -7   2  -4    2.32    0.23
  -7   2  -4    1.82    0.20
   7   2   4    2.35    0.20
   7   2   4    2.24    0.22
   7   2   4    2.24    0.15
   7   2   4    2.09    0.21
  -7   2  -4    2.05    0.17
  -8  -2  -4    0.76    0.15
  -8  -2  -4    0.55    0.11
   8  -2   4    0.62    0.14
  -8  -2  -4    0.79    0.09
  -8  -2  -4    0.55    0.12
   8  -2   4    0.88    0.15
   8  -2   4    0.69    0.12
   8   2   4    0.85    0.11
   8   2   4    0.89    0.15
   8   2   4    0.59    0.13
  -8   2  -4    0.78    0.16
   8   2   4    0.82    0.15
  -8   2  -4    0.70    0.12
  -9  -2  -4    0.89    0.16
  -9  -2  -4    0.90    0.16
   9  -2   4    0.88    0.17
  -9  -2  -4    1.11    0.11
   9  -2   4    1.13    0.17
   9  -2   4    1.04    0.18
  -9   2  -4    0.82    0.16
   9   2   4    0.66    0.13
  -9   2  -4    0.81    0.13
   9   2   4    0.71    0.16
   9   2   4    1.00    0.18
   9   2   4    0.73    0.11
 -10  -2  -4   14.78    0.56
  10  -2   4   14.63    0.68
  10  -2   4   13.44    0.74
 -10  -2  -4   13.86    0.67
  10  -2   4   14.77    0.71
  10   2   4   14.79    0.70
  10   2   4   15.67    0.72
 -10   2  -4   14.68    0.74
  10   2   4   15.57    0.76
 -10   2  -4   14.78    0.65
 -11  -2  -4    3.88    0.32
  11  -2   4    5.46    0.40
  11  -2   4    4.37    0.34
  11   2   4    4.23    0.35
 -11   2  -4    4.76    0.40
  11   2   4    4.68    0.40
 -11   2  -4    4.10    0.31
  11   2   4    5.16    0.38
  12  -2   4   -0.09    0.06
  12  -2   4    0.06    0.09
  12   2   4    0.03    0.09
  12   2   4    0.10    0.08
  12   2   4   -0.05    0.06
 -12   2  -4    0.04    0.09
  13  -2   4    7.68    0.52
  13  -2   4    6.98    0.50
 -13   2  -4    7.55    0.52
  13   2   4    7.64    0.51
  13   2   4    7.60    0.56
  13   2   4    8.19    0.53
  14  -2   4    1.31    0.26
  14  -2   4    1.42    0.26
  14   2   4    1.05    0.22
  14   2   4    1.78    0.28
 -14   2  -4    1.08    0.23
  14   2   4    1.58    0.29
  15  -2   4   -0.06    0.11
  15  -2   4    0.01    0.13
 -15   2  -4   -0.10    0.11
  15   2   4    0.12    0.11
  15   2   4    0.00    0.09
  16  -2   4    0.18    0.16
  16   2   4    0.09    0.11
  16   2   4    0.03    0.13
 -16   2  -4   -0.03    0.12
 -16  -3   4    0.79    0.24
  16  -3  -4    1.37    0.31
 -16   3   4    0.65    0.21
  16   3  -4    1.32    0.26
  15  -3  -4    0.06    0.13
 -15  -3   4   -0.17    0.10
 -15   3   4    0.14    0.16
  15   3  -4   -0.17    0.10
  14  -3  -4    1.33    0.26
 -14  -3   4    0.81    0.19
 -14   3   4    0.83    0.21
  14   3  -4    1.25    0.27
  14   3  -4    1.66    0.31
  13  -3  -4    0.58    0.17
 -13  -3   4    0.40    0.17
 -13   3   4    0.33    0.13
  13   3  -4    0.49    0.14
  13   3  -4    0.46    0.14
 -12  -3   4    1.39    0.23
  12  -3  -4    1.76    0.27
 -12   3   4    1.05    0.20
  12   3  -4    1.37    0.23
 -11  -3   4    7.77    0.50
  11  -3  -4    6.85    0.40
  11  -3  -4    7.39    0.49
  11   3  -4    7.44    0.51
  11   3  -4    6.37    0.47
 -11   3   4    7.18    0.52
  10  -3  -4    2.47    0.21
  10  -3  -4    2.48    0.27
 -10  -3   4    2.23    0.25
  10   3  -4    2.64    0.30
 -10   3   4    2.28    0.27
  -9  -3   4   13.41    0.81
  -9  -3   4   16.03    0.74
   9  -3  -4   15.82    0.63
   9  -3  -4   15.83    0.72
   9   3  -4   17.28    0.79
   9   3  -4   16.47    0.78
  -9   3   4   16.63    0.80
   8  -3  -4    4.76    0.25
  -8  -3   4    4.79    0.34
  -8  -3   4    4.45    0.32
  -8  -3   4    4.14    0.33
   8  -3  -4    4.55    0.37
   8  -3  -4    4.48    0.32
   8   3  -4    5.28    0.37
  -8   3   4    3.90    0.22
   8   3  -4    5.01    0.37
  -8   3   4    4.99    0.37
   7  -3  -4    6.74    0.38
  -7  -3   4    5.70    0.38
   7  -3  -4    6.81    0.29
  -7  -3   4    6.57    0.41
   7  -3  -4    6.31    0.42
  -7  -3   4    6.79    0.40
   7   3  -4    6.81    0.43
  -7   3   4    6.90    0.26
  -7   3   4    6.50    0.42
   7   3  -4    7.03    0.42
  -7   3   4    5.99    0.37
  -7   3   4    6.35    0.27
  -7   3   4    6.65    0.25
  -6  -3   4    7.27    0.43
  -6  -3   4    6.74    0.40
   6  -3  -4    7.11    0.28
   6  -3  -4    7.02    0.43
   6  -3  -4    7.20    0.38
  -6  -3   4    6.45    0.39
  -6  -3   4    7.53    0.41
   6  -3  -4    7.42    0.28
  -6   3   4    7.67    0.27
  -6   3   4    7.14    0.39
   6   3  -4    7.99    0.43
   6   3  -4    8.04    0.45
  -6   3   4    7.55    0.30
  -6   3   4    7.52    0.45
   5  -3  -4   11.23    0.41
  -5  -3   4   11.63    0.54
   5  -3  -4   11.00    0.55
   5  -3  -4   11.20    0.50
   5  -3  -4   11.04    0.36
  -5  -3   4   10.76    0.52
  -5  -3   4   11.03    0.52
  -5  -3   4   11.31    0.55
  -5   3   4   11.68    0.36
  -5   3   4   11.69    0.57
   5   3  -4   11.56    0.56
  -5   3   4   11.53    0.50
   5   3  -4   10.97    0.53
   5   3  -4   10.85    0.51
  -5   3   4   11.98    0.44
   4  -3  -4   55.99    1.89
   4  -3  -4   56.88    1.82
  -4  -3   4   55.49    1.84
  -4  -3   4   56.63    1.87
   4  -3  -4   56.10    1.74
  -4  -3   4   55.75    1.89
   4   3  -4   57.03    1.90
   4   3  -4   57.40    1.84
  -4   3   4   56.11    1.90
   4   3  -4   55.80    1.85
   4   3  -4   55.55    1.69
   4   3  -4   53.49    1.69
  -4   3   4   55.93    1.77
  -4   3   4   57.86    1.83
  -3  -3   4   40.21    1.39
   3  -3  -4   42.91    1.42
   3  -3  -4   39.04    1.33
  -3  -3   4   40.04    1.41
  -3  -3   4   41.64    1.27
   3  -3  -4   39.73    1.30
  -3  -3   4   39.00    1.36
  -3   3   4   41.03    1.43
   3   3  -4   39.56    1.27
   3   3  -4   44.37    1.38
   3   3  -4   38.65    1.36
  -3   3   4   40.77    1.33
  -3   3   4   40.03    1.34
   3   3  -4   40.44    1.42
   2  -3  -4    2.53    0.20
   2  -3  -4    2.55    0.18
  -2  -3   4    2.36    0.20
   2  -3  -4    2.39    0.17
  -2  -3   4    2.10    0.19
  -2  -3   4    2.37    0.16
  -2  -3   4    2.35    0.18
   2   3  -4    2.54    0.16
  -2   3   4    2.26    0.17
   2   3  -4    2.43    0.18
   2   3  -4    2.22    0.20
  -2   3   4    2.29    0.17
   2   3  -4    2.41    0.18
  -2   3   4    2.80    0.22
  -2   3   4    2.50    0.20
   1  -3  -4    3.55    0.21
   1  -3  -4    3.45    0.13
   1  -3  -4    3.07    0.20
  -1  -3   4    3.33    0.23
   1  -3  -4    3.27    0.13
  -1  -3   4    2.97    0.22
  -1  -3   4    3.05    0.19
  -1  -3   4    3.15    0.20
  -1  -3   4    2.83    0.19
   1   3  -4    2.94    0.20
  -1   3   4    3.21    0.22
  -1   3   4    2.88    0.19
  -1   3   4    3.32    0.22
   1   3  -4    3.25    0.23
   1   3  -4    3.22    0.22
  -1   3   4    2.50    0.21
   0  -3   4   12.84    0.55
   0  -3   4   13.22    0.48
   0  -3  -4   12.89    0.50
   0  -3   4   12.26    0.48
   0  -3  -4   12.87    0.44
   0  -3  -4   12.68    0.53
   0  -3   4   13.59    0.54
   0  -3   4   11.11    0.51
   0   3   4   13.07    0.54
   0   3   4   11.60    0.51
   0   3  -4   12.93    0.53
   0   3  -4   12.45    0.53
   0   3  -4   12.48    0.52
   0   3   4   12.37    0.49
   0   3   4   13.23    0.45
   1  -3   4    3.71    0.19
   1  -3   4    3.40    0.19
  -1  -3  -4    3.77    0.19
   1  -3   4    3.35    0.25
   1  -3   4    3.73    0.25
   1  -3   4    3.65    0.22
  -1  -3  -4    3.43    0.24
  -1  -3  -4    3.97    0.22
  -1   3  -4    3.68    0.22
   1   3   4    3.55    0.21
   1   3   4    3.37    0.20
  -1   3  -4    3.47    0.24
   1   3   4    3.69    0.23
   1   3   4    3.47    0.25
  -1   3  -4    3.42    0.24
   1   3   4    3.58    0.19
  -2  -3  -4    0.02    0.05
   2  -3   4    0.13    0.07
  -2  -3  -4    0.15    0.05
  -2  -3  -4    0.02    0.04
   2  -3   4    0.04    0.03
   2  -3   4    0.07    0.04
   2  -3   4    0.01    0.05
   2   3   4    0.00    0.04
   2   3   4    0.07    0.05
  -2   3  -4    0.04    0.05
  -2   3  -4   -0.02    0.05
   2   3   4    0.06    0.04
  -2   3  -4    0.07    0.03
   2   3   4    0.07    0.04
  -2   3  -4    0.07    0.04
   2   3   4    0.08    0.04
   3  -3   4   18.86    0.64
  -3  -3  -4   19.20    0.76
  -3  -3  -4   17.49    0.68
   3  -3   4   19.69    0.77
  -3  -3  -4   17.82    0.69
   3  -3   4   18.71    0.66
   3  -3   4   18.39    0.75
  -3  -3  -4   19.35    0.70
  -3   3  -4   18.74    0.64
   3   3   4   18.97    0.68
   3   3   4   18.90    0.77
   3   3   4   18.72    0.71
   3   3   4   18.13    0.65
  -3   3  -4   18.10    0.76
   3   3   4   18.23    0.67
  -3   3  -4   19.08    0.65
  -3   3  -4   17.21    0.73
  -4  -3  -4    5.08    0.28
  -4  -3  -4    5.33    0.29
  -4  -3  -4    5.39    0.34
  -4  -3  -4    5.04    0.30
   4  -3   4    5.31    0.24
   4  -3   4    5.14    0.32
  -4  -3  -4    5.24    0.25
   4  -3   4    5.39    0.25
   4  -3   4    5.43    0.35
  -4   3  -4    5.38    0.24
   4   3   4    5.06    0.24
  -4   3  -4    5.25    0.34
   4   3   4    5.47    0.35
   4   3   4    5.35    0.26
  -4   3  -4    4.90    0.31
   4   3   4    5.43    0.31
  -4   3  -4    5.45    0.23
   5  -3   4    0.13    0.03
   5  -3   4    0.04    0.04
   5  -3   4    0.04    0.06
  -5  -3  -4    0.13    0.07
  -5  -3  -4    0.07    0.05
   5  -3   4    0.16    0.08
  -5  -3  -4    0.13    0.04
  -5  -3  -4    0.14    0.06
   5   3   4    0.02    0.05
   5   3   4    0.09    0.08
  -5   3  -4    0.12    0.03
   5   3   4    0.06    0.03
  -5   3  -4    0.01    0.06
  -5   3  -4    0.10    0.08
  -5   3  -4    0.13    0.05
   6  -3   4   25.51    1.04
  -6  -3  -4   23.06    0.91
  -6  -3  -4   24.76    0.93
  -6  -3  -4   25.59    1.01
   6  -3   4   26.18    0.90
  -6  -3  -4   24.46    0.97
  -6  -3  -4   25.52    0.84
   6  -3   4   26.00    1.00
  -6   3  -4   26.52    1.05
   6   3   4   25.39    1.02
   6   3   4   26.15    1.00
  -6   3  -4   25.70    0.87
   6   3   4   25.46    0.83
  -7  -3  -4    0.35    0.11
   7  -3   4    0.56    0.09
  -7  -3  -4    0.57    0.13
   7  -3   4    0.60    0.13
  -7  -3  -4    0.55    0.10
   7  -3   4    0.37    0.12
  -7  -3  -4    0.44    0.12
   7   3   4    0.64    0.14
   7   3   4    0.55    0.13
  -7   3  -4    0.49    0.13
  -7   3  -4    0.53    0.09
   7   3   4    0.49    0.07
   8  -3   4   16.49    0.75
  -8  -3  -4   16.56    0.71
  -8  -3  -4   16.10    0.57
   8  -3   4   14.26    0.78
   8  -3   4   16.73    0.67
  -8  -3  -4   15.52    0.74
  -8  -3  -4   15.73    0.75
  -8   3  -4   15.83    0.64
   8   3   4   17.22    0.79
  -8   3  -4   17.83    0.81
   8   3   4   17.34    0.77
   9  -3   4    2.81    0.24
   9  -3   4    2.57    0.27
  -9  -3  -4    2.53    0.26
   9   3   4    2.89    0.31
  -9   3  -4    2.59    0.30
   9   3   4    2.42    0.27
 -10  -3  -4    3.35    0.31
  10  -3   4    3.82    0.33
  10  -3   4    3.41    0.29
 -10   3  -4    3.54    0.35
  10   3   4    4.14    0.35
  10   3   4    4.27    0.37
  11  -3   4    0.38    0.14
  11  -3   4    0.30    0.11
 -11  -3  -4    0.38    0.14
 -11   3  -4    0.28    0.12
  11   3   4    0.35    0.14
  11   3   4    0.29    0.12
 -12  -3  -4    0.56    0.15
  12  -3   4    0.53    0.15
  12  -3   4    0.57    0.17
  12   3   4    0.56    0.17
  12   3   4    0.41    0.17
 -12   3  -4    0.66    0.19
 -13  -3  -4    0.12    0.11
  13  -3   4    0.25    0.12
 -13   3  -4    0.12    0.13
  13   3   4    0.11    0.11
  13   3   4    0.11    0.09
 -14  -3  -4    0.20    0.15
  14  -3   4    0.43    0.17
  14   3   4    0.49    0.13
 -14   3  -4    0.76    0.21
  14   3   4    0.52    0.19
 -15  -3  -4    1.34    0.27
  15  -3   4    1.24    0.29
  15   3   4    0.83    0.24
 -15   3  -4    0.80    0.21
  15   3   4    0.93    0.25
 -15  -4   4    0.01    0.19
  15  -4  -4    0.20    0.16
 -15   4   4    0.07    0.14
  15   4  -4    0.13    0.21
  15   4  -4    0.08    0.10
  14  -4  -4    0.44    0.16
 -14  -4   4    0.27    0.17
 -14   4   4    0.40    0.17
  14   4  -4    0.33    0.12
 -13  -4   4    0.70    0.20
  13  -4  -4    0.38    0.15
 -13   4   4    0.88    0.23
  13   4  -4    0.85    0.24
 -12  -4   4   -0.16    0.10
  12  -4  -4    0.11    0.13
  12   4  -4    0.11    0.10
  12   4  -4    0.04    0.11
 -12   4   4   -0.06    0.10
  11  -4  -4    0.05    0.10
  11   4  -4   -0.02    0.07
 -11   4   4    0.04    0.09
  11   4  -4   -0.03    0.12
 -10  -4   4    0.22    0.13
  10  -4  -4    0.38    0.14
  10   4  -4    0.24    0.13
 -10   4   4    0.23    0.08
  10   4  -4    0.12    0.12
   9  -4  -4    0.02    0.09
  -9  -4   4    0.04    0.09
   9   4  -4    0.12    0.11
  -9   4   4   -0.04    0.08
   9   4  -4    0.06    0.12
   8  -4  -4    0.76    0.16
  -8  -4   4    0.56    0.17
   8   4  -4    0.75    0.16
  -8   4   4    0.54    0.15
   8   4  -4    0.89    0.20
  -7  -4   4    0.64    0.14
   7  -4  -4    0.81    0.15
  -7  -4   4    0.73    0.16
   7   4  -4    0.76    0.15
   7   4  -4    0.55    0.16
  -7   4   4    0.98    0.20
   6  -4  -4    2.41    0.23
  -6  -4   4    2.05    0.20
   6  -4  -4    2.11    0.21
   6  -4  -4    1.48    0.23
  -6  -4   4    2.47    0.26
  -6   4   4    1.86    0.26
   6   4  -4    2.14    0.24
   6   4  -4    2.24    0.26
  -6   4   4    2.15    0.16
  -5  -4   4    0.02    0.06
  -5  -4   4    0.07    0.07
   5  -4  -4    0.16    0.09
   5  -4  -4   -0.07    0.07
  -5  -4   4    0.06    0.06
   5  -4  -4   -0.03    0.05
  -5   4   4    0.08    0.07
   5   4  -4    0.07    0.03
  -5   4   4    0.05    0.05
   5   4  -4    0.11    0.07
  -5   4   4    0.05    0.07
   5   4  -4   -0.04    0.04
  -4  -4   4    1.62    0.17
  -4  -4   4    1.33    0.18
  -4  -4   4    1.47    0.19
   4  -4  -4    1.69    0.18
   4  -4  -4    1.08    0.18
   4  -4  -4    1.62    0.15
  -4   4   4    1.32    0.17
   4   4  -4    1.31    0.20
   4   4  -4    1.58    0.12
  -4   4   4    1.53    0.16
   4   4  -4    1.64    0.19
  -4   4   4    1.34    0.21
   4   4  -4    1.51    0.11
  -3  -4   4    1.71    0.20
   3  -4  -4    1.67    0.17
  -3  -4   4    1.52    0.18
   3  -4  -4    1.51    0.15
   3  -4  -4    1.35    0.18
  -3  -4   4    1.47    0.15
   3   4  -4    1.38    0.13
  -3   4   4    1.46    0.18
  -3   4   4    1.47    0.16
   3   4  -4    1.44    0.13
  -3   4   4    1.16    0.19
   3   4  -4    1.04    0.16
   3   4  -4    1.49    0.16
  -3   4   4    1.68    0.17
   3   4  -4    1.71    0.20
  -2  -4   4    8.61    0.41
  -2  -4   4    9.40    0.42
  -2  -4   4    9.18    0.48
   2  -4  -4    8.83    0.42
  -2  -4   4    8.96    0.41
   2  -4  -4    9.09    0.44
  -2  -4   4    8.32    0.46
  -2   4   4    8.78    0.47
  -2   4   4    9.19    0.45
  -2   4   4    9.80    0.50
   2   4  -4    8.02    0.44
   2   4  -4    8.73    0.41
  -2   4   4    8.71    0.42
   2   4  -4    8.61    0.47
   1  -4  -4    3.21    0.24
   1  -4  -4    2.96    0.14
   1  -4  -4    3.17    0.14
  -1  -4   4    3.04    0.23
  -1  -4   4    3.18    0.26
  -1  -4   4    2.85    0.24
  -1  -4   4    2.98    0.21
   1  -4  -4    3.25    0.24
  -1  -4   4    3.32    0.21
  -1   4   4    2.86    0.23
   1   4  -4    3.23    0.23
  -1   4   4    2.93    0.25
   1   4  -4    2.97    0.24
  -1   4   4    2.88    0.21
   1   4  -4    3.59    0.27
  -1   4   4    3.32    0.25
   0  -4  -4    1.86    0.19
   0  -4   4    1.84    0.19
   0  -4  -4    1.86    0.17
   0  -4   4    1.76    0.18
   0  -4   4    1.26    0.17
   0  -4   4    1.80    0.14
   0  -4  -4    1.55    0.12
   0  -4   4    1.54    0.13
   0   4   4    1.67    0.18
   0   4  -4    1.93    0.19
   0   4  -4    1.37    0.16
   0   4   4    1.97    0.19
   0   4   4    1.63    0.16
   0   4   4    1.65    0.18
   0   4   4    1.79    0.12
   0   4  -4    1.83    0.18
   1  -4   4    0.95    0.17
   1  -4   4    0.82    0.14
   1  -4   4    1.01    0.12
   1  -4   4    1.06    0.10
  -1  -4  -4    1.20    0.11
   1  -4   4    1.04    0.15
  -1  -4  -4    0.94    0.16
  -1  -4  -4    1.13    0.14
   1   4   4    0.85    0.13
   1   4   4    1.18    0.15
   1   4   4    0.89    0.15
   1   4   4    0.85    0.13
  -1   4  -4    0.75    0.13
  -1   4  -4    0.82    0.14
  -1   4  -4    0.71    0.13
   2  -4   4    1.19    0.13
  -2  -4  -4    0.87    0.16
   2  -4   4    0.76    0.15
   2  -4   4    0.96    0.11
  -2  -4  -4    1.00    0.12
   2  -4   4    0.85    0.09
  -2  -4  -4    0.95    0.14
   2  -4   4    1.04    0.17
   2   4   4    1.12    0.13
  -2   4  -4    0.83    0.15
   2   4   4    0.89    0.16
  -2   4  -4    0.73    0.12
  -2   4  -4    0.73    0.14
   2   4   4    1.11    0.12
   2   4   4    0.86    0.13
   2   4   4    0.83    0.13
  -3  -4  -4    0.37    0.10
   3  -4   4    0.27    0.08
   3  -4   4    0.39    0.07
   3  -4   4    0.36    0.07
   3  -4   4    0.42    0.11
  -3  -4  -4    0.36    0.11
  -3  -4  -4    0.57    0.10
   3  -4   4    0.24    0.10
   3   4   4    0.25    0.10
  -3   4  -4    0.41    0.09
  -3   4  -4    0.32    0.11
   3   4   4    0.41    0.10
   3   4   4    0.27    0.08
   3   4   4    0.30    0.08
   3   4   4    0.40    0.08
  -4  -4  -4    3.61    0.30
  -4  -4  -4    3.65    0.27
  -4  -4  -4    3.59    0.26
   4  -4   4    4.03    0.21
  -4  -4  -4    3.36    0.25
   4  -4   4    3.62    0.22
   4  -4   4    3.74    0.30
   4  -4   4    3.39    0.30
  -4   4  -4    3.35    0.19
  -4   4  -4    3.56    0.31
   4   4   4    3.43    0.30
   4   4   4    3.96    0.27
   4   4   4    3.90    0.22
  -4   4  -4    3.94    0.22
   4   4   4    3.94    0.23
   5  -4   4    5.57    0.26
  -5  -4  -4    4.89    0.37
  -5  -4  -4    5.51    0.34
   5  -4   4    5.18    0.39
   5  -4   4    5.99    0.28
  -5  -4  -4    5.83    0.34
  -5  -4  -4    5.91    0.36
   5  -4   4    5.95    0.39
  -5   4  -4    5.60    0.26
  -5   4  -4    6.23    0.43
   5   4   4    5.11    0.26
   5   4   4    5.42    0.29
   5   4   4    6.25    0.42
   5   4   4    5.20    0.35
   6  -4   4    2.26    0.25
  -6  -4  -4    2.09    0.22
   6  -4   4    2.44    0.18
  -6  -4  -4    2.33    0.22
  -6  -4  -4    2.66    0.23
   6   4   4    2.35    0.16
   6   4   4    2.48    0.24
  -6   4  -4    2.86    0.31
   6   4   4    2.38    0.27
  -7  -4  -4    2.53    0.24
   7  -4   4    2.90    0.21
   7  -4   4    2.45    0.26
  -7  -4  -4    2.44    0.24
   7   4   4    2.53    0.29
   7   4   4    2.72    0.27
  -7   4  -4    2.75    0.30
   8  -4   4    1.66    0.17
  -8  -4  -4    1.91    0.22
   8  -4   4    1.88    0.24
   8   4   4    1.65    0.22
   8   4   4    1.45    0.25
  -8   4  -4    1.22    0.23
   9  -4   4    0.54    0.16
  -9  -4  -4    0.44    0.14
   9   4   4    0.32    0.12
   9   4   4    0.50    0.14
  -9   4  -4    0.45    0.16
  10  -4   4    2.40    0.30
 -10  -4  -4    1.69    0.25
  10   4   4    2.05    0.32
 -10   4  -4    3.04    0.31
  10   4   4    2.60    0.31
  11  -4   4    0.24    0.14
 -11  -4  -4    0.16    0.12
  11   4   4    0.09    0.13
 -11   4  -4    0.17    0.11
  11   4   4    0.13    0.13
  12  -4   4   -0.16    0.10
  12   4   4    0.12    0.12
  12   4   4    0.04    0.11
  13  -4   4    0.09    0.15
 -13  -4  -4   -0.04    0.15
 -13   4  -4    0.18    0.14
  13   4   4    0.11    0.13
  14  -4   4    0.20    0.15
 -14  -4  -4    0.10    0.15
  14   4   4    0.06    0.15
 -14   4  -4    0.02    0.12
  14   4   4    0.03    0.14
 -13  -5   4    0.12    0.20
  13  -5  -4    0.01    0.13
 -13   5   4    0.15    0.16
  13   5  -4   -0.17    0.10
  13   5  -4    0.03    0.12
 -12  -5   4    0.29    0.20
  12  -5  -4    0.70    0.17
 -12   5   4    0.64    0.23
  12   5  -4    0.28    0.24
  12   5  -4    0.33    0.19
  11  -5  -4    0.13    0.07
 -11  -5   4   -0.04    0.14
 -11   5   4   -0.20    0.10
  11   5  -4   -0.12    0.12
  11   5  -4   -0.09    0.11
  10  -5  -4    0.05    0.11
  10   5  -4    0.59    0.24
  10   5  -4    0.12    0.11
 -10   5   4    0.16    0.14
   9  -5  -4   -0.01    0.08
  -9  -5   4    0.13    0.09
   9   5  -4    0.04    0.12
   9   5  -4   -0.01    0.05
  -8  -5   4    3.11    0.33
   8  -5  -4    4.17    0.33
  -8   5   4    4.52    0.43
   8   5  -4    3.73    0.36
   8   5  -4    4.30    0.40
  -7  -5   4    0.76    0.17
   7  -5  -4    0.72    0.17
  -7   5   4    0.53    0.18
   7   5  -4    0.78    0.16
   7   5  -4    0.89    0.20
  -6  -5   4    0.04    0.10
  -6  -5   4    0.18    0.10
   6  -5  -4   -0.04    0.07
   6   5  -4    0.07    0.11
  -6   5   4   -0.02    0.09
   6   5  -4    0.10    0.09
  -5  -5   4    0.17    0.10
   5  -5  -4    0.04    0.08
  -5  -5   4   -0.01    0.10
   5   5  -4    0.01    0.07
  -5   5   4    0.03    0.09
  -5   5   4   -0.01    0.06
   5   5  -4    0.12    0.09
   4  -5  -4    7.75    0.44
  -4  -5   4    6.73    0.43
  -4  -5   4    7.59    0.43
  -4  -5   4    7.50    0.49
  -4   5   4    7.80    0.52
   4   5  -4    7.18    0.38
   4   5  -4    7.64    0.44
  -4   5   4    8.13    0.42
   4   5  -4    8.25    0.52
  -3  -5   4    3.87    0.28
   3  -5  -4    4.07    0.30
  -3  -5   4    4.11    0.29
   3  -5  -4    3.82    0.26
  -3  -5   4    3.68    0.34
  -3   5   4    4.22    0.30
  -3   5   4    3.68    0.32
   3   5  -4    3.65    0.26
   3   5  -4    4.11    0.35
  -3   5   4    3.82    0.34
  -2  -5   4   -0.10    0.05
  -2  -5   4   -0.04    0.05
  -2  -5   4   -0.02    0.08
  -2  -5   4   -0.07    0.06
   2  -5  -4   -0.07    0.07
   2  -5  -4   -0.07    0.06
   2   5  -4   -0.02    0.06
   2   5  -4   -0.10    0.04
  -2   5   4   -0.08    0.07
  -2   5   4    0.07    0.07
  -2   5   4    0.05    0.04
  -1  -5   4    1.47    0.16
   1  -5  -4    1.61    0.20
  -1  -5   4    1.62    0.22
  -1  -5   4    1.46    0.19
   1  -5  -4    1.36    0.18
  -1  -5   4    1.78    0.20
  -1   5   4    1.73    0.22
  -1   5   4    1.81    0.21
   1   5  -4    1.63    0.19
   1   5  -4    1.34    0.21
  -1   5   4    1.60    0.19
   0  -5  -4   -0.02    0.04
   0  -5   4    0.05    0.07
   0  -5  -4    0.10    0.07
   0  -5  -4    0.03    0.07
   0  -5   4    0.01    0.04
   0  -5   4   -0.01    0.06
   0  -5   4    0.11    0.07
   0   5   4   -0.09    0.06
   0   5   4   -0.06    0.05
   0   5  -4    0.08    0.08
   0   5  -4    0.02    0.07
   0   5   4   -0.14    0.06
   1  -5   4    0.22    0.10
  -1  -5  -4    0.35    0.13
   1  -5   4    0.31    0.12
   1  -5   4    0.45    0.12
  -1  -5  -4    0.24    0.09
   1  -5   4    0.18    0.06
   1   5   4    0.16    0.08
   1   5   4    0.06    0.06
   1   5   4    0.13    0.06
  -1   5  -4    0.31    0.10
   1   5   4    0.19    0.10
  -1   5  -4    0.24    0.10
   2  -5   4    0.00    0.04
   2  -5   4   -0.03    0.07
   2  -5   4    0.05    0.07
  -2  -5  -4    0.01    0.06
   2  -5   4    0.04    0.07
  -2   5  -4    0.01    0.07
   2   5   4   -0.03    0.05
   2   5   4   -0.05    0.05
   2   5   4    0.01    0.08
   2   5   4   -0.01    0.04
  -2   5  -4   -0.04    0.04
  -3  -5  -4    7.26    0.43
   3  -5   4    7.29    0.48
   3  -5   4    6.77    0.46
  -3   5  -4    7.00    0.39
   3   5   4    6.95    0.48
  -3   5  -4    8.09    0.50
   3   5   4    7.83    0.40
   3   5   4    7.12    0.40
   4  -5   4    3.50    0.32
  -4  -5  -4    2.76    0.26
   4   5   4    2.80    0.31
   4   5   4    2.58    0.25
   4   5   4    2.35    0.22
  -4   5  -4    3.06    0.22
  -4   5  -4    2.77    0.31
   5  -5   4    3.61    0.32
  -5  -5  -4    3.47    0.29
   5   5   4    3.98    0.30
  -5   5  -4    2.54    0.32
   5   5   4    3.03    0.34
  -6  -5  -4    4.65    0.35
   6  -5   4    4.04    0.37
  -6   5  -4    4.74    0.42
   6   5   4    4.62    0.35
   6   5   4    4.00    0.39
  -7  -5  -4    0.02    0.10
   7  -5   4    0.02    0.10
  -7   5  -4    0.11    0.08
   7   5   4    0.22    0.12
   7   5   4    0.25    0.09
  -8  -5  -4   -0.08    0.08
   8  -5   4    0.03    0.11
  -8   5  -4   -0.06    0.11
   8   5   4    0.13    0.12
   8   5   4    0.07    0.07
  -9  -5  -4    0.37    0.13
   9  -5   4    0.15    0.14
   9   5   4    0.20    0.11
   9   5   4    0.56    0.19
  -9   5  -4    0.42    0.17
 -10  -5  -4    0.07    0.13
  10  -5   4    0.06    0.13
 -10   5  -4   -0.14    0.10
  10   5   4   -0.12    0.12
  10   5   4   -0.01    0.11
 -11  -5  -4    0.08    0.14
  11  -5   4    0.06    0.13
  11   5   4    0.19    0.13
 -11   5  -4   -0.09    0.11
  11   5   4   -0.12    0.10
 -12  -5  -4    0.08    0.18
  12  -5   4   -0.09    0.13
  12   5   4   -0.08    0.12
  12   5   4   -0.20    0.09
 -12   5  -4   -0.17    0.15
 -13  -5  -4    0.02    0.23
  13  -5   4    0.16    0.19
  13   5   4   -0.04    0.13
 -13   5  -4    0.30    0.19
  13   5   4    0.16    0.17
  11  -6  -4   -0.01    0.14
  11   6  -4    0.24    0.15
  11   6  -4   -0.06    0.11
 -11   6   4   -0.05    0.15
  10  -6  -4   -0.08    0.13
 -10  -6   4    0.17    0.14
  10   6  -4   -0.05    0.15
 -10   6   4   -0.18    0.13
  10   6  -4    0.07    0.11
  -9  -6   4    0.38    0.24
   9  -6  -4    0.53    0.17
   9   6  -4    0.14    0.15
   9   6  -4    0.36    0.14
  -9   6   4    0.11    0.19
   8  -6  -4    0.15    0.11
  -8  -6   4    0.12    0.12
  -8   6   4   -0.03    0.15
   8   6  -4    0.13    0.13
   8   6  -4    0.08    0.10
  -7  -6   4    0.24    0.10
   7  -6  -4    0.24    0.11
  -7   6   4    0.03    0.12
   7   6  -4    0.21    0.14
   7   6  -4    0.08    0.09
  -6  -6   4   -0.01    0.09
  -6  -6   4    0.14    0.10
   6  -6  -4    0.45    0.13
   6   6  -4    0.16    0.12
   6   6  -4    0.19    0.12
  -6   6   4    0.32    0.14
  -5  -6   4    0.57    0.15
   5  -6  -4    1.06    0.20
  -5  -6   4    0.74    0.18
  -5   6   4    0.52    0.20
   5   6  -4    0.77    0.18
  -4  -6   4    2.52    0.31
   4  -6  -4    1.90    0.25
  -4  -6   4    2.05    0.24
  -4   6   4    2.36    0.32
   4   6  -4    2.47    0.31
  -3  -6   4    0.58    0.17
   3  -6  -4    0.85    0.17
  -3   6   4    0.60    0.14
   3   6  -4    0.76    0.18
  -3   6   4    0.46    0.15
  -2  -6   4    0.04    0.10
   2  -6  -4    0.05    0.11
  -2   6   4   -0.11    0.06
  -2   6   4    0.07    0.07
   2   6  -4    0.06    0.09
   1  -6  -4    0.11    0.10
  -1  -6   4    0.17    0.12
  -1   6   4   -0.02    0.09
   1   6  -4    0.22    0.11
  -1   6   4    0.13    0.11
   1   6  -4    0.01    0.08
   0  -6   4    0.58    0.17
   0  -6  -4    0.53    0.17
   0   6  -4    0.75    0.17
   0   6   4    0.59    0.16
   0   6   4    0.78    0.17
   0   6  -4    0.44    0.13
   1  -6   4    3.06    0.33
  -1  -6  -4    2.44    0.29
   1   6   4    2.44    0.30
   1   6   4    3.01    0.30
  -1   6  -4    2.82    0.28
  -1   6  -4    2.28    0.29
  -2  -6  -4    2.22    0.28
   2  -6   4    2.46    0.30
   2   6   4    2.36    0.24
  -2   6  -4    2.36    0.25
  -2   6  -4    2.63    0.27
   2   6   4    2.54    0.30
  -3  -6  -4    0.41    0.14
   3  -6   4    0.56    0.17
  -3   6  -4    0.56    0.15
   3   6   4    0.37    0.12
  -4  -6  -4    3.88    0.35
   4  -6   4    3.81    0.36
   4   6   4    3.03    0.37
  -4   6  -4    3.44    0.36
  -5  -6  -4    4.69    0.40
   5  -6   4    5.58    0.43
   5   6   4    4.91    0.44
  -5   6  -4    4.23    0.42
  -6  -6  -4   -0.17    0.10
   6  -6   4   -0.15    0.07
   6   6   4   -0.24    0.10
  -6   6  -4   -0.20    0.11
   7  -6   4    0.01    0.10
  -7  -6  -4    0.06    0.15
   7   6   4   -0.06    0.12
  -7   6  -4    0.03    0.13
   8  -6   4    0.12    0.14
  -8  -6  -4    0.31    0.14
  -8   6  -4    0.01    0.15
   8   6   4    0.08    0.14
   9  -6   4    0.05    0.11
   9   6   4   -0.05    0.14
   9   6   4   -0.01    0.11
  -9   6  -4   -0.04    0.15
  10  -6   4   -0.28    0.12
  10   6   4   -0.03    0.13
 -10   6  -4   -0.25    0.14
  10   6   4   -0.06    0.09
  -8  -7   4   -0.15    0.17
  -8   7   4    0.26    0.16
   8   7  -4   -0.15    0.11
  -7  -7   4    0.36    0.20
   7   7  -4    0.23    0.16
  -6  -7   4    0.10    0.17
  -6   7   4   -0.17    0.11
  -5  -7   4    0.14    0.15
  -5   7   4    0.12    0.11
   5   7  -4    0.05    0.14
  -4  -7   4    0.92    0.25
   4   7  -4    0.58    0.18
  -4   7   4    0.41    0.18
  -3  -7   4    0.12    0.17
   3   7  -4   -0.04    0.13
  -3   7   4   -0.14    0.10
  -2  -7   4    0.36    0.18
  -2   7   4    0.22    0.16
   2   7  -4    0.17    0.15
  -1  -7   4   -0.02    0.13
   1   7  -4    0.16    0.12
  -1   7   4    0.07    0.10
  -1   7   4    0.11    0.11
   0  -7   4    0.30    0.17
   0   7  -4    0.03    0.11
   0   7   4    0.23    0.12
   1  -7   4    0.32    0.16
   1   7   4    0.02    0.13
   2  -7   4   -0.12    0.12
   2   7   4    0.08    0.12
   3  -7   4    0.00    0.10
   3   7   4   -0.11    0.11
  -3   7  -4    0.10    0.13
   4  -7   4   -0.27    0.13
   4   7   4    0.04    0.13
  -4   7  -4   -0.06    0.14
   5  -7   4    0.54    0.16
  -5   7  -4   -0.05    0.14
   5   7   4    0.00    0.13
   6  -7   4    0.32    0.13
  -6   7  -4    0.07    0.12
   6   7   4    0.07    0.15
   7  -7   4    0.43    0.20
   7   7   4    0.46    0.21
  -7   7  -4    0.17    0.20
  17   0  -5   -0.12    0.11
  17   0  -5    0.05    0.10
  16   0  -5   -0.04    0.13
  16   0  -5   -0.11    0.09
  15   0  -5   -0.05    0.10
  15   0  -5    0.06    0.12
  14   0  -5   -0.12    0.09
  14   0  -5    0.07    0.10
  13   0  -5   -0.05    0.07
  13   0  -5   -0.12    0.07
  13   0  -5   -0.02    0.06
 -13   0   5   -0.03    0.06
  12   0  -5    0.00    0.04
  12   0  -5    0.04    0.05
  12   0  -5   -0.03    0.06
 -12   0   5   -0.07    0.05
 -11   0   5    0.02    0.06
 -11   0   5   -0.01    0.05
 -11   0   5    0.08    0.06
  11   0  -5    0.06    0.06
  11   0  -5   -0.05    0.05
  11   0  -5    0.04    0.08
  11   0  -5   -0.05    0.05
 -10   0   5   -0.08    0.03
 -10   0   5    0.05    0.06
  10   0  -5   -0.06    0.03
  10   0  -5    0.07    0.08
  10   0  -5   -0.13    0.05
  10   0  -5    0.00    0.07
 -10   0   5    0.00    0.05
  -9   0   5   -0.06    0.05
   9   0  -5   -0.02    0.03
   9   0  -5   -0.08    0.04
  -9   0   5    0.02    0.04
  -9   0   5   -0.01    0.04
   9   0  -5    0.07    0.07
   9   0  -5   -0.07    0.04
   8   0  -5    0.02    0.05
  -8   0   5    0.04    0.04
  -8   0   5    0.00    0.05
  -8   0   5    0.01    0.03
   8   0  -5    0.05    0.06
   8   0  -5    0.00    0.04
  -8   0   5    0.03    0.04
   8   0  -5   -0.01    0.04
   7   0  -5   -0.01    0.04
   7   0  -5   -0.05    0.03
   7   0  -5   -0.01    0.05
   7   0  -5    0.01    0.03
  -7   0   5   -0.03    0.03
  -7   0   5   -0.03    0.02
  -7   0   5   -0.06    0.04
  -7   0   5   -0.05    0.03
   6   0  -5    0.01    0.04
   6   0  -5   -0.03    0.03
  -6   0   5    0.05    0.04
  -6   0   5    0.01    0.03
   6   0  -5   -0.01    0.03
  -6   0   5   -0.06    0.02
   6   0  -5   -0.01    0.04
  -6   0   5   -0.05    0.03
   5   0  -5    0.04    0.03
   5   0  -5    0.06    0.05
  -5   0   5    0.05    0.04
   5   0  -5    0.06    0.03
  -5   0   5    0.03    0.03
  -5   0   5    0.03    0.03
  -5   0   5    0.13    0.04
  -5   0   5    0.03    0.03
  -4   0   5    0.01    0.02
  -4   0   5   -0.01    0.02
  -4   0   5    0.00    0.01
  -4   0   5    0.03    0.03
   4   0  -5    0.04    0.03
   4   0  -5    0.04    0.03
   4   0  -5    0.01    0.02
  -4   0   5    0.00    0.02
  -3   0   5    0.01    0.02
  -3   0   5    0.05    0.02
   3   0  -5   -0.01    0.02
   3   0  -5    0.00    0.01
  -3   0   5    0.00    0.02
   3   0  -5    0.02    0.03
  -3   0   5    0.03    0.03
   3   0  -5    0.00    0.02
   2   0  -5   -0.01    0.02
  -2   0   5    0.00    0.02
   2   0  -5    0.00    0.02
  -2   0   5    0.01    0.02
  -2   0   5    0.00    0.02
  -2   0   5    0.00    0.01
   2   0  -5    0.00    0.01
  -2   0   5    0.03    0.02
  -1   0   5   -0.01    0.01
   1   0  -5    0.00    0.01
   1   0  -5    0.01    0.01
   1   0  -5    0.00    0.01
  -1   0   5    0.01    0.01
  -1   0   5    0.00    0.01
   1   0  -5    0.01    0.02
  -1   0   5    0.01    0.01
  -1   0   5    0.03    0.01
   0   0   5    0.12    0.02
   0   0   5    0.07    0.02
   0   0   5    0.07    0.02
   0   0  -5    0.09    0.02
   0   0  -5    0.06    0.02
   0   0  -5    0.07    0.02
   0   0   5    0.09    0.02
   0   0  -5    0.09    0.02
   1   0   5    0.06    0.02
  -1   0  -5    0.00    0.01
   1   0   5    0.02    0.02
  -1   0  -5    0.00    0.01
  -1   0  -5   -0.01    0.01
  -1   0  -5    0.02    0.01
   1   0   5    0.00    0.01
   1   0   5    0.02    0.02
  -2   0  -5    0.01    0.03
  -2   0  -5    0.02    0.02
   2   0   5    0.04    0.02
   2   0   5   -0.01    0.02
  -2   0  -5    0.01    0.02
   2   0   5   -0.02    0.02
  -2   0  -5    0.02    0.02
   2   0   5    0.01    0.02
  -3   0  -5    0.02    0.02
  -3   0  -5    0.00    0.02
   3   0   5    0.06    0.03
  -3   0  -5    0.01    0.03
  -3   0  -5    0.04    0.03
   3   0   5    0.05    0.03
   3   0   5    0.01    0.02
   3   0   5    0.04    0.03
  -4   0  -5    0.01    0.02
   4   0   5   -0.03    0.02
  -4   0  -5    0.03    0.03
  -4   0  -5    0.00    0.02
   4   0   5    0.01    0.03
   4   0   5    0.02    0.02
  -4   0  -5   -0.01    0.02
   4   0   5   -0.03    0.02
  -5   0  -5    0.05    0.03
   5   0   5    0.06    0.03
   5   0   5    0.03    0.05
  -5   0  -5    0.08    0.04
  -5   0  -5    0.06    0.04
   5   0   5    0.07    0.04
   5   0   5    0.03    0.04
  -5   0  -5    0.06    0.03
  -6   0  -5    0.01    0.03
   6   0   5   -0.01    0.03
   6   0   5   -0.03    0.03
  -6   0  -5    0.00    0.03
  -6   0  -5    0.00    0.03
  -6   0  -5   -0.01    0.04
   6   0   5    0.05    0.04
   6   0   5    0.01    0.03
  -7   0  -5   -0.01    0.04
   7   0   5   -0.02    0.04
  -7   0  -5    0.01    0.03
   7   0   5   -0.01    0.03
   7   0   5    0.00    0.05
  -7   0  -5    0.01    0.03
  -7   0  -5    0.01    0.02
   8   0   5   -0.02    0.04
   8   0   5    0.00    0.04
  -8   0  -5   -0.03    0.05
   8   0   5    0.04    0.05
  -8   0  -5    0.02    0.04
  -8   0  -5   -0.05    0.05
   8   0   5    0.03    0.04
  -8   0  -5   -0.02    0.03
   9   0   5    0.03    0.06
   9   0   5    0.04    0.05
   9   0   5    0.01    0.04
  -9   0  -5   -0.01    0.04
  -9   0  -5   -0.01    0.03
  -9   0  -5    0.04    0.05
   9   0   5   -0.06    0.04
 -10   0  -5    0.05    0.07
  10   0   5    0.17    0.06
  10   0   5    0.19    0.09
 -10   0  -5    0.17    0.07
  10   0   5    0.16    0.09
  10   0   5    0.16    0.06
  11   0   5   -0.03    0.04
 -11   0  -5   -0.05    0.05
  11   0   5    0.04    0.07
  11   0   5   -0.04    0.07
  11   0   5    0.01    0.06
 -12   0  -5   -0.10    0.06
  12   0   5    0.02    0.08
  12   0   5   -0.04    0.06
  13   0   5    0.05    0.08
  13   0   5    0.01    0.09
  14   0   5   -0.01    0.09
  14   0   5    0.08    0.10
  15   0   5   -0.04    0.08
  15   0   5    0.07    0.11
  16   0   5    0.06    0.14
  16   0   5   -0.09    0.12
  17  -1  -5    0.67    0.23
  17  -1  -5    0.31    0.19
  17   1  -5    0.52    0.18
  17   1  -5    0.74    0.17
  16  -1  -5    0.54    0.20
  16  -1  -5    1.11    0.26
  16   1  -5    0.36    0.15
  15  -1  -5    0.05    0.09
  15  -1  -5   -0.16    0.08
  15   1  -5   -0.07    0.13
  15   1  -5   -0.14    0.09
  14  -1  -5    0.52    0.15
  14  -1  -5    0.60    0.16
 -14   1   5    0.44    0.14
  14   1  -5    0.24    0.13
  14   1  -5    0.65    0.18
  13  -1  -5   -0.01    0.07
  13  -1  -5   -0.03    0.09
  13   1  -5    0.16    0.12
  13   1  -5   -0.07    0.07
 -13   1   5    0.05    0.08
  13   1  -5   -0.11    0.08
  12  -1  -5    0.17    0.09
  12  -1  -5    0.14    0.10
  12  -1  -5   -0.02    0.09
 -12   1   5    0.13    0.11
 -12   1   5    0.01    0.08
  12   1  -5    0.14    0.11
  12   1  -5    0.01    0.07
  12   1  -5    0.07    0.09
  11  -1  -5   14.66    0.55
  11  -1  -5   13.47    0.67
  11  -1  -5   15.04    0.71
 -11  -1   5   15.19    0.58
 -11  -1   5   14.38    0.66
  11  -1  -5   14.21    0.68
  11   1  -5   14.84    0.73
  11   1  -5   15.31    0.72
 -11   1   5   13.72    0.65
 -11   1   5   14.58    0.68
  11   1  -5   14.05    0.65
 -10  -1   5    0.22    0.05
 -10  -1   5    0.21    0.10
  10  -1  -5    0.43    0.08
  10  -1  -5    0.23    0.09
  10  -1  -5    0.42    0.11
  10  -1  -5    0.10    0.08
 -10  -1   5    0.33    0.07
 -10  -1   5    0.30    0.09
 -10   1   5    0.30    0.07
 -10   1   5    0.17    0.07
  10   1  -5    0.35    0.10
  10   1  -5    0.32    0.10
  10   1  -5    0.57    0.13
 -10   1   5    0.35    0.11
   9  -1  -5    2.05    0.21
   9  -1  -5    2.09    0.14
  -9  -1   5    2.09    0.15
  -9  -1   5    2.06    0.19
   9  -1  -5    2.29    0.21
  -9  -1   5    1.73    0.20
  -9  -1   5    2.30    0.15
   9  -1  -5    1.82    0.19
  -9   1   5    1.81    0.20
   9   1  -5    2.01    0.21
   9   1  -5    1.92    0.19
   9   1  -5    2.33    0.22
  -9   1   5    1.88    0.19
  -9   1   5    1.95    0.14
   8  -1  -5    0.17    0.07
  -8  -1   5    0.13    0.04
  -8  -1   5    0.07    0.05
   8  -1  -5    0.11    0.07
   8  -1  -5    0.19    0.05
  -8  -1   5    0.10    0.05
   8  -1  -5    0.22    0.07
  -8  -1   5    0.14    0.07
  -8  -1   5    0.20    0.05
   8   1  -5    0.16    0.08
  -8   1   5    0.05    0.06
  -8   1   5    0.15    0.05
   8   1  -5    0.13    0.06
   8   1  -5    0.07    0.06
  -8   1   5    0.12    0.07
  -8   1   5    0.16    0.07
   7  -1  -5    1.36    0.14
  -7  -1   5    1.05    0.09
   7  -1  -5    1.11    0.14
  -7  -1   5    1.20    0.14
  -7  -1   5    1.07    0.14
  -7  -1   5    0.90    0.08
  -7  -1   5    0.83    0.13
   7  -1  -5    0.98    0.09
  -7   1   5    1.05    0.10
   7   1  -5    0.97    0.14
   7   1  -5    1.22    0.13
  -7   1   5    1.20    0.15
  -7   1   5    1.09    0.13
   7   1  -5    1.09    0.14
  -7   1   5    1.08    0.12
   6  -1  -5   62.28    2.03
   6  -1  -5   63.31    1.99
  -6  -1   5   63.24    2.02
  -6  -1   5   65.76    1.91
  -6  -1   5   63.93    2.02
   6  -1  -5   64.34    2.01
  -6  -1   5   63.84    1.91
  -6  -1   5   63.52    2.04
  -6   1   5   65.12    2.04
   6   1  -5   62.31    2.04
  -6   1   5   62.95    2.00
  -6   1   5   62.80    1.91
  -6   1   5   61.36    1.97
  -6   1   5   61.84    1.93
   6   1  -5   61.87    2.03
   6   1  -5   61.10    2.02
  -5  -1   5    1.89    0.15
  -5  -1   5    1.66    0.14
  -5  -1   5    1.62    0.14
   5  -1  -5    1.46    0.13
   5  -1  -5    1.98    0.16
  -5  -1   5    1.62    0.09
  -5  -1   5    1.71    0.09
   5  -1  -5    1.62    0.12
  -5  -1   5    1.86    0.16
   5   1  -5    1.62    0.14
   5   1  -5    1.56    0.15
  -5   1   5    1.67    0.15
  -5   1   5    1.59    0.13
  -5   1   5    1.65    0.10
   5   1  -5    1.68    0.15
  -5   1   5    1.48    0.12
  -5   1   5    1.70    0.11
  -4  -1   5    6.43    0.23
   4  -1  -5    6.59    0.31
  -4  -1   5    6.49    0.31
   4  -1  -5    6.33    0.27
  -4  -1   5    6.82    0.23
  -4  -1   5    6.58    0.30
  -4  -1   5    6.52    0.31
   4  -1  -5    6.21    0.28
  -4  -1   5    6.82    0.31
  -4   1   5    6.87    0.27
   4   1  -5    7.18    0.33
  -4   1   5    6.48    0.28
  -4   1   5    6.73    0.32
  -4   1   5    7.02    0.27
   4   1  -5    6.54    0.31
  -4   1   5    6.18    0.25
   3  -1  -5   42.19    1.33
   3  -1  -5   41.95    1.33
  -3  -1   5   44.21    1.40
  -3  -1   5   42.83    1.38
   3  -1  -5   42.41    1.35
  -3  -1   5   42.40    1.30
  -3  -1   5   42.61    1.39
  -3  -1   5   46.57    1.40
  -3   1   5   44.45    1.40
  -3   1   5   42.94    1.33
   3   1  -5   41.68    1.30
   3   1  -5   44.12    1.38
   3   1  -5   43.86    1.39
  -3   1   5   43.52    1.35
  -3   1   5   45.41    1.40
   3   1  -5   44.81    1.40
  -3   1   5   43.92    1.33
   2  -1  -5  172.97    6.63
  -2  -1   5  183.25    7.28
  -2  -1   5  182.87   15.62
   2  -1  -5  161.71   12.82
  -2   1   5  181.43    6.61
   2   1  -5  186.07   15.90
   2   1  -5  161.95    6.96
  -2   1   5  171.73   13.52
  -1  -1   5  483.71   15.98
  -1  -1   5  450.83   27.34
   1  -1  -5  424.88   24.32
  -1   1   5  483.26   25.85
  -1   1   5  458.07   15.03
   1   1  -5  447.15   26.92
   0  -1  -5   47.60    1.49
   0  -1   5   48.80    1.48
   0  -1   5   49.52    1.51
   0  -1   5   46.03    1.49
   0  -1  -5   48.00    1.43
   0  -1  -5   48.32    1.46
   0  -1   5   47.47    1.49
   0   1  -5   48.65    1.48
   0   1   5   47.36    1.49
   0   1  -5   47.59    1.49
   0   1   5   50.66    1.43
   0   1   5   48.98    1.46
   0   1  -5   49.36    1.49
   0   1  -5   49.07    1.50
  -1  -1  -5  140.14    6.10
   1  -1   5  153.65    6.89
   1  -1   5  136.38   15.45
   1   1   5  133.71   14.09
  -1   1  -5  141.93    6.79
  -1   1  -5  141.84   15.20
   1   1   5  141.43   14.89
   2  -1   5    4.67    0.23
  -2  -1  -5    4.65    0.19
  -2  -1  -5    4.35    0.22
   2  -1   5    4.47    0.17
  -2  -1  -5    4.51    0.22
   2  -1   5    4.64    0.18
  -2  -1  -5    4.78    0.20
   2  -1   5    4.76    0.21
   2  -1   5    4.37    0.23
   2   1   5    4.57    0.19
  -2   1  -5    4.29    0.22
   2   1   5    4.36    0.22
  -2   1  -5    4.50    0.20
   2   1   5    4.50    0.20
   2   1   5    5.15    0.23
  -2   1  -5    4.54    0.23
   3  -1   5  232.64   22.66
  -3  -1  -5  240.17    9.95
   3  -1   5  250.96   10.47
  -3   1  -5  214.57   10.22
   3   1   5  264.77   22.70
  -3   1  -5  246.98   22.79
   4  -1   5    0.33    0.07
  -4  -1  -5    0.45    0.07
  -4  -1  -5    0.45    0.06
   4  -1   5    0.57    0.09
  -4  -1  -5    0.57    0.09
   4  -1   5    0.58    0.05
   4  -1   5    0.50    0.09
   4   1   5    0.40    0.08
  -4   1  -5    0.47    0.07
   4   1   5    0.52    0.07
  -4   1  -5    0.54    0.09
  -4   1  -5    0.54    0.04
   4   1   5    0.40    0.06
  -4   1  -5    0.48    0.08
   4   1   5    0.46    0.08
   5  -1   5   81.95    2.53
  -5  -1  -5   81.83    2.52
   5  -1   5   82.55    2.54
   5  -1   5   81.77    2.42
  -5  -1  -5   78.87    2.50
  -5  -1  -5   83.19    2.47
   5  -1   5   77.67    2.56
  -5  -1  -5   80.18    2.54
  -5   1  -5   76.55    2.53
   5   1   5   80.93    2.49
   5   1   5   84.97    2.57
  -5   1  -5   82.79    2.40
  -5   1  -5   78.90    2.51
   5   1   5   82.52    2.51
  -5   1  -5   85.52    2.57
   5   1   5   79.57    2.54
  -6  -1  -5   45.25    1.54
  -6  -1  -5   48.30    1.59
   6  -1   5   43.19    1.58
   6  -1   5   46.85    1.44
  -6  -1  -5   46.78    1.54
   6  -1   5   48.25    1.58
  -6  -1  -5   48.13    1.50
   6  -1   5   51.55    1.58
   6   1   5   47.84    1.60
   6   1   5   46.54    1.57
  -6   1  -5   45.48    1.54
  -6   1  -5   50.90    1.61
   6   1   5   47.62    1.55
  -6   1  -5   48.66    1.43
   6   1   5   47.04    1.52
  -6   1  -5   44.97    1.56
   7  -1   5   25.58    0.82
  -7  -1  -5   25.97    0.93
   7  -1   5   26.56    0.99
  -7  -1  -5   26.18    0.97
   7  -1   5   27.20    0.97
  -7  -1  -5   25.29    0.93
   7  -1   5   26.06    0.96
  -7  -1  -5   25.14    0.88
   7   1   5   26.44    0.95
  -7   1  -5   26.71    0.98
   7   1   5   26.55    0.95
   7   1   5   26.04    0.91
  -7   1  -5   24.03    0.80
   7   1   5   25.90    0.99
  -7   1  -5   23.99    0.95
  -7   1  -5   25.11    0.93
  -8  -1  -5    3.32    0.23
   8  -1   5    3.20    0.26
   8  -1   5    3.44    0.26
  -8  -1  -5    2.87    0.23
  -8  -1  -5    3.30    0.20
   8  -1   5    3.02    0.15
  -8  -1  -5    3.16    0.25
   8  -1   5    3.03    0.24
   8   1   5    3.09    0.26
   8   1   5    2.97    0.23
   8   1   5    2.84    0.21
   8   1   5    2.96    0.23
  -8   1  -5    3.09    0.14
  -8   1  -5    2.85    0.25
  -8   1  -5    2.51    0.22
   9  -1   5    0.05    0.07
   9  -1   5    0.07    0.04
   9  -1   5    0.08    0.06
  -9  -1  -5    0.06    0.07
   9  -1   5    0.07    0.06
  -9  -1  -5   -0.03    0.06
  -9  -1  -5    0.05    0.05
   9   1   5    0.06    0.07
  -9   1  -5   -0.02    0.05
   9   1   5   -0.01    0.06
   9   1   5    0.03    0.04
   9   1   5    0.01    0.05
  -9   1  -5   -0.04    0.04
  10  -1   5    0.21    0.09
  10  -1   5    0.42    0.11
 -10  -1  -5    0.38    0.09
  10  -1   5    0.23    0.05
  10  -1   5    0.41    0.13
 -10  -1  -5    0.20    0.09
 -10   1  -5    0.39    0.12
  10   1   5    0.33    0.11
  10   1   5    0.13    0.08
  10   1   5    0.20    0.10
 -10   1  -5    0.28    0.09
  10   1   5    0.28    0.11
 -11  -1  -5    0.46    0.11
  11  -1   5    0.38    0.13
  11  -1   5    0.33    0.11
  11  -1   5    0.52    0.14
  11   1   5    0.25    0.11
  11   1   5    0.61    0.16
 -11   1  -5    0.31    0.13
 -11   1  -5    0.41    0.14
  11   1   5    0.49    0.12
  12  -1   5    1.64    0.25
  12  -1   5    1.51    0.24
 -12  -1  -5    1.95    0.20
  12   1   5    1.61    0.26
 -12   1  -5    1.76    0.24
  12   1   5    1.76    0.24
  12   1   5    1.72    0.21
  13  -1   5    0.97    0.20
  13  -1   5    0.89    0.20
  13   1   5    0.61    0.16
  13   1   5    0.78    0.16
  13   1   5    1.35    0.24
 -13   1  -5    0.78    0.17
  14  -1   5    0.93    0.21
  14  -1   5    0.99    0.22
  14   1   5    0.92    0.20
 -14   1  -5    0.53    0.17
  14   1   5    0.72    0.21
  15  -1   5   -0.14    0.10
  15  -1   5   -0.01    0.06
  15   1   5    0.17    0.11
 -15   1  -5   -0.07    0.06
  15   1   5   -0.17    0.11
  16  -1   5   -0.25    0.12
  16  -1   5   -0.06    0.12
  16   1   5    0.10    0.15
  16   1   5   -0.02    0.13
 -17  -2   5   -0.11    0.12
  17  -2  -5    0.13    0.16
  17   2  -5    0.07    0.13
 -16  -2   5   -0.15    0.10
  16  -2  -5    0.09    0.13
 -16   2   5   -0.04    0.09
  16   2  -5   -0.07    0.13
 -15  -2   5    0.02    0.10
  15  -2  -5   -0.26    0.10
  15   2  -5    0.08    0.11
  15   2  -5    0.01    0.11
 -15   2   5   -0.01    0.08
  14  -2  -5   -0.08    0.09
  14  -2  -5   -0.13    0.09
 -14  -2   5   -0.12    0.09
  14   2  -5   -0.04    0.09
 -14   2   5    0.06    0.10
  14   2  -5   -0.04    0.09
  13  -2  -5    3.07    0.34
  13  -2  -5    2.43    0.27
 -13  -2   5    3.06    0.34
  13   2  -5    3.36    0.28
 -13   2   5    2.57    0.31
  12  -2  -5    0.86    0.19
  12  -2  -5    0.49    0.14
 -12  -2   5    0.84    0.19
  12   2  -5    0.79    0.19
 -12   2   5    0.81    0.18
  12   2  -5    0.53    0.15
  11  -2  -5    3.64    0.28
  11  -2  -5    2.80    0.36
 -11  -2   5    3.28    0.31
 -11  -2   5    3.43    0.31
  11  -2  -5    3.16    0.30
  11   2  -5    3.31    0.30
 -11   2   5    3.13    0.31
  11   2  -5    3.11    0.31
 -10  -2   5    0.39    0.12
  10  -2  -5    0.60    0.11
 -10  -2   5    0.50    0.14
  10  -2  -5    0.35    0.13
  10  -2  -5    0.46    0.11
 -10   2   5    0.47    0.14
  10   2  -5    0.89    0.19
  10   2  -5    0.33    0.11
 -10   2   5    0.49    0.11
  -9  -2   5   12.90    0.62
   9  -2  -5   12.59    0.59
   9  -2  -5   12.35    0.54
   9  -2  -5   12.29    0.62
  -9  -2   5   11.96    0.60
  -9  -2   5   11.21    0.60
  -9   2   5   13.94    0.43
   9   2  -5   11.90    0.60
   9   2  -5   12.54    0.64
  -9   2   5   13.04    0.64
  -9   2   5   11.74    0.43
  -9   2   5   12.45    0.53
   8  -2  -5    1.53    0.17
  -8  -2   5    1.11    0.17
  -8  -2   5    1.17    0.18
   8  -2  -5    1.26    0.13
   8  -2  -5    0.93    0.16
  -8  -2   5    0.98    0.16
   8   2  -5    0.97    0.17
  -8   2   5    1.36    0.19
   8   2  -5    1.40    0.17
  -8   2   5    0.94    0.15
  -8   2   5    1.21    0.13
  -8   2   5    1.06    0.08
  -8   2   5    1.37    0.09
  -7  -2   5    3.87    0.28
  -7  -2   5    4.25    0.29
  -7  -2   5    4.01    0.28
   7  -2  -5    4.11    0.23
   7  -2  -5    3.95    0.30
  -7  -2   5    4.49    0.29
   7  -2  -5    4.32    0.28
  -7   2   5    4.41    0.19
   7   2  -5    4.06    0.30
  -7   2   5    4.66    0.19
  -7   2   5    4.08    0.27
  -7   2   5    4.01    0.22
   7   2  -5    4.66    0.32
  -7   2   5    4.32    0.31
   6  -2  -5   32.75    1.18
  -6  -2   5   32.75    1.17
  -6  -2   5   32.55    1.15
   6  -2  -5   32.11    1.06
  -6  -2   5   32.34    1.15
   6  -2  -5   31.68    1.12
  -6  -2   5   31.84    1.17
  -6   2   5   31.02    1.11
   6   2  -5   32.82    1.18
  -6   2   5   32.63    1.03
  -6   2   5   32.61    1.05
  -6   2   5   33.31    1.19
   6   2  -5   32.58    1.18
  -6   2   5   33.75    1.02
   5  -2  -5    0.92    0.08
   5  -2  -5    0.96    0.08
   5  -2  -5    1.07    0.11
  -5  -2   5    0.94    0.14
  -5  -2   5    0.79    0.13
  -5  -2   5    1.26    0.14
  -5  -2   5    1.01    0.12
   5  -2  -5    0.78    0.12
  -5   2   5    0.87    0.14
  -5   2   5    1.01    0.08
  -5   2   5    0.92    0.08
  -5   2   5    0.89    0.11
   5   2  -5    1.21    0.15
   5   2  -5    1.06    0.13
   4  -2  -5    1.62    0.13
  -4  -2   5    1.42    0.15
  -4  -2   5    1.50    0.15
   4  -2  -5    1.53    0.10
   4  -2  -5    1.40    0.15
   4  -2  -5    1.55    0.09
  -4  -2   5    1.70    0.15
   4   2  -5    1.71    0.14
  -4   2   5    1.64    0.11
  -4   2   5    1.55    0.08
  -4   2   5    1.87    0.17
   4   2  -5    1.65    0.16
   4   2  -5    1.48    0.15
  -4   2   5    1.58    0.13
   3  -2  -5   18.30    0.63
  -3  -2   5   17.57    0.66
   3  -2  -5   17.20    0.68
  -3  -2   5   18.13    0.68
  -3  -2   5   17.14    0.68
   3  -2  -5   18.08    0.61
  -3  -2   5   17.64    0.57
   3   2  -5   18.70    0.67
   3   2  -5   17.68    0.56
   3   2  -5   17.99    0.67
   3   2  -5   19.12    0.70
  -3   2   5   16.02    0.67
  -3   2   5   17.85    0.63
  -3   2   5   17.66    0.61
  -3   2   5   19.05    0.71
   2  -2  -5   49.55    1.56
  -2  -2   5   52.06    1.62
  -2  -2   5   49.29    1.62
  -2  -2   5   50.32    1.54
   2  -2  -5   47.99    1.55
  -2  -2   5   48.38    1.59
   2   2  -5   50.82    1.60
  -2   2   5   50.37    1.56
  -2   2   5   49.42    1.62
   2   2  -5   49.44    1.53
   2   2  -5   50.73    1.60
  -2   2   5   51.43    1.63
  -2   2   5   50.04    1.57
   2   2  -5   51.71    1.63
  -1  -2   5   11.97    0.44
   1  -2  -5   11.51    0.36
  -1  -2   5   11.37    0.43
  -1  -2   5   12.21    0.48
  -1  -2   5   11.46    0.45
   1  -2  -5   11.99    0.44
   1  -2  -5   11.08    0.41
  -1  -2   5   11.59    0.47
  -1   2   5   11.91    0.48
   1   2  -5   11.07    0.46
  -1   2   5   11.25    0.37
  -1   2   5   11.02    0.41
   1   2  -5   11.45    0.43
  -1   2   5   11.38    0.46
   1   2  -5   11.77    0.47
  -1   2   5   11.97    0.45
   0  -2  -5   32.39    1.04
   0  -2   5   34.02    1.08
   0  -2  -5   34.47    1.11
   0  -2   5   34.54    1.14
   0  -2   5   34.14    1.11
   0  -2  -5   33.14    1.06
   0  -2  -5   35.46    1.12
   0  -2   5   32.11    1.10
   0   2  -5   34.09    1.11
   0   2   5   33.90    1.12
   0   2   5   33.00    1.11
   0   2   5   32.73    1.05
   0   2   5   35.16    1.11
   0   2  -5   34.31    1.11
   0   2   5   33.96    1.05
   0   2  -5   33.30    1.08
  -1  -2  -5   15.62    0.55
  -1  -2  -5   16.02    0.58
   1  -2   5   16.67    0.61
  -1  -2  -5   16.20    0.60
  -1  -2  -5   15.84    0.54
   1  -2   5   15.42    0.55
   1  -2   5   16.24    0.61
   1  -2   5   15.36    0.57
  -1   2  -5   16.59    0.61
   1   2   5   14.87    0.57
  -1   2  -5   16.33    0.55
   1   2   5   16.29    0.61
  -1   2  -5   16.30    0.61
   1   2   5   16.48    0.56
   1   2   5   16.48    0.54
  -1   2  -5   15.23    0.56
  -2  -2  -5    6.62    0.29
  -2  -2  -5    6.50    0.27
   2  -2   5    6.98    0.28
   2  -2   5    6.21    0.27
   2  -2   5    6.90    0.33
  -2  -2  -5    6.31    0.29
  -2  -2  -5    6.34    0.32
  -2  -2  -5    6.39    0.27
   2  -2   5    6.93    0.34
  -2   2  -5    6.35    0.27
   2   2   5    6.64    0.30
   2   2   5    6.19    0.33
  -2   2  -5    6.59    0.32
  -2   2  -5    6.85    0.34
  -2   2  -5    6.74    0.27
   2   2   5    6.77    0.28
   3  -2   5   59.34    1.88
  -3  -2  -5   62.13    1.81
   3  -2   5   58.73    1.81
  -3  -2  -5   57.81    1.88
   3  -2   5   57.43    1.77
  -3  -2  -5   59.32    1.85
  -3  -2  -5   57.68    1.81
  -3  -2  -5   57.32    1.80
   3  -2   5   59.33    1.90
  -3   2  -5   56.84    1.89
  -3   2  -5   55.63    1.87
  -3   2  -5   58.13    1.77
  -3   2  -5   55.95    1.80
   3   2   5   55.61    1.79
   3   2   5   58.79    1.85
   3   2   5   63.47    1.91
  -4  -2  -5   10.76    0.42
  -4  -2  -5   10.20    0.47
   4  -2   5   10.68    0.35
   4  -2   5   10.32    0.34
   4  -2   5   10.72    0.42
   4  -2   5   10.36    0.47
  -4  -2  -5   10.21    0.40
  -4  -2  -5   10.32    0.46
   4  -2   5   10.54    0.49
  -4  -2  -5   10.04    0.42
  -4   2  -5   10.54    0.49
  -4   2  -5    9.86    0.40
  -4   2  -5   10.66    0.47
   4   2   5    9.86    0.39
   4   2   5   10.83    0.47
   4   2   5   10.75    0.49
  -5  -2  -5   69.27    2.21
  -5  -2  -5   67.82    2.15
  -5  -2  -5   66.95    2.14
   5  -2   5   67.34    2.14
  -5  -2  -5   68.65    2.10
   5  -2   5   71.03    2.22
  -5  -2  -5   66.88    2.19
   5  -2   5   68.50    2.24
  -5   2  -5   68.73    2.13
   5   2   5   68.07    2.10
   5   2   5   71.05    2.22
  -5   2  -5   71.88    2.25
   5   2   5   67.70    2.23
   5   2   5   70.41    2.17
  -5   2  -5   63.06    2.20
   6  -2   5   37.52    1.38
  -6  -2  -5   39.39    1.35
  -6  -2  -5   39.42    1.24
  -6  -2  -5   36.38    1.29
   6  -2   5   38.31    1.35
   6  -2   5   39.77    1.31
  -6  -2  -5   36.92    1.34
   6   2   5   39.80    1.37
   6   2   5   39.24    1.37
  -6   2  -5   38.86    1.28
  -6   2  -5   37.18    1.35
   6   2   5   38.18    1.31
  -6   2  -5   41.06    1.40
   6   2   5   39.41    1.24
  -7  -2  -5    8.14    0.33
  -7  -2  -5    8.07    0.44
  -7  -2  -5    8.14    0.43
   7  -2   5    9.02    0.45
   7  -2   5    7.08    0.44
  -7  -2  -5    8.23    0.40
   7  -2   5    7.99    0.40
   7   2   5    8.04    0.45
  -7   2  -5    7.87    0.45
   7   2   5    7.52    0.43
   7   2   5    7.51    0.34
   7   2   5    7.75    0.40
  -7   2  -5    7.66    0.38
   8  -2   5    1.28    0.16
   8  -2   5    1.56    0.19
   8  -2   5    0.94    0.17
  -8  -2  -5    1.07    0.16
  -8  -2  -5    0.87    0.15
  -8  -2  -5    1.28    0.17
  -8  -2  -5    1.11    0.11
   8   2   5    1.11    0.12
   8   2   5    1.34    0.17
  -8   2  -5    1.29    0.20
   8   2   5    1.08    0.18
  -8   2  -5    1.06    0.14
   8   2   5    1.04    0.18
  -9  -2  -5    9.46    0.53
   9  -2   5   10.35    0.52
   9  -2   5   10.50    0.55
  -9  -2  -5   10.82    0.43
  -9  -2  -5   10.37    0.53
   9  -2   5    9.99    0.58
  -9   2  -5   10.68    0.58
  -9   2  -5   10.55    0.50
   9   2   5   11.01    0.53
   9   2   5   10.23    0.57
   9   2   5    9.64    0.44
   9   2   5   10.08    0.55
 -10  -2  -5   11.59    0.61
 -10  -2  -5   13.18    0.52
  10  -2   5   14.35    0.68
  10  -2   5   13.89    0.64
 -10   2  -5   12.75    0.60
  10   2   5   13.09    0.64
 -10   2  -5   12.74    0.67
  10   2   5   12.95    0.69
  10   2   5   12.61    0.65
 -11  -2  -5    0.28    0.11
  11  -2   5    0.55    0.13
  11  -2   5    0.82    0.19
  11   2   5    0.70    0.16
 -11   2  -5    0.47    0.14
  11   2   5    0.87    0.18
 -11   2  -5    0.52    0.13
  11   2   5    0.74    0.17
  12  -2   5    0.58    0.17
  12  -2   5    0.58    0.15
  12   2   5    0.59    0.15
  12   2   5    0.59    0.16
 -12   2  -5    0.44    0.16
  12   2   5    0.47    0.16
  13  -2   5    0.23    0.14
  13  -2   5    0.22    0.11
  13   2   5    0.05    0.12
  13   2   5    0.35    0.14
 -13   2  -5    0.17    0.06
  13   2   5    0.21    0.12
  14  -2   5    0.64    0.19
  14  -2   5    0.41    0.15
 -14   2  -5    0.84    0.20
  14   2   5    0.64    0.18
  14   2   5    1.00    0.22
  15  -2   5    0.32    0.18
  15  -2   5    0.41    0.18
 -15   2  -5    0.38    0.18
  15   2   5    0.34    0.17
  15   2   5    0.41    0.14
  16  -2   5    1.27    0.27
  16   2   5    1.35    0.24
  16   2   5    0.94    0.24
 -16   2  -5    0.87    0.23
  16  -3  -5   -0.22    0.16
 -16  -3   5    0.34    0.15
 -16   3   5    0.02    0.13
  16   3  -5   -0.02    0.17
  16   3  -5   -0.13    0.21
 -15  -3   5    0.34    0.17
  15  -3  -5    0.46    0.17
  15   3  -5    0.16    0.17
  15   3  -5    0.25    0.19
 -15   3   5    0.39    0.18
 -14  -3   5    0.12    0.10
  14  -3  -5    0.42    0.19
  14   3  -5    0.18    0.13
 -14   3   5    0.14    0.13
  14   3  -5    0.15    0.12
 -13  -3   5   -0.07    0.09
  13  -3  -5    0.03    0.10
  13   3  -5   -0.07    0.10
 -13   3   5    0.01    0.05
  13   3  -5   -0.15    0.07
 -12  -3   5    0.17    0.12
  12  -3  -5    0.33    0.14
  12   3  -5    0.41    0.12
 -12   3   5    0.11    0.13
  12   3  -5    0.01    0.09
  11  -3  -5   11.88    0.65
 -11  -3   5   12.63    0.68
  11  -3  -5   11.45    0.64
  11   3  -5   12.92    0.71
  11   3  -5   12.44    0.69
 -11   3   5   12.54    0.71
  10  -3  -5    0.53    0.14
 -10  -3   5    0.62    0.15
  10  -3  -5    0.55    0.11
  10   3  -5    0.65    0.17
 -10   3   5    0.55    0.15
  10   3  -5    0.52    0.13
   9  -3  -5    2.56    0.26
   9  -3  -5    2.59    0.20
  -9  -3   5    2.66    0.28
   9   3  -5    2.53    0.29
   9   3  -5    2.00    0.26
  -9   3   5    2.46    0.27
  -8  -3   5    5.67    0.39
   8  -3  -5    6.46    0.30
  -8  -3   5    6.05    0.41
   8  -3  -5    6.34    0.43
   8  -3  -5    6.44    0.39
  -8  -3   5    6.37    0.41
  -8   3   5    7.45    0.46
   8   3  -5    6.87    0.43
   8   3  -5    6.75    0.44
  -8   3   5    6.72    0.25
  -8   3   5    5.47    0.27
  -7  -3   5    0.39    0.11
   7  -3  -5    0.62    0.08
   7  -3  -5    0.43    0.12
  -7  -3   5    0.47    0.11
  -7  -3   5    0.51    0.13
   7  -3  -5    0.53    0.12
   7   3  -5    0.58    0.14
  -7   3   5    0.68    0.07
  -7   3   5    0.53    0.12
  -7   3   5    0.67    0.07
  -7   3   5    0.38    0.12
  -7   3   5    0.61    0.07
   7   3  -5    0.43    0.11
   6  -3  -5    3.18    0.24
  -6  -3   5    3.81    0.29
   6  -3  -5    3.44    0.17
   6  -3  -5    3.61    0.29
   6  -3  -5    3.17    0.15
  -6  -3   5    3.29    0.27
  -6  -3   5    3.28    0.27
  -6  -3   5    3.23    0.26
  -6   3   5    3.46    0.15
  -6   3   5    2.96    0.28
   6   3  -5    3.71    0.28
  -6   3   5    3.55    0.19
  -6   3   5    3.10    0.24
   6   3  -5    3.70    0.29
  -5  -3   5    1.07    0.13
   5  -3  -5    0.88    0.15
   5  -3  -5    0.87    0.09
  -5  -3   5    0.99    0.15
  -5  -3   5    0.85    0.14
   5  -3  -5    0.96    0.14
  -5  -3   5    1.02    0.17
   5   3  -5    0.95    0.16
  -5   3   5    1.02    0.13
   5   3  -5    0.78    0.13
  -5   3   5    0.97    0.10
  -5   3   5    1.01    0.17
   5   3  -5    0.78    0.12
  -4  -3   5   25.44    0.95
  -4  -3   5   24.41    0.95
   4  -3  -5   25.80    0.89
   4  -3  -5   24.32    0.83
   4  -3  -5   24.71    0.95
  -4  -3   5   24.24    0.92
   4   3  -5   24.73    0.91
  -4   3   5   25.93    0.98
   4   3  -5   24.50    0.77
  -4   3   5   24.52    0.85
   4   3  -5   23.79    0.77
   4   3  -5   23.77    0.95
   4   3  -5   24.10    0.92
  -4   3   5   23.77    0.88
   3  -3  -5    0.02    0.04
   3  -3  -5    0.07    0.04
  -3  -3   5    0.06    0.06
  -3  -3   5    0.06    0.04
  -3  -3   5    0.04    0.04
  -3   3   5    0.07    0.05
  -3   3   5    0.07    0.04
  -3   3   5    0.12    0.07
   3   3  -5    0.00    0.03
   3   3  -5    0.10    0.06
  -3   3   5    0.04    0.04
   3   3  -5    0.03    0.04
   3   3  -5    0.05    0.05
   2  -3  -5    4.27    0.24
  -2  -3   5    4.38    0.23
  -2  -3   5    4.42    0.28
  -2  -3   5    4.17    0.25
  -2  -3   5    4.67    0.26
   2  -3  -5    4.51    0.24
  -2  -3   5    4.88    0.30
   2   3  -5    4.11    0.26
  -2   3   5    4.50    0.30
  -2   3   5    4.74    0.26
   2   3  -5    4.57    0.23
  -2   3   5    4.56    0.28
  -2   3   5    4.41    0.24
   2   3  -5    5.23    0.31
  -1  -3   5    4.34    0.24
  -1  -3   5    3.84    0.22
  -1  -3   5    4.06    0.26
   1  -3  -5    4.53    0.16
   1  -3  -5    3.82    0.24
  -1  -3   5    4.37    0.28
  -1  -3   5    4.20    0.24
   1  -3  -5    4.16    0.23
   1   3  -5    4.26    0.26
   1   3  -5    4.15    0.24
  -1   3   5    3.84    0.25
   1   3  -5    4.12    0.26
  -1   3   5    3.87    0.22
  -1   3   5    4.21    0.27
  -1   3   5    4.30    0.26
  -1   3   5    4.25    0.16
   0  -3  -5    5.72    0.29
   0  -3   5    6.51    0.34
   0  -3  -5    6.62    0.26
   0  -3   5    6.85    0.30
   0  -3  -5    6.55    0.34
   0  -3   5    6.42    0.30
   0  -3   5    6.49    0.33
   0  -3   5    6.06    0.35
   0   3  -5    6.94    0.34
   0   3   5    6.25    0.34
   0   3   5    6.91    0.30
   0   3   5    7.39    0.36
   0   3   5    6.27    0.33
   0   3   5    6.49    0.26
   0   3  -5    5.88    0.33
   0   3  -5    6.22    0.33
   1  -3   5    0.94    0.10
  -1  -3  -5    1.15    0.10
  -1  -3  -5    1.05    0.13
   1  -3   5    1.04    0.12
  -1  -3  -5    0.89    0.10
   1  -3   5    0.81    0.13
   1  -3   5    1.10    0.10
   1  -3   5    1.07    0.14
  -1   3  -5    1.00    0.13
   1   3   5    0.96    0.11
   1   3   5    1.10    0.10
   1   3   5    0.93    0.10
  -1   3  -5    0.99    0.12
   1   3   5    1.01    0.12
  -1   3  -5    0.81    0.13
   1   3   5    1.08    0.16
  -2  -3  -5    1.50    0.13
  -2  -3  -5    1.51    0.16
   2  -3   5    1.30    0.12
   2  -3   5    1.45    0.15
   2  -3   5    1.39    0.11
   2  -3   5    1.29    0.16
  -2  -3  -5    1.33    0.12
   2   3   5    1.53    0.13
   2   3   5    1.37    0.12
  -2   3  -5    1.38    0.12
  -2   3  -5    1.32    0.11
  -2   3  -5    1.50    0.16
   2   3   5    1.39    0.16
  -2   3  -5    1.14    0.14
   2   3   5    1.46    0.13
   2   3   5    1.56    0.14
  -3  -3  -5   21.28    0.77
  -3  -3  -5   22.89    0.78
   3  -3   5   21.91    0.86
  -3  -3  -5   22.27    0.78
  -3  -3  -5   21.43    0.79
   3  -3   5   20.82    0.75
   3  -3   5   22.47    0.85
   3  -3   5   21.51    0.74
  -3  -3  -5   21.78    0.85
  -3   3  -5   21.54    0.74
   3   3   5   20.95    0.75
  -3   3  -5   21.52    0.74
   3   3   5   21.87    0.87
   3   3   5   22.38    0.77
  -3   3  -5   22.89    0.88
   3   3   5   21.58    0.80
  -3   3  -5   19.80    0.83
  -4  -3  -5    1.17    0.14
   4  -3   5    1.01    0.11
   4  -3   5    0.81    0.13
  -4  -3  -5    1.12    0.12
   4  -3   5    1.26    0.17
  -4  -3  -5    1.16    0.13
  -4  -3  -5    1.20    0.11
   4  -3   5    1.13    0.09
  -4  -3  -5    1.19    0.16
   4   3   5    1.17    0.15
  -4   3  -5    0.92    0.15
   4   3   5    1.10    0.09
  -4   3  -5    0.76    0.14
  -4   3  -5    0.98    0.10
   4   3   5    0.95    0.16
  -4   3  -5    1.17    0.10
   5  -3   5    3.11    0.27
   5  -3   5    2.88    0.14
  -5  -3  -5    3.06    0.18
  -5  -3  -5    2.84    0.23
  -5  -3  -5    3.14    0.25
  -5  -3  -5    2.88    0.21
   5  -3   5    2.94    0.24
   5  -3   5    3.20    0.20
  -5  -3  -5    3.25    0.22
   5   3   5    2.99    0.25
  -5   3  -5    2.57    0.24
   5   3   5    3.32    0.28
  -5   3  -5    3.18    0.19
  -5   3  -5    3.40    0.29
  -5   3  -5    3.02    0.14
   5   3   5    2.76    0.17
  -6  -3  -5    2.33    0.15
  -6  -3  -5    2.66    0.21
  -6  -3  -5    2.42    0.19
  -6  -3  -5    1.92    0.20
  -6  -3  -5    2.36    0.23
   6  -3   5    2.55    0.23
   6  -3   5    2.24    0.17
   6  -3   5    1.91    0.23
  -6   3  -5    2.50    0.25
   6   3   5    2.11    0.23
   6   3   5    2.28    0.14
  -6   3  -5    2.29    0.16
   6   3   5    2.45    0.23
  -7  -3  -5    3.43    0.18
  -7  -3  -5    2.72    0.23
   7  -3   5    3.26    0.23
  -7  -3  -5    2.87    0.26
   7  -3   5    2.69    0.27
   7  -3   5    3.04    0.28
  -7  -3  -5    3.13    0.27
  -7  -3  -5    3.30    0.25
   7   3   5    3.40    0.28
   7   3   5    2.98    0.18
   7   3   5    3.48    0.29
  -7   3  -5    3.06    0.21
  -7   3  -5    3.32    0.30
  -8  -3  -5    7.11    0.45
  -8  -3  -5    8.18    0.34
   8  -3   5    8.39    0.49
  -8  -3  -5    7.80    0.46
  -8  -3  -5    8.06    0.44
   8  -3   5    8.28    0.42
   8   3   5    8.61    0.49
   8   3   5    8.12    0.50
  -8   3  -5    8.26    0.51
  -8   3  -5    7.79    0.39
   9  -3   5    3.99    0.34
   9  -3   5    3.39    0.27
  -9  -3  -5    3.38    0.29
   9   3   5    2.86    0.30
  -9   3  -5    3.83    0.35
 -10  -3  -5    4.05    0.34
  10  -3   5    4.18    0.36
  10  -3   5    4.25    0.31
  10   3   5    3.93    0.37
  10   3   5    4.07    0.36
 -10   3  -5    4.13    0.37
 -11  -3  -5    5.69    0.42
  11  -3   5    5.95    0.40
  11  -3   5    6.05    0.45
  11   3   5    4.87    0.43
 -11   3  -5    5.92    0.47
  12  -3   5    0.12    0.10
 -12  -3  -5    0.03    0.06
  12  -3   5    0.04    0.10
  12   3   5   -0.07    0.11
 -12   3  -5   -0.06    0.09
 -13  -3  -5    0.21    0.14
  13  -3   5    0.66    0.17
  13   3   5    0.46    0.14
  13   3   5    0.66    0.18
 -13   3  -5    0.30    0.14
  14  -3   5    0.34    0.18
 -14  -3  -5    0.23    0.15
  14   3   5    0.42    0.12
 -14   3  -5    0.05    0.11
  15  -3   5    3.28    0.42
 -15  -3  -5    2.70    0.36
  15   3   5    3.05    0.32
 -15   3  -5    3.02    0.38
 -15  -4   5    0.32    0.23
  15  -4  -5    0.17    0.17
  15   4  -5    0.12    0.16
 -15   4   5   -0.08    0.14
  15   4  -5    0.49    0.13
  14  -4  -5   -0.07    0.13
 -14  -4   5   -0.24    0.16
  14   4  -5   -0.15    0.10
 -14   4   5    0.14    0.13
 -13  -4   5    0.14    0.15
  13  -4  -5   -0.03    0.14
  13   4  -5    0.13    0.14
 -13   4   5   -0.01    0.09
  13   4  -5    0.19    0.12
 -12  -4   5    0.00    0.13
  12   4  -5    0.13    0.15
 -12   4   5   -0.03    0.11
  12   4  -5    0.05    0.09
  11  -4  -5    0.53    0.17
  11   4  -5   -0.10    0.09
 -11   4   5    0.16    0.10
  10  -4  -5    0.98    0.18
 -10  -4   5    0.72    0.19
 -10   4   5    0.70    0.15
  10   4  -5    0.68    0.18
  10   4  -5    0.81    0.22
  -9  -4   5    0.20    0.11
   9  -4  -5    0.24    0.10
   9   4  -5    0.06    0.10
  -9   4   5    0.01    0.10
   9   4  -5    0.14    0.11
  -8  -4   5    4.30    0.36
   8  -4  -5    4.20    0.33
   8   4  -5    4.71    0.39
  -8   4   5    4.59    0.40
   8   4  -5    3.62    0.33
   7  -4  -5    3.02    0.26
  -7  -4   5    2.35    0.26
  -7  -4   5    2.73    0.29
   7   4  -5    2.56    0.29
  -7   4   5    2.84    0.25
  -7   4   5    2.62    0.28
   7   4  -5    2.66    0.27
   6  -4  -5    9.49    0.57
  -6  -4   5   10.13    0.53
  -6  -4   5   10.46    0.57
  -6  -4   5    9.00    0.63
   6  -4  -5   10.99    0.52
   6  -4  -5    9.56    0.43
  -6   4   5   10.25    0.43
   6   4  -5   10.43    0.55
   6   4  -5   10.50    0.58
  -6   4   5   10.62    0.61
  -5  -4   5    0.22    0.10
   5  -4  -5    0.24    0.09
  -5  -4   5    0.22    0.12
  -5  -4   5    0.24    0.09
   5  -4  -5    0.15    0.06
   5  -4  -5    0.22    0.10
  -5   4   5    0.10    0.09
   5   4  -5    0.26    0.08
   5   4  -5    0.20    0.03
   5   4  -5    0.18    0.04
  -5   4   5    0.23    0.08
  -5   4   5    0.23    0.12
   5   4  -5    0.19    0.09
  -5   4   5    0.31    0.09
   4  -4  -5    0.03    0.06
  -4  -4   5    0.12    0.07
   4  -4  -5    0.02    0.05
   4  -4  -5    0.12    0.06
  -4  -4   5    0.19    0.09
  -4  -4   5    0.08    0.05
   4   4  -5    0.13    0.08
  -4   4   5    0.08    0.06
   4   4  -5    0.14    0.08
   4   4  -5    0.08    0.04
  -4   4   5    0.21    0.11
   4   4  -5    0.11    0.04
  -4   4   5   -0.05    0.06
  -4   4   5    0.03    0.07
   3  -4  -5    0.27    0.07
  -3  -4   5    0.10    0.07
  -3  -4   5    0.07    0.05
   3  -4  -5    0.20    0.07
  -3  -4   5    0.19    0.06
  -3  -4   5    0.16    0.08
  -3  -4   5    0.04    0.05
  -3   4   5    0.15    0.07
  -3   4   5    0.20    0.10
  -3   4   5    0.20    0.08
   3   4  -5    0.15    0.05
   3   4  -5    0.23    0.10
  -3   4   5    0.23    0.08
  -2  -4   5    1.55    0.23
  -2  -4   5    1.72    0.16
  -2  -4   5    1.74    0.17
  -2  -4   5    1.77    0.17
   2  -4  -5    1.64    0.16
  -2  -4   5    1.54    0.19
   2  -4  -5    2.04    0.18
  -2   4   5    1.59    0.19
  -2   4   5    1.31    0.16
  -2   4   5    1.48    0.19
   2   4  -5    1.46    0.18
  -2   4   5    1.81    0.18
   2   4  -5    1.27    0.16
   2   4  -5    1.56    0.15
   1  -4  -5    0.10    0.03
  -1  -4   5    0.08    0.04
   1  -4  -5    0.07    0.02
  -1  -4   5    0.12    0.09
  -1  -4   5    0.05    0.04
   1  -4  -5    0.07    0.06
  -1  -4   5    0.01    0.06
   1  -4  -5    0.07    0.05
  -1   4   5    0.06    0.05
   1   4  -5    0.05    0.04
  -1   4   5    0.04    0.05
   1   4  -5    0.10    0.07
   1   4  -5    0.07    0.05
  -1   4   5    0.15    0.08
  -1   4   5    0.10    0.05
   0  -4   5   12.70    0.60
   0  -4   5   12.26    0.56
   0  -4   5   12.79    0.57
   0  -4   5   12.17    0.50
   0  -4   5   12.44    0.49
   0  -4  -5   12.19    0.56
   0  -4  -5   12.74    0.53
   0  -4  -5   11.79    0.44
   0   4  -5   12.63    0.57
   0   4   5   12.16    0.55
   0   4   5   12.15    0.58
   0   4  -5   10.50    0.54
   0   4   5   12.66    0.58
   0   4  -5   13.05    0.57
   0   4   5   11.62    0.50
   0   4   5   12.98    0.46
   1  -4   5    0.54    0.08
   1  -4   5    0.52    0.11
  -1  -4  -5    0.58    0.09
   1  -4   5    0.71    0.15
   1  -4   5    0.77    0.13
  -1  -4  -5    0.62    0.11
  -1  -4  -5    0.63    0.13
   1  -4   5    0.40    0.08
   1   4   5    0.65    0.11
   1   4   5    0.76    0.15
   1   4   5    0.80    0.12
  -1   4  -5    0.36    0.09
   1   4   5    0.75    0.09
  -1   4  -5    0.58    0.12
   1   4   5    0.60    0.11
  -1   4  -5    0.62    0.13
   2  -4   5    9.48    0.49
  -2  -4  -5    9.15    0.44
  -2  -4  -5    9.24    0.41
   2  -4   5    8.73    0.42
   2  -4   5    8.72    0.49
   2  -4   5    8.64    0.39
   2  -4   5    9.30    0.38
  -2  -4  -5    8.68    0.47
   2   4   5    8.97    0.41
   2   4   5    9.18    0.44
  -2   4  -5    9.63    0.44
  -2   4  -5    9.12    0.49
   2   4   5    8.54    0.41
   2   4   5   10.48    0.53
   2   4   5    9.16    0.41
   3  -4   5    0.74    0.15
   3  -4   5    0.62    0.10
   3  -4   5    0.93    0.11
  -3  -4  -5    0.73    0.13
  -3  -4  -5    0.73    0.15
   3  -4   5    0.87    0.16
  -3  -4  -5    0.66    0.12
  -3   4  -5    0.85    0.10
  -3   4  -5    0.62    0.13
   3   4   5    0.86    0.13
   3   4   5    0.92    0.12
   3   4   5    0.81    0.17
  -3   4  -5    1.01    0.13
   3   4   5    0.85    0.13
   4  -4   5    3.27    0.20
  -4  -4  -5    3.33    0.25
   4  -4   5    3.45    0.31
  -4  -4  -5    3.86    0.31
  -4  -4  -5    3.28    0.24
   4  -4   5    3.32    0.29
  -4  -4  -5    3.02    0.24
   4  -4   5    3.24    0.21
  -4   4  -5    3.17    0.29
   4   4   5    2.97    0.22
   4   4   5    3.54    0.26
   4   4   5    3.41    0.21
  -4   4  -5    3.20    0.20
  -5  -4  -5   23.44    0.90
   5  -4   5   24.17    0.99
  -5  -4  -5   23.28    0.92
   5  -4   5   22.85    0.81
   5  -4   5   22.23    1.00
  -5  -4  -5   24.46    0.92
   5  -4   5   25.81    0.85
  -5  -4  -5   21.17    0.96
  -5   4  -5   23.56    0.80
  -5   4  -5   25.86    1.04
   5   4   5   23.41    0.82
   5   4   5   25.71    0.96
   5   4   5   23.33    0.85
   5   4   5   25.02    1.03
   6  -4   5    6.32    0.31
   6  -4   5    6.56    0.43
  -6  -4  -5    5.14    0.35
  -6  -4  -5    6.49    0.37
  -6  -4  -5    6.14    0.36
   6   4   5    6.28    0.40
   6   4   5    6.12    0.30
   6   4   5    5.59    0.42
  -6   4  -5    6.32    0.45
   7  -4   5    0.18    0.07
   7  -4   5    0.33    0.14
  -7  -4  -5    0.27    0.10
   7   4   5    0.21    0.13
   7   4   5    0.17    0.08
  -7   4  -5    0.08    0.09
   8  -4   5    6.42    0.35
  -8  -4  -5    6.33    0.40
   8  -4   5    6.45    0.45
   8   4   5    6.34    0.44
   8   4   5    5.50    0.45
  -8   4  -5    6.24    0.47
  -9  -4  -5    2.87    0.26
   9  -4   5    3.29    0.32
   9   4   5    2.58    0.29
  -9   4  -5    2.79    0.30
   9   4   5    2.60    0.31
 -10  -4  -5    0.75    0.18
  10  -4   5    0.98    0.21
  10   4   5    0.98    0.22
  10   4   5    0.68    0.18
 -10   4  -5    0.47    0.11
 -11  -4  -5    1.27    0.24
  11  -4   5    1.19    0.24
  11   4   5    1.02    0.22
  11   4   5    1.24    0.26
 -11   4  -5    1.35    0.27
  12  -4   5    0.08    0.12
 -12   4  -5   -0.25    0.11
  12   4   5   -0.10    0.12
  12   4   5   -0.03    0.10
 -13  -4  -5   -0.20    0.14
  13  -4   5    0.03    0.12
 -13   4  -5   -0.01    0.12
  13   4   5    0.01    0.13
  13   4   5   -0.01    0.14
 -14  -4  -5    0.00    0.22
  14  -4   5    0.00    0.16
  14   4   5    0.08    0.16
 -14   4  -5    0.04    0.12
  14   4   5    0.10    0.19
 -13  -5   5   -0.27    0.20
  13  -5  -5   -0.05    0.13
  13   5  -5   -0.10    0.15
  13   5  -5    0.06    0.11
 -13   5   5    0.40    0.19
  12  -5  -5    0.05    0.13
  12   5  -5   -0.02    0.14
 -12   5   5    0.06    0.14
  12   5  -5    0.12    0.14
  11  -5  -5    0.18    0.13
 -11  -5   5    0.06    0.15
  11   5  -5    0.04    0.16
  11   5  -5    0.23    0.11
 -11   5   5    0.06    0.14
 -10  -5   5    0.21    0.16
  10  -5  -5    0.18    0.13
 -10   5   5    0.16    0.16
  10   5  -5    0.32    0.14
  10   5  -5    0.24    0.14
  -9  -5   5   -0.02    0.11
   9  -5  -5    0.00    0.07
   9   5  -5   -0.18    0.10
  -9   5   5   -0.03    0.10
   9   5  -5    0.01    0.05
   8  -5  -5    0.42    0.13
  -8  -5   5    0.53    0.17
  -8   5   5    0.39    0.15
   8   5  -5    0.68    0.20
   8   5  -5    0.45    0.15
  -7  -5   5    0.57    0.16
   7  -5  -5    0.70    0.16
   7   5  -5    0.87    0.18
  -7   5   5    0.44    0.17
   7   5  -5    0.73    0.19
  -6  -5   5    2.74    0.30
  -6  -5   5    1.87    0.25
   6  -5  -5    2.37    0.26
   6   5  -5    2.51    0.28
   6   5  -5    2.31    0.30
  -6   5   5    2.39    0.32
   5  -5  -5   23.32    0.93
  -5  -5   5   23.39    1.00
  -5  -5   5   21.54    0.93
  -5   5   5   19.49    0.99
   5   5  -5   23.29    0.95
   5   5  -5   23.74    1.03
  -5   5   5   22.42    0.87
  -4  -5   5    2.65    0.25
  -4  -5   5    2.70    0.30
   4  -5  -5    2.97    0.26
  -4  -5   5    2.37    0.25
  -4   5   5    3.33    0.26
  -4   5   5    2.65    0.30
   4   5  -5    2.97    0.29
   4   5  -5    2.45    0.27
   3  -5  -5    9.25    0.46
  -3  -5   5    9.30    0.46
   3  -5  -5    9.18    0.48
  -3  -5   5    9.18    0.46
  -3  -5   5    8.61    0.53
  -3   5   5    8.16    0.51
   3   5  -5    9.01    0.53
  -3   5   5    9.01    0.48
  -3   5   5    8.47    0.54
   3   5  -5    8.79    0.43
  -2  -5   5    0.01    0.06
  -2  -5   5   -0.08    0.06
  -2  -5   5   -0.07    0.05
   2  -5  -5    0.04    0.06
   2  -5  -5    0.02    0.07
  -2  -5   5   -0.08    0.07
  -2   5   5   -0.06    0.06
  -2   5   5   -0.09    0.06
  -2   5   5   -0.05    0.05
   2   5  -5    0.00    0.06
   2   5  -5   -0.02    0.05
  -1  -5   5    0.33    0.10
  -1  -5   5    0.10    0.06
  -1  -5   5    0.26    0.10
  -1  -5   5    0.26    0.10
   1  -5  -5    0.37    0.10
   1  -5  -5    0.19    0.08
  -1   5   5    0.29    0.12
  -1   5   5    0.20    0.10
   1   5  -5    0.23    0.11
  -1   5   5    0.03    0.07
   1   5  -5    0.17    0.07
   0  -5  -5    5.01    0.34
   0  -5  -5    5.21    0.25
   0  -5   5    4.87    0.37
   0  -5   5    4.56    0.33
   0  -5   5    5.07    0.35
   0  -5   5    5.10    0.28
   0  -5  -5    5.07    0.33
   0   5  -5    4.91    0.34
   0   5   5    4.34    0.33
   0   5   5    5.40    0.38
   0   5  -5    5.34    0.36
   0   5   5    4.96    0.35
  -1  -5  -5    9.76    0.55
   1  -5   5   11.11    0.45
   1  -5   5   10.74    0.56
  -1  -5  -5   11.24    0.53
   1  -5   5    9.97    0.58
   1  -5   5   10.02    0.53
  -1   5  -5   10.92    0.54
   1   5   5   10.68    0.44
   1   5   5   10.71    0.58
  -1   5  -5   10.28    0.55
   1   5   5    9.54    0.50
   1   5   5    9.46    0.52
   2  -5   5    4.49    0.25
   2  -5   5    4.89    0.38
   2  -5   5    4.85    0.37
  -2  -5  -5    5.36    0.35
   2  -5   5    5.02    0.33
   2   5   5    5.07    0.34
  -2   5  -5    4.71    0.32
   2   5   5    4.31    0.30
   2   5   5    5.17    0.29
   2   5   5    4.94    0.38
  -2   5  -5    4.73    0.36
   3  -5   5    3.63    0.34
   3  -5   5    2.79    0.30
  -3  -5  -5    3.90    0.29
   3  -5   5    3.49    0.30
  -3   5  -5    3.68    0.33
   3   5   5    4.36    0.36
   3   5   5    3.72    0.28
   3   5   5    4.03    0.28
  -3   5  -5    3.54    0.27
   4  -5   5   35.68    1.39
  -4  -5  -5   34.71    1.31
  -4   5  -5   33.73    1.22
   4   5   5   34.97    1.25
   4   5   5   38.01    1.44
  -4   5  -5   34.62    1.40
   4   5   5   37.85    1.31
   5  -5   5    2.76    0.29
  -5  -5  -5    2.56    0.26
  -5   5  -5    2.80    0.32
   5   5   5    3.09    0.27
   5   5   5    2.72    0.31
   6  -5   5    1.95    0.29
  -6  -5  -5    1.73    0.22
   6   5   5    2.26    0.28
  -6   5  -5    2.16    0.29
   6   5   5    2.05    0.23
   7  -5   5    1.35    0.24
  -7  -5  -5    1.18    0.21
   7   5   5    1.16    0.24
  -7   5  -5    1.26    0.26
   7   5   5    1.04    0.19
  -8  -5  -5    0.10    0.09
   8  -5   5    0.00    0.09
   8   5   5   -0.04    0.08
   8   5   5    0.11    0.11
  -8   5  -5   -0.16    0.08
   9  -5   5    0.01    0.10
  -9  -5  -5   -0.01    0.10
  -9   5  -5   -0.21    0.10
   9   5   5    0.05    0.12
  10  -5   5    0.08    0.08
 -10  -5  -5    0.20    0.13
  10   5   5    0.05    0.11
  10   5   5    0.11    0.13
 -10   5  -5   -0.12    0.12
 -11  -5  -5   -0.18    0.14
  11  -5   5   -0.06    0.08
 -11   5  -5   -0.11    0.11
  11   5   5   -0.05    0.11
  11   5   5    0.05    0.15
  12  -5   5    0.04    0.15
 -12  -5  -5    0.10    0.21
  12   5   5    0.10    0.13
  12   5   5    0.02    0.14
 -12   5  -5   -0.11    0.16
  11  -6  -5   -0.03    0.16
 -11  -6   5    0.10    0.19
 -11   6   5   -0.12    0.11
  11   6  -5    0.31    0.16
  10  -6  -5   -0.06    0.14
 -10  -6   5    0.06    0.12
  10   6  -5    0.02    0.14
 -10   6   5   -0.23    0.11
  10   6  -5   -0.06    0.09
   9  -6  -5    0.31    0.16
  -9  -6   5    0.19    0.19
  -9   6   5    0.15    0.19
   9   6  -5    0.17    0.18
   9   6  -5    0.26    0.13
  -8  -6   5    0.38    0.12
   8  -6  -5    0.19    0.15
  -8   6   5    0.11    0.14
   8   6  -5    0.17    0.15
   8   6  -5    0.14    0.09
   7  -6  -5    0.04    0.12
  -7  -6   5   -0.01    0.10
  -7  -6   5   -0.08    0.14
  -7   6   5    0.10    0.15
   7   6  -5    0.14    0.14
   7   6  -5   -0.03    0.11
   6  -6  -5    1.36    0.23
  -6  -6   5    1.10    0.20
  -6  -6   5    1.47    0.30
   6   6  -5    1.25    0.25
  -6   6   5    1.01    0.23
  -5  -6   5   -0.10    0.07
  -5  -6   5    0.04    0.11
   5  -6  -5    0.02    0.10
  -5   6   5    0.09    0.13
   5   6  -5    0.24    0.12
  -4  -6   5    0.35    0.12
  -4  -6   5    0.51    0.16
   4  -6  -5    0.43    0.15
   4   6  -5    0.80    0.20
  -4   6   5    0.35    0.15
   3  -6  -5   -0.06    0.09
  -3  -6   5   -0.01    0.12
   3   6  -5    0.11    0.08
  -3   6   5    0.00    0.06
  -3   6   5   -0.03    0.10
   2  -6  -5    0.56    0.15
  -2  -6   5    0.66    0.19
   2   6  -5    0.64    0.18
  -2   6   5    0.65    0.16
  -2   6   5    0.93    0.18
  -1  -6   5   -0.11    0.09
   1  -6  -5    0.06    0.10
   1   6  -5   -0.03    0.08
  -1   6   5    0.16    0.09
   1   6  -5   -0.01    0.07
  -1   6   5   -0.03    0.08
   0  -6  -5    0.06    0.10
   0  -6   5   -0.03    0.09
   0   6  -5   -0.14    0.07
   0   6   5   -0.01    0.07
   0   6  -5   -0.13    0.08
   0   6   5   -0.09    0.08
  -1  -6  -5    0.72    0.16
   1  -6   5    0.58    0.16
   1   6   5    0.58    0.17
   1   6   5    0.39    0.13
  -1   6  -5    0.57    0.17
  -1   6  -5    0.40    0.13
   2  -6   5   -0.05    0.10
  -2  -6  -5    0.05    0.09
  -2   6  -5    0.17    0.07
  -2   6  -5    0.15    0.09
   2   6   5    0.10    0.10
   2   6   5   -0.06    0.06
  -3  -6  -5    1.02    0.19
   3  -6   5    0.88    0.21
   3   6   5    1.16    0.23
  -3   6  -5    0.92    0.19
  -4  -6  -5    0.50    0.14
   4  -6   5    0.38    0.16
   4   6   5    0.44    0.17
  -4   6  -5    0.48    0.15
   5  -6   5    0.36    0.12
  -5  -6  -5    0.27    0.14
   5   6   5    0.26    0.14
  -5   6  -5    0.06    0.10
   6  -6   5   -0.07    0.12
  -6  -6  -5   -0.13    0.09
   6   6   5    0.12    0.14
  -6   6  -5    0.04    0.12
   7  -6   5    0.18    0.14
   7   6   5    0.36    0.15
  -7   6  -5    0.40    0.18
   8  -6   5    0.14    0.12
  -8   6  -5    0.10    0.16
   8   6   5    0.26    0.16
   9  -6   5    0.14    0.14
  -9   6  -5   -0.01    0.12
   9   6   5   -0.07    0.11
  10  -6   5   -0.01    0.14
  10   6   5   -0.13    0.12
 -10   6  -5    0.21    0.18
  10   6   5    0.05    0.13
   8   7  -5   -0.07    0.11
  -7  -7   5    0.82    0.23
  -7   7   5    0.47    0.17
   7   7  -5    0.31    0.21
  -6  -7   5    0.33    0.15
   6   7  -5    0.32    0.19
  -5  -7   5    2.89    0.39
  -5   7   5    3.34    0.38
   5   7  -5    2.21    0.37
  -4  -7   5    0.44    0.21
  -4   7   5    0.56    0.17
   4   7  -5    0.46    0.18
  -3  -7   5    0.17    0.12
   3   7  -5    0.36    0.17
  -3   7   5   -0.12    0.14
  -2  -7   5   -0.19    0.10
   2   7  -5   -0.04    0.12
  -2   7   5   -0.05    0.15
  -1  -7   5    0.07    0.16
  -1   7   5    0.26    0.14
   1   7  -5    0.14    0.11
  -1   7   5    0.10    0.12
   0  -7   5   -0.30    0.11
   0   7  -5    0.08    0.08
   0   7   5    0.00    0.10
   1  -7   5    0.16    0.15
   2  -7   5   -0.11    0.12
   2   7   5   -0.02    0.11
   3   7   5    0.20    0.17
  -3   7  -5    0.21    0.12
   4  -7   5    0.90    0.25
   4   7   5    1.25    0.27
  -4   7  -5    1.09    0.25
   5  -7   5    0.03    0.08
  -5   7  -5    0.21    0.17
   5   7   5   -0.20    0.11
   6  -7   5    1.28    0.25
  -6   7  -5    1.03    0.24
   6   7   5    0.78    0.26
   7  -7   5    0.43    0.23
   7   7   5    0.45    0.20
  -7   7  -5    0.16    0.17
  17   0  -6   -0.08    0.12
  17   0  -6    0.10    0.13
  16   0  -6    1.72    0.30
  16   0  -6    1.53    0.28
  15   0  -6    2.00    0.32
  15   0  -6    1.96    0.31
  14   0  -6    1.56    0.26
  14   0  -6    2.04    0.27
  13   0  -6    0.06    0.08
  13   0  -6    0.03    0.07
 -13   0   6    0.00    0.07
  13   0  -6   -0.09    0.08
 -12   0   6    7.31    0.41
  12   0  -6    6.65    0.38
  12   0  -6    7.72    0.48
  12   0  -6    6.50    0.45
 -11   0   6    0.58    0.13
  11   0  -6    0.82    0.16
  11   0  -6    0.72    0.16
 -11   0   6    0.82    0.13
  11   0  -6    0.54    0.12
  11   0  -6    0.67    0.12
 -11   0   6    0.66    0.13
 -11   0   6    0.60    0.12
  10   0  -6    1.88    0.21
 -10   0   6    1.77    0.17
 -10   0   6    1.67    0.17
  10   0  -6    1.62    0.20
  10   0  -6    1.60    0.16
 -10   0   6    1.62    0.20
  10   0  -6    1.69    0.18
  -9   0   6    0.17    0.06
   9   0  -6    0.09    0.06
   9   0  -6    0.18    0.07
  -9   0   6    0.09    0.06
  -9   0   6    0.06    0.06
   9   0  -6    0.19    0.07
   9   0  -6    0.15    0.06
  -8   0   6   28.88    0.99
  -8   0   6   28.67    0.98
   8   0  -6   27.18    0.97
   8   0  -6   27.74    1.03
  -8   0   6   26.17    1.01
  -8   0   6   28.48    0.98
   8   0  -6   27.82    1.03
   8   0  -6   27.88    0.98
  -8   0   6   27.72    1.02
  -7   0   6    7.18    0.34
  -7   0   6    7.17    0.37
   7   0  -6    7.51    0.34
   7   0  -6    7.40    0.38
  -7   0   6    7.44    0.34
  -7   0   6    7.77    0.35
   7   0  -6    7.32    0.34
  -7   0   6    7.60    0.38
   7   0  -6    7.79    0.39
  -6   0   6   15.49    0.63
  -6   0   6   16.78    0.61
  -6   0   6   17.36    0.62
  -6   0   6   16.84    0.64
   6   0  -6   16.72    0.61
   6   0  -6   17.01    0.65
   6   0  -6   16.28    0.64
  -6   0   6   15.73    0.60
   5   0  -6  228.91   13.52
  -5   0   6  245.95    8.09
   5   0  -6  230.99   14.06
  -5   0   6  230.90    7.89
  -4   0   6  137.78    4.60
   4   0  -6  132.91    7.74
  -4   0   6  138.72    4.59
   4   0  -6  125.43    8.11
  -3   0   6   28.46    0.91
  -3   0   6   27.86    0.90
   3   0  -6   27.18    0.91
   3   0  -6   27.39    0.90
  -3   0   6   28.43    0.89
   3   0  -6   27.14    0.89
  -3   0   6   29.09    0.90
   3   0  -6   26.26    0.89
  -2   0   6 1000.00   34.30
   2   0  -6  988.94   33.72
   1   0  -6   59.91    5.99
  -1   0   6   54.34    2.47
   1   0  -6   51.67    2.51
  -1   0   6   51.83    5.82
   0   0   6   84.34    9.07
   0   0   6   95.72    4.14
   0   0  -6   99.37    9.41
  -1   0  -6   57.49    1.73
   2   0   6  262.04   20.57
   2   0   6  300.56   10.84
  -2   0  -6  284.69   21.46
  -2   0  -6  277.42   10.86
  -3   0  -6   64.43    1.99
   3   0   6   67.55    1.99
   3   0   6   63.93    1.98
  -3   0  -6   63.42    1.97
   3   0   6   65.57    2.01
  -3   0  -6   65.23    2.01
   4   0   6  177.28    8.44
  -4   0  -6  194.68    8.95
   4   0   6  195.32   19.78
  -4   0  -6  197.74   20.65
   5   0   6   91.73    2.80
   5   0   6   90.04    2.76
  -5   0  -6   88.32    2.71
  -5   0  -6   91.17    2.78
  -5   0  -6   87.13    2.76
   5   0   6   89.46    2.78
   5   0   6   89.64    2.73
  -5   0  -6   90.28    2.77
  -6   0  -6   10.52    0.47
   6   0   6   11.10    0.47
   6   0   6   10.92    0.49
  -6   0  -6   10.24    0.46
  -6   0  -6   11.33    0.47
  -6   0  -6   10.55    0.41
   6   0   6   11.10    0.44
   6   0   6   10.87    0.48
   7   0   6    0.01    0.04
   7   0   6   -0.01    0.04
  -7   0  -6    0.01    0.03
  -7   0  -6   -0.02    0.02
   7   0   6    0.02    0.05
  -7   0  -6    0.01    0.04
  -7   0  -6    0.05    0.05
   7   0   6    0.04    0.04
   8   0   6    0.24    0.08
  -8   0  -6    0.28    0.08
  -8   0  -6    0.32    0.09
   8   0   6    0.24    0.08
   8   0   6    0.27    0.07
  -8   0  -6    0.17    0.05
   8   0   6    0.16    0.07
  -8   0  -6    0.13    0.07
  -9   0  -6    1.19    0.12
  -9   0  -6    1.27    0.16
   9   0   6    1.31    0.14
  -9   0  -6    1.16    0.17
   9   0   6    0.96    0.16
   9   0   6    1.28    0.17
   9   0   6    1.57    0.18
 -10   0  -6    6.18    0.37
  10   0   6    6.38    0.42
  10   0   6    6.69    0.40
  10   0   6    5.01    0.31
  10   0   6    5.26    0.36
 -10   0  -6    5.55    0.29
 -10   0  -6    5.55    0.38
  11   0   6    4.23    0.28
  11   0   6    3.86    0.33
 -11   0  -6    4.42    0.31
  11   0   6    4.18    0.36
  11   0   6    4.08    0.33
  12   0   6    0.51    0.14
 -12   0  -6    0.91    0.16
  12   0   6    0.81    0.17
  13   0   6    4.50    0.39
 -13   0  -6    5.08    0.36
  14   0   6    3.12    0.35
  14   0   6    3.85    0.36
  15   0   6    1.94    0.26
  15   0   6    1.49    0.27
  16   0   6    1.03    0.25
  16   0   6    1.13    0.22
  17  -1  -6    0.03    0.14
  17  -1  -6    0.16    0.18
 -17  -1   6    0.08    0.14
  17   1  -6   -0.11    0.10
  17   1  -6    0.04    0.12
  16  -1  -6    0.72    0.20
  16  -1  -6    1.30    0.26
  16   1  -6    1.23    0.26
  16   1  -6    1.08    0.25
  15  -1  -6    1.25    0.23
  15  -1  -6    1.30    0.27
  15   1  -6    1.16    0.23
  15   1  -6    0.87    0.23
  14  -1  -6    0.03    0.08
  14   1  -6    0.26    0.16
  14   1  -6    0.12    0.10
  14   1  -6    0.30    0.13
 -14   1   6    0.22    0.11
  13  -1  -6   -0.08    0.06
  13  -1  -6    0.07    0.10
 -13   1   6   -0.01    0.06
  13   1  -6   -0.03    0.08
  13   1  -6    0.03    0.07
  13   1  -6   -0.12    0.08
  12  -1  -6    0.55    0.14
  12  -1  -6    0.49    0.15
  12  -1  -6    0.72    0.18
  12   1  -6    0.66    0.16
  12   1  -6    0.80    0.18
 -12   1   6    0.66    0.14
  12   1  -6    0.71    0.14
 -12   1   6    0.87    0.17
  11  -1  -6    1.08    0.17
  11  -1  -6    0.92    0.17
 -11  -1   6    1.38    0.18
  11  -1  -6    1.22    0.20
  11  -1  -6    1.51    0.14
 -11  -1   6    1.28    0.14
  11   1  -6    1.26    0.20
  11   1  -6    1.17    0.21
 -11   1   6    1.19    0.18
 -11   1   6    1.41    0.19
  11   1  -6    1.32    0.17
 -10  -1   6    0.13    0.04
 -10  -1   6    0.08    0.04
 -10  -1   6    0.15    0.07
  10  -1  -6    0.10    0.07
  10  -1  -6    0.11    0.05
  10  -1  -6    0.08    0.07
  10   1  -6    0.03    0.07
  10   1  -6    0.12    0.07
  10   1  -6    0.17    0.09
 -10   1   6    0.04    0.07
  -9  -1   6    4.89    0.31
   9  -1  -6    4.77    0.24
  -9  -1   6    4.44    0.32
  -9  -1   6    4.74    0.25
  -9  -1   6    4.96    0.24
   9  -1  -6    5.19    0.32
   9  -1  -6    4.88    0.32
   9  -1  -6    4.48    0.31
   9   1  -6    4.86    0.34
  -9   1   6    4.84    0.30
  -9   1   6    5.17    0.26
  -9   1   6    4.64    0.32
   9   1  -6    4.87    0.31
   9   1  -6    5.28    0.36
  -8  -1   6    5.42    0.32
   8  -1  -6    5.45    0.31
  -8  -1   6    4.86    0.32
   8  -1  -6    5.30    0.25
  -8  -1   6    5.50    0.24
  -8  -1   6    4.92    0.30
   8  -1  -6    4.53    0.30
   8  -1  -6    5.12    0.31
  -8  -1   6    5.46    0.25
   8   1  -6    5.84    0.36
  -8   1   6    5.09    0.25
   8   1  -6    5.32    0.33
  -8   1   6    4.46    0.30
   8   1  -6    4.82    0.31
  -8   1   6    5.03    0.30
  -8   1   6    5.14    0.32
  -7  -1   6    0.18    0.06
   7  -1  -6    0.19    0.07
  -7  -1   6    0.16    0.06
  -7  -1   6    0.16    0.04
   7  -1  -6    0.07    0.06
  -7  -1   6    0.14    0.04
  -7  -1   6    0.23    0.08
   7  -1  -6    0.20    0.06
  -7   1   6    0.09    0.04
   7   1  -6    0.17    0.07
  -7   1   6    0.17    0.04
  -7   1   6    0.17    0.05
  -7   1   6    0.29    0.08
   7   1  -6    0.13    0.07
   7   1  -6    0.36    0.09
  -7   1   6    0.17    0.05
   6  -1  -6  143.24    4.44
  -6  -1   6  145.67    4.44
   6  -1  -6  147.66    4.41
  -6  -1   6  144.99    4.44
  -6  -1   6  149.62    4.33
  -6  -1   6  145.26    4.46
  -6   1   6  146.99    4.42
  -6   1   6  145.11    4.40
  -5  -1   6   15.33    0.62
  -5  -1   6   15.68    0.61
  -5  -1   6   16.00    0.52
  -5  -1   6   16.38    0.61
   5  -1  -6   15.56    0.59
  -5  -1   6   15.97    0.51
  -5  -1   6   16.56    0.61
   5  -1  -6   15.18    0.61
   5  -1  -6   15.48    0.57
  -5   1   6   15.56    0.55
  -5   1   6   16.50    0.62
  -5   1   6   15.62    0.53
  -5   1   6   15.63    0.58
  -5   1   6   15.00    0.56
   5   1  -6   15.19    0.61
  -5   1   6   15.85    0.62
   5   1  -6   16.82    0.64
  -4  -1   6    8.98    0.38
   4  -1  -6    8.31    0.35
   4  -1  -6    8.41    0.33
  -4  -1   6    8.25    0.38
  -4  -1   6    8.62    0.37
  -4  -1   6    8.91    0.38
  -4  -1   6    8.24    0.29
   4   1  -6    8.91    0.39
   4   1  -6    8.54    0.38
   4   1  -6    8.29    0.30
  -4   1   6    8.64    0.33
  -4   1   6    8.94    0.35
  -4   1   6    8.83    0.32
  -4   1   6    8.81    0.33
  -4   1   6    8.84    0.38
  -4   1   6    9.53    0.40
  -3  -1   6  127.30   13.40
   3  -1  -6  116.90   10.67
  -3  -1   6  133.66    5.88
   3  -1  -6  132.82    5.21
  -3   1   6  134.63    5.12
  -3   1   6  127.83   10.73
   3   1  -6  123.54    5.59
   3   1  -6  117.92   13.03
  -2  -1   6   26.07    0.89
   2  -1  -6   27.76    0.84
  -2  -1   6   27.26    0.89
  -2  -1   6   26.12    0.83
  -2  -1   6   27.05    0.90
   2  -1  -6   25.36    0.85
  -2  -1   6   28.22    0.89
   2  -1  -6   27.86    0.90
  -2   1   6   27.30    0.90
  -2   1   6   27.45    0.86
   2   1  -6   27.57    0.90
  -2   1   6   26.35    0.83
  -2   1   6   27.09    0.84
   2   1  -6   26.42    0.83
  -2   1   6   26.88    0.83
   2   1  -6   25.32    0.88
  -1  -1   6   70.41    2.10
   1   1  -6   70.11    2.09
   1   1  -6   64.45    2.08
   0  -1  -6   23.25    0.74
   0  -1   6   24.10    0.77
   0  -1  -6   23.03    0.77
   0  -1   6   22.88    0.77
   0  -1   6   22.50    0.77
   0  -1  -6   24.55    0.78
   0  -1   6   23.71    0.79
   0   1  -6   24.63    0.77
   0   1   6   23.97    0.78
   0   1  -6   23.68    0.77
   0   1   6   23.60    0.75
   0   1   6   23.52    0.77
   0   1  -6   22.18    0.78
   0   1  -6   24.01    0.77
   1  -1   6  727.72   41.76
   1   1   6  785.00   40.96
  -1   1  -6  746.68   25.67
   1   1   6  749.98   39.34
  -1   1  -6  827.33   42.62
   2  -1   6    4.22    0.22
  -2  -1  -6    4.26    0.21
   2  -1   6    4.27    0.20
   2  -1   6    4.04    0.21
  -2  -1  -6    4.28    0.20
   2  -1   6    3.82    0.16
  -2  -1  -6    4.32    0.17
  -2  -1  -6    4.37    0.21
   2  -1   6    3.88    0.18
   2   1   6    4.48    0.22
   2   1   6    4.23    0.21
   2   1   6    4.05    0.17
   2   1   6    3.80    0.19
  -2   1  -6    4.14    0.22
  -2   1  -6    4.12    0.20
  -2   1  -6    3.70    0.21
   3  -1   6   72.77    2.44
  -3  -1  -6   81.28    2.52
   3  -1   6   82.68    2.51
  -3  -1  -6   82.06    2.52
   3  -1   6   82.23    2.55
  -3  -1  -6   83.02    2.48
  -3   1  -6   85.57    2.55
  -3   1  -6   83.16    2.54
   3   1   6   81.96    2.53
  -3   1  -6   85.65    2.51
   3   1   6   83.62    2.53
   4  -1   6  132.30    4.04
  -4  -1  -6  132.51    4.02
   5  -1   6    7.55    0.35
   5  -1   6    7.33    0.27
  -5  -1  -6    7.21    0.33
  -5  -1  -6    7.29    0.32
   5  -1   6    7.32    0.36
  -5  -1  -6    7.38    0.37
  -5  -1  -6    7.21    0.34
   5  -1   6    7.32    0.38
  -5   1  -6    7.46    0.26
   5   1   6    7.32    0.33
  -5   1  -6    7.90    0.35
   5   1   6    7.27    0.37
  -5   1  -6    8.20    0.39
   5   1   6    7.28    0.36
   5   1   6    7.50    0.34
  -5   1  -6    7.06    0.35
  -6  -1  -6    1.33    0.12
   6  -1   6    1.61    0.16
   6  -1   6    1.48    0.17
  -6  -1  -6    1.43    0.14
  -6  -1  -6    1.31    0.15
  -6  -1  -6    1.29    0.13
   6  -1   6    1.40    0.09
   6  -1   6    1.43    0.16
  -6   1  -6    1.76    0.16
   6   1   6    1.68    0.18
   6   1   6    1.46    0.15
  -6   1  -6    1.45    0.08
   6   1   6    1.49    0.14
  -6   1  -6    1.51    0.16
  -6   1  -6    1.27    0.14
   6   1   6    1.36    0.13
   7  -1   6    1.27    0.16
   7  -1   6    1.37    0.16
  -7  -1  -6    1.03    0.13
  -7  -1  -6    1.19    0.15
  -7  -1  -6    1.22    0.12
  -7  -1  -6    1.14    0.14
   7  -1   6    1.39    0.16
   7  -1   6    1.33    0.10
   7   1   6    1.16    0.14
  -7   1  -6    0.96    0.14
  -7   1  -6    1.17    0.08
  -7   1  -6    1.18    0.14
   7   1   6    1.50    0.18
  -7   1  -6    1.36    0.16
   7   1   6    1.12    0.13
   7   1   6    1.23    0.15
   8  -1   6    3.84    0.28
   8  -1   6    4.22    0.29
  -8  -1  -6    3.71    0.28
  -8  -1  -6    3.85    0.25
  -8  -1  -6    3.56    0.26
   8  -1   6    3.92    0.29
   8  -1   6    3.85    0.19
  -8  -1  -6    4.26    0.24
   8   1   6    3.58    0.26
  -8   1  -6    3.65    0.27
   8   1   6    4.09    0.28
   8   1   6    3.61    0.24
   8   1   6    3.95    0.30
  -8   1  -6    4.13    0.30
  -8   1  -6    4.00    0.17
   9  -1   6   12.12    0.60
  -9  -1  -6   12.80    0.55
   9  -1   6   11.81    0.60
  -9  -1  -6   12.28    0.60
   9  -1   6   12.87    0.61
   9  -1   6   12.28    0.45
  -9  -1  -6   12.86    0.53
  -9   1  -6   12.47    0.58
   9   1   6   12.97    0.58
  -9   1  -6   13.55    0.62
   9   1   6   11.26    0.57
   9   1   6   12.63    0.63
  -9   1  -6   11.90    0.43
   9   1   6   12.66    0.55
 -10  -1  -6   13.74    0.56
  10  -1   6   11.12    0.62
 -10  -1  -6   12.68    0.57
  10  -1   6   12.66    0.64
  10  -1   6   12.49    0.47
  10  -1   6   13.23    0.64
  10   1   6   12.95    0.60
  10   1   6   12.08    0.65
  10   1   6   12.31    0.58
 -10   1  -6   14.33    0.65
 -10   1  -6   11.53    0.59
  10   1   6   13.37    0.63
  11  -1   6    0.31    0.10
  11  -1   6    0.11    0.09
 -11  -1  -6    0.16    0.07
  11  -1   6    0.22    0.10
  11   1   6    0.17    0.11
  11   1   6    0.25    0.11
  11   1   6    0.17    0.10
 -11   1  -6    0.18    0.10
  12  -1   6   -0.06    0.07
  12  -1   6   -0.02    0.06
 -12  -1  -6   -0.03    0.05
 -12   1  -6    0.03    0.07
  12   1   6   -0.15    0.07
  12   1   6   -0.06    0.06
  12   1   6   -0.08    0.08
  13  -1   6    0.12    0.10
  13  -1   6   -0.01    0.08
 -13   1  -6   -0.19    0.07
  13   1   6   -0.07    0.06
  13   1   6   -0.12    0.10
  13   1   6   -0.03    0.09
  14  -1   6    0.74    0.19
  14   1   6    0.58    0.17
 -14   1  -6    0.84    0.18
  14   1   6    0.75    0.22
  15  -1   6   -0.02    0.12
  15  -1   6    0.19    0.10
  15   1   6    0.20    0.18
 -15   1  -6   -0.01    0.08
  15   1   6    0.22    0.13
  16  -1   6    2.48    0.38
  16   1   6    2.87    0.38
  16   1   6    2.51    0.34
 -17  -2   6    0.35    0.19
  17  -2  -6    0.02    0.14
  17   2  -6    0.43    0.20
 -16  -2   6    1.71    0.32
  16  -2  -6    2.02    0.34
 -16   2   6    1.90    0.29
  16   2  -6    2.47    0.39
 -15  -2   6    1.56    0.28
  15  -2  -6    1.73    0.31
  15   2  -6    1.56    0.29
  15   2  -6    1.57    0.24
  14  -2  -6    0.79    0.20
  14  -2  -6    0.44    0.15
 -14  -2   6    0.70    0.18
  14   2  -6    0.70    0.18
 -14   2   6    0.61    0.18
  14   2  -6    0.62    0.20
  13  -2  -6    0.06    0.11
  13  -2  -6    0.02    0.08
 -13  -2   6   -0.11    0.07
 -13   2   6    0.04    0.09
  13   2  -6    0.25    0.11
 -12  -2   6    0.97    0.19
  12  -2  -6    0.81    0.16
  12  -2  -6    1.13    0.21
 -12   2   6    0.98    0.19
  12   2  -6    0.75    0.17
  12   2  -6    1.34    0.25
  11  -2  -6    1.25    0.18
  11  -2  -6    0.66    0.20
 -11  -2   6    1.41    0.21
  11  -2  -6    1.24    0.20
 -11  -2   6    1.13    0.20
  11   2  -6    0.90    0.16
 -11   2   6    1.41    0.23
  11   2  -6    1.20    0.20
 -10  -2   6    0.11    0.09
  10  -2  -6    0.18    0.11
  10  -2  -6    0.16    0.05
  10  -2  -6    0.03    0.08
 -10  -2   6   -0.02    0.08
 -10   2   6    0.31    0.12
  10   2  -6    0.05    0.07
 -10   2   6   -0.02    0.06
  10   2  -6   -0.06    0.06
 -10   2   6    0.05    0.03
   9  -2  -6    0.36    0.09
  -9  -2   6    0.37    0.10
   9  -2  -6    0.18    0.09
  -9  -2   6    0.31    0.10
  -9  -2   6    0.58    0.14
   9  -2  -6    0.38    0.11
  -9   2   6    0.49    0.06
   9   2  -6    0.43    0.11
  -9   2   6    0.37    0.08
   9   2  -6    0.34    0.10
  -9   2   6    0.41    0.12
  -9   2   6    0.30    0.05
   8  -2  -6    0.74    0.11
  -8  -2   6    0.76    0.14
   8  -2  -6    0.58    0.13
  -8  -2   6    0.55    0.13
   8  -2  -6    0.48    0.11
  -8  -2   6    0.81    0.15
  -8   2   6    0.41    0.10
  -8   2   6    0.54    0.07
  -8   2   6    0.54    0.09
  -8   2   6    0.64    0.07
   8   2  -6    0.56    0.13
  -8   2   6    0.58    0.12
   8   2  -6    0.43    0.12
   7  -2  -6   14.11    0.64
  -7  -2   6   13.92    0.62
   7  -2  -6   13.73    0.59
  -7  -2   6   14.99    0.65
  -7  -2   6   13.90    0.63
  -7  -2   6   14.61    0.63
   7  -2  -6   13.81    0.54
   7   2  -6   13.17    0.63
  -7   2   6   14.85    0.51
  -7   2   6   14.76    0.54
  -7   2   6   14.55    0.50
  -7   2   6   13.64    0.59
  -7   2   6   14.71    0.66
   7   2  -6   15.11    0.66
  -6  -2   6   14.74    0.65
  -6  -2   6   15.25    0.64
   6  -2  -6   14.87    0.60
   6  -2  -6   15.24    0.55
  -6  -2   6   15.77    0.65
   6  -2  -6   15.01    0.66
  -6  -2   6   14.74    0.65
   6   2  -6   15.98    0.67
  -6   2   6   15.06    0.54
  -6   2   6   15.36    0.67
  -6   2   6   15.55    0.53
   6   2  -6   15.17    0.66
  -6   2   6   16.34    0.54
  -6   2   6   15.03    0.60
  -5  -2   6    0.79    0.13
  -5  -2   6    0.60    0.11
  -5  -2   6    0.60    0.10
   5  -2  -6    0.59    0.07
  -5  -2   6    0.74    0.12
   5  -2  -6    0.64    0.10
   5  -2  -6    0.49    0.10
   5  -2  -6    0.61    0.07
  -5   2   6    0.68    0.13
  -5   2   6    0.66    0.08
  -5   2   6    0.73    0.09
  -5   2   6    0.74    0.07
   5   2  -6    0.60    0.12
   5   2  -6    0.63    0.12
  -4  -2   6    0.37    0.09
  -4  -2   6    0.35    0.09
   4  -2  -6    0.31    0.08
   4  -2  -6    0.42    0.07
  -4  -2   6    0.46    0.04
  -4  -2   6    0.41    0.08
   4  -2  -6    0.49    0.06
   4   2  -6    0.35    0.08
   4   2  -6    0.48    0.10
  -4   2   6    0.41    0.04
  -4   2   6    0.45    0.10
  -4   2   6    0.42    0.06
   4   2  -6    0.42    0.03
  -4   2   6    0.38    0.09
   4   2  -6    0.41    0.08
  -4   2   6    0.42    0.04
  -4   2   6    0.33    0.06
  -3  -2   6    0.03    0.01
   3  -2  -6    0.01    0.03
   3  -2  -6    0.05    0.03
  -3  -2   6    0.02    0.03
  -3  -2   6   -0.01    0.03
  -3  -2   6    0.00    0.04
   3   2  -6    0.04    0.03
  -3   2   6    0.03    0.03
  -3   2   6    0.00    0.03
  -3   2   6    0.01    0.01
   3   2  -6    0.04    0.04
  -3   2   6    0.03    0.01
  -3   2   6    0.02    0.03
   3   2  -6   -0.01    0.01
  -3   2   6    0.00    0.04
   3   2  -6    0.09    0.04
  -2  -2   6   21.59    0.77
  -2  -2   6   21.61    0.72
  -2  -2   6   22.01    0.77
  -2  -2   6   22.53    0.79
   2  -2  -6   21.28    0.73
   2  -2  -6   21.10    0.71
  -2  -2   6   23.43    0.80
   2   2  -6   21.10    0.77
  -2   2   6   20.94    0.65
  -2   2   6   21.63    0.72
  -2   2   6   22.16    0.80
  -2   2   6   21.89    0.75
   2   2  -6   21.41    0.71
  -2   2   6   21.55    0.79
   2   2  -6   21.74    0.79
  -2   2   6   22.10    0.65
  -1  -2   6   35.82    1.14
  -1  -2   6   33.44    1.08
  -1  -2   6   31.36    1.09
   1  -2  -6   32.98    1.04
  -1  -2   6   34.63    1.09
   1  -2  -6   32.63    1.01
   1  -2  -6   32.88    1.09
  -1  -2   6   33.66    1.12
  -1   2   6   32.93    1.11
   1   2  -6   34.36    1.08
   1   2  -6   32.83    1.11
  -1   2   6   32.47    1.04
  -1   2   6   33.03    1.10
  -1   2   6   32.15    1.01
  -1   2   6   33.07    1.12
   1   2  -6   34.44    1.12
   0  -2   6    0.56    0.08
   0  -2  -6    0.34    0.07
   0  -2  -6    0.56    0.09
   0  -2   6    0.44    0.08
   0  -2   6    0.41    0.08
   0  -2   6    0.40    0.06
   0  -2  -6    0.54    0.06
   0  -2  -6    0.63    0.06
   0   2  -6    0.53    0.08
   0   2  -6    0.41    0.07
   0   2   6    0.62    0.06
   0   2   6    0.54    0.09
   0   2   6    0.46    0.08
   0   2   6    0.52    0.05
   0   2  -6    0.43    0.07
   0   2  -6    0.46    0.07
   1  -2   6    1.07    0.10
  -1  -2  -6    1.13    0.11
  -1  -2  -6    1.05    0.08
   1  -2   6    1.36    0.12
  -1  -2  -6    1.08    0.09
   1  -2   6    1.02    0.12
  -1  -2  -6    1.06    0.11
   1  -2   6    1.10    0.10
  -1   2  -6    1.07    0.12
   1   2   6    1.09    0.08
  -1   2  -6    1.00    0.09
   1   2   6    1.14    0.11
   1   2   6    1.27    0.13
  -1   2  -6    1.04    0.10
   1   2   6    1.10    0.10
  -1   2  -6    1.02    0.12
  -3  -2  -6   55.04    1.80
   3  -2   6   59.26    1.91
  -3  -2  -6   57.86    1.88
  -3  -2  -6   60.12    1.82
   3  -2   6   56.33    1.78
   3  -2   6   60.65    1.90
  -3  -2  -6   59.78    1.86
   3  -2   6   59.04    1.83
  -3  -2  -6   55.77    1.80
   3   2   6   57.56    1.86
  -3   2  -6   59.91    1.82
   3   2   6   62.01    1.92
  -3   2  -6   57.44    1.89
  -3   2  -6   59.20    1.78
   3   2   6   58.49    1.81
   4  -2   6    7.09    0.27
   4  -2   6    7.76    0.38
  -4  -2  -6    7.65    0.33
   4  -2   6    7.40    0.39
  -4  -2  -6    7.57    0.36
  -4  -2  -6    7.62    0.32
  -4  -2  -6    6.85    0.36
  -4  -2  -6    7.58    0.33
   4  -2   6    7.21    0.26
   4  -2   6    7.42    0.33
  -4   2  -6    7.73    0.33
   4   2   6    6.80    0.38
   4   2   6    7.37    0.31
  -4   2  -6    7.40    0.38
   4   2   6    6.72    0.35
  -4   2  -6    7.25    0.39
   5  -2   6    0.54    0.04
  -5  -2  -6    0.53    0.11
  -5  -2  -6    0.53    0.09
  -5  -2  -6    0.50    0.09
  -5  -2  -6    0.48    0.11
   5  -2   6    0.47    0.11
   5  -2   6    0.44    0.04
   5  -2   6    0.57    0.10
  -5  -2  -6    0.43    0.07
   5  -2   6    0.47    0.08
   5   2   6    0.55    0.07
  -5   2  -6    0.35    0.10
   5   2   6    0.60    0.12
  -5   2  -6    0.46    0.08
   5   2   6    0.56    0.10
  -5   2  -6    0.57    0.11
   5   2   6    0.47    0.09
   6  -2   6   42.42    1.39
  -6  -2  -6   40.31    1.43
   6  -2   6   41.29    1.47
  -6  -2  -6   42.38    1.33
   6  -2   6   44.51    1.46
  -6  -2  -6   40.15    1.42
  -6  -2  -6   37.89    1.36
   6   2   6   41.61    1.33
  -6   2  -6   41.83    1.37
  -6   2  -6   39.06    1.43
   6   2   6   40.69    1.46
   6   2   6   43.03    1.46
  -6   2  -6   43.78    1.49
   6   2   6   40.79    1.39
   7  -2   6   10.59    0.52
  -7  -2  -6   10.04    0.41
   7  -2   6   10.01    0.48
  -7  -2  -6   10.57    0.51
  -7  -2  -6    9.44    0.46
   7  -2   6   10.28    0.54
  -7  -2  -6    9.83    0.50
   7   2   6   10.87    0.53
  -7   2  -6   10.87    0.55
  -7   2  -6   10.72    0.47
   7   2   6   10.60    0.49
   7   2   6   11.11    0.54
   7   2   6    9.83    0.43
  -8  -2  -6    5.89    0.38
   8  -2   6    5.71    0.35
  -8  -2  -6    5.64    0.34
   8  -2   6    6.07    0.41
   8  -2   6    6.61    0.40
  -8  -2  -6    6.02    0.36
  -8  -2  -6    6.72    0.30
   8   2   6    5.99    0.36
   8   2   6    5.38    0.38
   8   2   6    5.62    0.37
  -8   2  -6    6.15    0.40
   8   2   6    5.56    0.30
  -8   2  -6    6.08    0.34
   9  -2   6    7.02    0.47
  -9  -2  -6    8.21    0.36
  -9  -2  -6    7.80    0.44
  -9  -2  -6    6.66    0.43
   9  -2   6    8.54    0.48
   9  -2   6    7.66    0.44
   9   2   6    7.49    0.43
   9   2   6    7.21    0.37
  -9   2  -6    8.24    0.49
  -9   2  -6    7.64    0.41
   9   2   6    7.56    0.46
   9   2   6    8.24    0.49
 -10  -2  -6    0.77    0.16
 -10  -2  -6    1.25    0.14
  10  -2   6    1.00    0.18
  10  -2   6    1.14    0.19
  10   2   6    0.93    0.18
 -10   2  -6    1.14    0.20
  10   2   6    0.78    0.15
  10   2   6    0.90    0.17
 -10   2  -6    0.95    0.15
 -11  -2  -6   -0.08    0.07
  11  -2   6    0.05    0.08
  11  -2   6    0.20    0.08
 -11   2  -6   -0.10    0.05
  11   2   6    0.02    0.08
  11   2   6    0.12    0.10
 -11   2  -6   -0.01    0.09
  11   2   6    0.02    0.08
  12  -2   6    0.21    0.09
  12  -2   6    0.12    0.10
  12   2   6    0.16    0.08
  12   2   6    0.02    0.09
  12   2   6    0.12    0.10
 -12   2  -6    0.08    0.11
  13  -2   6    1.89    0.30
  13  -2   6    1.26    0.23
  13   2   6    1.45    0.27
  13   2   6    1.46    0.25
 -13   2  -6    1.38    0.24
  14  -2   6    0.48    0.19
  14  -2   6    0.24    0.14
  14   2   6    0.43    0.15
  14   2   6    0.06    0.18
 -14   2  -6    0.11    0.13
  14   2   6    0.07    0.16
  15  -2   6   -0.03    0.11
  15  -2   6    0.04    0.17
 -15   2  -6    0.00    0.09
  15   2   6    0.14    0.11
  15   2   6    0.05    0.12
  16  -2   6    0.33    0.21
  16   2   6    0.47    0.15
 -16   2  -6    0.11    0.16
  16   2   6    0.23    0.15
  16  -3  -6    1.63    0.31
 -16  -3   6    1.75    0.30
  16   3  -6    1.00    0.29
 -16   3   6    1.24    0.25
  16   3  -6    0.69    0.26
  15  -3  -6    0.20    0.16
 -15  -3   6    0.13    0.10
  15   3  -6   -0.10    0.14
 -15   3   6   -0.03    0.12
  15   3  -6   -0.12    0.11
 -14  -3   6    0.80    0.24
  14   3  -6    1.47    0.29
 -14   3   6    1.21    0.25
  14   3  -6    1.12    0.23
 -13  -3   6   -0.16    0.07
  13  -3  -6   -0.13    0.11
  13   3  -6   -0.08    0.08
  13   3  -6   -0.02    0.10
  12  -3  -6    0.59    0.15
 -12  -3   6    0.65    0.16
  12   3  -6    0.33    0.14
 -12   3   6    0.18    0.16
  12   3  -6    0.36    0.15
 -11  -3   6    3.39    0.33
  11  -3  -6    3.01    0.30
  11   3  -6    3.16    0.34
  11   3  -6    3.49    0.36
 -11   3   6    2.93    0.33
  10  -3  -6    4.11    0.33
 -10  -3   6    3.59    0.33
  10  -3  -6    3.74    0.26
 -10   3   6    4.03    0.36
  10   3  -6    3.64    0.33
  10   3  -6    3.60    0.34
  -9  -3   6   14.06    0.70
   9  -3  -6   14.29    0.66
   9  -3  -6   13.15    0.55
   9   3  -6   13.88    0.72
   9   3  -6   14.33    0.72
  -9   3   6   14.82    0.74
   8  -3  -6    3.84    0.21
   8  -3  -6    4.04    0.30
  -8  -3   6    4.08    0.33
   8  -3  -6    3.47    0.31
  -8  -3   6    3.86    0.31
  -8  -3   6    3.69    0.31
  -8   3   6    4.13    0.34
   8   3  -6    4.17    0.34
  -8   3   6    3.89    0.18
  -8   3   6    3.21    0.19
   8   3  -6    4.07    0.32
   7  -3  -6    6.19    0.27
   7  -3  -6    5.95    0.40
   7  -3  -6    6.28    0.36
  -7  -3   6    6.81    0.41
  -7  -3   6    6.06    0.41
  -7  -3   6    5.83    0.39
  -7   3   6    6.65    0.26
   7   3  -6    6.75    0.41
  -7   3   6    6.71    0.28
  -7   3   6    6.22    0.36
  -7   3   6    7.24    0.45
  -7   3   6    6.14    0.27
   7   3  -6    6.65    0.43
  -6  -3   6   20.95    0.89
   6  -3  -6   21.35    0.82
  -6  -3   6   21.94    0.88
   6  -3  -6   20.58    0.72
   6  -3  -6   21.27    0.89
  -6  -3   6   20.43    0.86
   6  -3  -6   20.79    0.68
  -6   3   6   22.76    0.75
  -6   3   6   21.70    0.83
   6   3  -6   21.45    0.90
  -6   3   6   22.55    0.93
  -6   3   6   21.65    0.68
   6   3  -6   23.04    0.89
   5  -3  -6    0.02    0.03
  -5  -3   6    0.06    0.06
   5  -3  -6    0.02    0.05
  -5  -3   6    0.09    0.06
  -5  -3   6    0.02    0.05
   5  -3  -6   -0.03    0.04
  -5   3   6    0.09    0.07
   5   3  -6   -0.01    0.04
   5   3  -6   -0.02    0.05
  -5   3   6    0.10    0.05
   5   3  -6   -0.01    0.05
  -5   3   6    0.04    0.03
  -5   3   6    0.03    0.05
  -4  -3   6    0.03    0.04
   4  -3  -6    0.01    0.03
  -4  -3   6   -0.01    0.02
   4  -3  -6    0.02    0.04
  -4  -3   6    0.04    0.05
  -4   3   6    0.06    0.05
  -4   3   6    0.03    0.06
  -4   3   6    0.05    0.05
   4   3  -6    0.06    0.05
   4   3  -6   -0.07    0.05
  -4   3   6    0.07    0.06
   4   3  -6    0.01    0.06
  -3  -3   6    0.19    0.06
  -3  -3   6    0.20    0.05
   3  -3  -6    0.29    0.06
   3  -3  -6    0.18    0.05
  -3  -3   6    0.16    0.08
  -3  -3   6    0.38    0.10
  -3   3   6    0.29    0.09
  -3   3   6    0.30    0.07
  -3   3   6    0.19    0.06
   3   3  -6    0.19    0.08
   3   3  -6    0.14    0.07
   3   3  -6    0.25    0.05
  -3   3   6    0.27    0.08
   3   3  -6    0.18    0.07
  -2  -3   6    2.11    0.17
   2  -3  -6    2.11    0.15
  -2  -3   6    2.32    0.16
  -2  -3   6    2.22    0.20
  -2  -3   6    2.08    0.19
   2  -3  -6    2.15    0.16
  -2  -3   6    2.23    0.17
   2   3  -6    2.14    0.15
  -2   3   6    2.11    0.17
  -2   3   6    1.88    0.15
  -2   3   6    1.89    0.18
   2   3  -6    2.03    0.18
  -2   3   6    1.89    0.19
   2   3  -6    2.30    0.20
  -1  -3   6    0.32    0.07
  -1  -3   6    0.39    0.09
   1  -3  -6    0.27    0.07
  -1  -3   6    0.14    0.07
  -1  -3   6    0.31    0.07
   1  -3  -6    0.22    0.06
   1  -3  -6    0.27    0.03
  -1  -3   6    0.14    0.05
  -1   3   6    0.30    0.09
  -1   3   6    0.34    0.03
   1   3  -6    0.23    0.08
  -1   3   6    0.15    0.07
   1   3  -6    0.25    0.06
   1   3  -6    0.24    0.07
  -1   3   6    0.28    0.07
  -1   3   6    0.22    0.05
   0  -3   6    0.42    0.09
   0  -3   6    0.68    0.09
   0  -3  -6    0.61    0.10
   0  -3  -6    0.64    0.06
   0  -3   6    0.66    0.10
   0  -3   6    0.57    0.11
   0  -3   6    0.51    0.10
   0  -3  -6    0.70    0.09
   0   3  -6    0.57    0.10
   0   3   6    0.63    0.11
   0   3   6    0.61    0.10
   0   3   6    0.70    0.08
   0   3   6    0.48    0.09
   0   3   6    0.52    0.06
   0   3  -6    0.45    0.09
   0   3  -6    0.56    0.10
   1  -3   6    0.54    0.10
  -1  -3  -6    0.55    0.08
   1  -3   6    0.78    0.09
   1  -3   6    0.53    0.11
  -1  -3  -6    0.50    0.10
   1  -3   6    0.76    0.12
  -1  -3  -6    0.62    0.08
   1   3   6    0.73    0.13
  -1   3  -6    0.53    0.10
   1   3   6    0.53    0.09
   1   3   6    0.71    0.09
  -1   3  -6    0.44    0.07
   1   3   6    0.49    0.07
   1   3   6    0.62    0.10
  -1   3  -6    0.46    0.10
   2  -3   6   24.38    0.93
  -2  -3  -6   24.23    0.85
  -2  -3  -6   25.31    0.85
   2  -3   6   24.03    0.93
  -2  -3  -6   25.28    0.93
   2  -3   6   25.10    0.83
  -2  -3  -6   24.21    0.87
   2  -3   6   24.42    0.85
   2   3   6   25.68    0.86
  -2   3  -6   25.23    0.94
  -2   3  -6   24.79    0.85
  -2   3  -6   21.83    0.91
  -2   3  -6   25.24    0.83
   2   3   6   24.72    0.83
   2   3   6   24.69    0.94
   2   3   6   23.96    0.87
   2   3   6   23.55    0.86
  -3  -3  -6    3.70    0.21
  -3  -3  -6    3.20    0.24
  -3  -3  -6    3.12    0.19
   3  -3   6    3.26    0.25
  -3  -3  -6    3.24    0.21
   3  -3   6    3.53    0.20
  -3  -3  -6    3.53    0.22
   3  -3   6    3.28    0.25
   3  -3   6    3.14    0.19
  -3   3  -6    3.65    0.27
  -3   3  -6    3.49    0.19
   3   3   6    3.31    0.20
   3   3   6    3.34    0.26
   3   3   6    3.53    0.23
  -3   3  -6    2.79    0.24
  -3   3  -6    3.24    0.19
  -4  -3  -6   19.21    0.74
  -4  -3  -6   19.27    0.69
   4  -3   6   20.04    0.79
   4  -3   6   19.06    0.65
  -4  -3  -6   18.93    0.78
   4  -3   6   18.62    0.80
   4  -3   6   19.04    0.69
  -4  -3  -6   18.24    0.70
  -4  -3  -6   18.27    0.69
  -4   3  -6   19.62    0.81
   4   3   6   18.70    0.80
   4   3   6   18.75    0.75
  -4   3  -6   17.45    0.76
   4   3   6   18.41    0.67
  -4   3  -6   19.26    0.64
  -4   3  -6   18.86    0.67
  -5  -3  -6   51.31    1.63
  -5  -3  -6   52.14    1.68
  -5  -3  -6   51.51    1.76
   5  -3   6   51.20    1.65
  -5  -3  -6   49.70    1.66
   5  -3   6   52.73    1.77
  -5  -3  -6   50.20    1.72
   5  -3   6   49.93    1.79
   5  -3   6   51.57    1.56
  -5   3  -6   52.82    1.80
   5   3   6   49.93    1.61
  -5   3  -6   47.61    1.62
  -5   3  -6   53.43    1.56
   5   3   6   53.08    1.80
   5   3   6   52.00    1.74
  -6  -3  -6    0.14    0.08
   6  -3   6    0.12    0.05
  -6  -3  -6    0.05    0.05
  -6  -3  -6    0.11    0.05
  -6  -3  -6    0.14    0.06
  -6  -3  -6    0.13    0.06
   6  -3   6    0.24    0.10
   6  -3   6    0.09    0.08
   6   3   6    0.16    0.08
  -6   3  -6    0.10    0.08
  -6   3  -6    0.13    0.05
   6   3   6    0.07    0.09
   6   3   6    0.05    0.05
  -7  -3  -6    0.05    0.07
   7  -3   6    0.16    0.07
  -7  -3  -6    0.17    0.08
  -7  -3  -6    0.21    0.06
  -7  -3  -6    0.18    0.07
  -7  -3  -6    0.07    0.08
   7  -3   6    0.28    0.11
   7  -3   6    0.11    0.07
   7   3   6    0.22    0.06
   7   3   6    0.15    0.09
  -7   3  -6    0.31    0.12
   7   3   6    0.21    0.09
  -7   3  -6    0.15    0.06
   8  -3   6    0.77    0.17
  -8  -3  -6    0.59    0.13
  -8  -3  -6    0.42    0.13
  -8  -3  -6    0.61    0.09
  -8  -3  -6    0.57    0.14
   8  -3   6    0.57    0.11
   8   3   6    0.73    0.15
   8   3   6    0.89    0.19
  -8   3  -6    0.61    0.16
  -8   3  -6    0.61    0.11
   9  -3   6    1.29    0.20
  -9  -3  -6    0.87    0.16
   9  -3   6    1.39    0.18
   9   3   6    1.04    0.19
  -9   3  -6    1.11    0.21
   9   3   6    1.04    0.19
 -10  -3  -6    4.44    0.35
  10  -3   6    4.13    0.36
  10  -3   6    4.12    0.32
 -10   3  -6    4.29    0.39
  10   3   6    5.22    0.41
  10   3   6    4.45    0.39
  11  -3   6    1.87    0.28
  11  -3   6    1.92    0.25
 -11  -3  -6    1.88    0.24
  11   3   6    1.52    0.27
  11   3   6    1.37    0.24
 -12  -3  -6    0.00    0.09
  12  -3   6    0.43    0.13
  12  -3   6    0.10    0.11
  12   3   6    0.15    0.09
  12   3   6    0.26    0.09
 -12   3  -6    0.21    0.14
  13  -3   6    0.14    0.11
 -13  -3  -6    0.30    0.13
  13   3   6    0.13    0.12
 -13   3  -6    0.10    0.12
  13   3   6    0.10    0.12
  14  -3   6    1.89    0.32
 -14  -3  -6    1.49    0.27
  14   3   6    2.44    0.29
 -14   3  -6    1.87    0.33
  14   3   6    1.93    0.33
  15  -3   6    0.36    0.16
 -15  -3  -6    0.11    0.12
 -15   3  -6    0.22    0.17
  15  -4  -6    1.16    0.28
 -15  -4   6    1.79    0.35
  15   4  -6    1.27    0.28
 -15   4   6    1.21    0.28
  15   4  -6    0.83    0.24
  14  -4  -6    0.08    0.14
 -14  -4   6    0.33    0.20
 -14   4   6    0.17    0.12
  14   4  -6    0.48    0.13
  14   4  -6    0.69    0.16
 -13  -4   6    1.85    0.32
  13  -4  -6    1.81    0.30
 -13   4   6    1.07    0.25
  13   4  -6    1.17    0.26
  13   4  -6    1.79    0.29
  12  -4  -6   -0.02    0.09
 -12  -4   6   -0.07    0.15
  12   4  -6    0.06    0.12
  12   4  -6   -0.04    0.08
 -12   4   6   -0.05    0.09
 -11  -4   6    1.97    0.30
  11  -4  -6    2.56    0.29
 -11   4   6    1.89    0.30
  11   4  -6    1.62    0.27
  10  -4  -6    0.11    0.09
 -10  -4   6   -0.14    0.10
  10   4  -6   -0.01    0.10
  10   4  -6   -0.04    0.11
 -10   4   6   -0.02    0.05
   9  -4  -6    0.09    0.09
  -9  -4   6    0.10    0.13
  -9   4   6   -0.19    0.09
   9   4  -6   -0.06    0.07
   9   4  -6   -0.07    0.09
  -8  -4   6    0.61    0.16
   8  -4  -6    0.47    0.14
  -8   4   6    0.45    0.15
   8   4  -6    0.50    0.16
   8   4  -6    0.36    0.11
  -7  -4   6    1.78    0.23
  -7  -4   6    1.17    0.19
  -7   4   6    2.12    0.25
  -7   4   6    1.56    0.14
   7   4  -6    1.96    0.25
   7   4  -6    1.35    0.21
  -6  -4   6   26.05    1.03
   6  -4  -6   23.91    0.86
  -6  -4   6   23.71    0.99
   6  -4  -6   25.59    0.96
   6  -4  -6   22.84    1.13
  -6   4   6   24.27    1.06
  -6   4   6   22.76    1.03
   6   4  -6   25.66    1.02
  -6   4   6   26.45    0.89
   6   4  -6   26.42    1.07
  -6   4   6   22.94    1.12
  -5  -4   6    8.53    0.48
  -5  -4   6    7.75    0.45
   5  -4  -6    7.78    0.37
   5  -4  -6    9.09    0.44
  -5  -4   6    7.58    0.48
   5   4  -6    8.69    0.47
  -5   4   6    7.81    0.48
  -5   4   6    8.29    0.51
  -5   4   6    8.69    0.40
  -5   4   6    7.93    0.43
   5   4  -6    7.66    0.30
   5   4  -6    9.12    0.52
   5   4  -6    8.15    0.30
  -4  -4   6    1.86    0.21
   4  -4  -6    1.65    0.16
  -4  -4   6    1.36    0.17
   4  -4  -6    1.68    0.17
  -4  -4   6    1.53    0.20
  -4   4   6    1.69    0.20
   4   4  -6    1.50    0.12
  -4   4   6    1.78    0.17
   4   4  -6    1.40    0.12
  -4   4   6    1.25    0.20
   4   4  -6    1.67    0.19
   4   4  -6    1.62    0.21
  -4   4   6    1.39    0.16
  -3  -4   6    1.31    0.15
  -3  -4   6    1.38    0.18
  -3  -4   6    1.85    0.22
  -3  -4   6    1.67    0.18
  -3  -4   6    1.20    0.13
   3  -4  -6    1.44    0.15
   3  -4  -6    1.63    0.16
  -3   4   6    1.71    0.18
  -3   4   6    1.52    0.20
   3   4  -6    1.48    0.19
  -3   4   6    1.56    0.16
  -3   4   6    1.37    0.18
   3   4  -6    1.45    0.13
  -2  -4   6   14.69    0.61
   2  -4  -6   15.42    0.64
  -2  -4   6   15.28    0.64
   2  -4  -6   15.99    0.63
  -2  -4   6   17.04    0.73
  -2  -4   6   14.78    0.69
  -2  -4   6   16.51    0.64
  -2   4   6   15.50    0.66
  -2   4   6   14.99    0.70
  -2   4   6   15.02    0.61
   2   4  -6   16.73    0.71
  -2   4   6   14.39    0.67
   2   4  -6   15.63    0.62
   1  -4  -6    3.62    0.15
  -1  -4   6    3.35    0.27
   1  -4  -6    3.27    0.24
   1  -4  -6    3.87    0.24
  -1  -4   6    3.82    0.26
   1  -4  -6    3.62    0.15
  -1  -4   6    3.23    0.22
  -1  -4   6    3.93    0.30
  -1  -4   6    3.55    0.23
   1   4  -6    3.52    0.24
  -1   4   6    3.29    0.26
  -1   4   6    3.62    0.27
   1   4  -6    3.74    0.28
  -1   4   6    3.32    0.22
  -1   4   6    3.63    0.28
   0  -4   6    4.32    0.29
   0  -4   6    3.93    0.25
   0  -4   6    4.13    0.32
   0  -4  -6    4.22    0.20
   0  -4  -6    4.38    0.26
   0  -4   6    4.08    0.29
   0  -4   6    4.28    0.24
   0  -4  -6    3.87    0.28
   0   4   6    4.23    0.25
   0   4   6    4.39    0.31
   0   4  -6    4.34    0.29
   0   4   6    4.42    0.21
   0   4  -6    4.29    0.29
   0   4   6    3.69    0.27
   0   4   6    4.89    0.33
   1  -4   6    0.00    0.06
  -1  -4  -6   -0.03    0.04
  -1  -4  -6   -0.03    0.03
   1  -4   6    0.09    0.07
   1  -4   6   -0.02    0.03
   1   4   6    0.01    0.03
  -1   4  -6   -0.01    0.05
   1   4   6   -0.01    0.03
   1   4   6   -0.09    0.04
   1   4   6   -0.01    0.05
  -1   4  -6    0.00    0.04
   1   4   6   -0.06    0.04
   2  -4   6    2.83    0.26
   2  -4   6    2.61    0.24
   2  -4   6    2.76    0.19
   2  -4   6    2.66    0.18
  -2  -4  -6    2.59    0.24
   2  -4   6    2.76    0.21
  -2  -4  -6    2.86    0.21
  -2  -4  -6    2.36    0.18
  -2   4  -6    2.69    0.21
   2   4   6    2.70    0.20
   2   4   6    2.63    0.19
  -2   4  -6    2.52    0.25
   2   4   6    2.51    0.20
   2   4   6    2.80    0.22
   2   4   6    2.84    0.26
   3  -4   6   20.65    0.88
  -3  -4  -6   20.38    0.78
   3  -4   6   20.67    0.88
  -3  -4  -6   21.79    0.80
   3  -4   6   21.10    0.74
  -3  -4  -6   21.00    0.87
  -3  -4  -6   20.05    0.77
   3  -4   6   21.45    0.78
  -3   4  -6   21.01    0.77
   3   4   6   20.24    0.89
   3   4   6   21.78    0.80
  -3   4  -6   20.25    0.88
   3   4   6   19.95    0.76
   3   4   6   20.58    0.77
   3   4   6   20.62    0.80
  -3   4  -6   19.85    0.73
   4  -4   6    0.98    0.18
  -4  -4  -6    1.21    0.15
   4  -4   6    1.12    0.18
   4  -4   6    1.26    0.13
  -4  -4  -6    1.17    0.15
  -4  -4  -6    0.96    0.17
   4  -4   6    1.21    0.13
  -4  -4  -6    1.38    0.16
  -4   4  -6    0.99    0.11
   4   4   6    1.18    0.14
  -4   4  -6    1.12    0.18
   4   4   6    1.24    0.16
   4   4   6    1.27    0.21
  -4   4  -6    1.42    0.13
   4   4   6    1.06    0.13
  -5  -4  -6    8.02    0.51
   5  -4   6    9.97    0.42
  -5  -4  -6    8.91    0.47
  -5  -4  -6    9.89    0.47
  -5  -4  -6    8.94    0.44
   5  -4   6   10.07    0.54
   5  -4   6    9.10    0.54
   5   4   6    9.18    0.42
   5   4   6    9.80    0.57
  -5   4  -6    9.75    0.38
  -5   4  -6    9.95    0.56
   5   4   6   10.08    0.50
  -5   4  -6    8.44    0.39
   5   4   6    8.90    0.40
  -6  -4  -6    9.29    0.50
  -6  -4  -6    9.54    0.55
   6  -4   6    8.71    0.42
  -6  -4  -6   10.10    0.49
   6  -4   6    9.64    0.55
   6   4   6   10.15    0.53
  -6   4  -6   10.38    0.59
   6   4   6    9.79    0.57
   6   4   6    9.77    0.42
   7  -4   6    4.20    0.27
   7  -4   6    3.87    0.35
  -7  -4  -6    4.03    0.30
  -7  -4  -6    3.98    0.31
  -7   4  -6    4.13    0.37
   7   4   6    4.18    0.33
   7   4   6    3.73    0.34
   8  -4   6    4.06    0.36
   8  -4   6    4.16    0.29
  -8  -4  -6    3.75    0.30
  -8   4  -6    4.38    0.39
   8   4   6    3.98    0.38
   8   4   6    3.87    0.34
  -9  -4  -6    0.26    0.12
   9  -4   6    0.44    0.13
  -9   4  -6    0.23    0.08
   9   4   6    0.35    0.13
   9   4   6    0.43    0.12
 -10  -4  -6    0.18    0.12
  10  -4   6    0.03    0.09
  10   4   6    0.03    0.10
 -10   4  -6   -0.09    0.08
  10   4   6    0.14    0.11
  11  -4   6    1.07    0.25
 -11  -4  -6    0.68    0.19
  11   4   6    0.54    0.17
  11   4   6    0.56    0.20
 -11   4  -6    1.21    0.26
  12  -4   6    1.13    0.25
 -12  -4  -6    1.35    0.24
  12   4   6    1.44    0.26
  12   4   6    0.85    0.23
 -12   4  -6    0.69    0.19
 -13  -4  -6   -0.20    0.15
  13  -4   6   -0.10    0.12
  13   4   6   -0.10    0.13
  13   4   6    0.17    0.11
 -13   4  -6    0.20    0.09
 -14  -4  -6    1.29    0.26
  14  -4   6    1.90    0.34
  14   4   6    1.31    0.29
  14   4   6    1.30    0.26
 -14   4  -6    1.28    0.27
 -13  -5   6    0.22    0.18
  13  -5  -6   -0.08    0.12
 -13   5   6    0.11    0.15
  13   5  -6   -0.01    0.11
  13   5  -6   -0.12    0.14
  12  -5  -6    0.09    0.14
 -12  -5   6    0.08    0.17
 -12   5   6    0.18    0.15
  12   5  -6    0.04    0.12
  12   5  -6    0.17    0.15
  11  -5  -6    0.14    0.10
 -11  -5   6    0.43    0.21
  11   5  -6    0.31    0.12
 -11   5   6    0.27    0.18
  11   5  -6    0.29    0.16
 -10  -5   6    0.07    0.13
 -10   5   6   -0.07    0.11
  10   5  -6    0.03    0.08
  -9  -5   6    1.52    0.28
   9  -5  -6    0.87    0.20
   9   5  -6    1.09    0.21
  -9   5   6    1.47    0.29
   9   5  -6    1.20    0.26
   8  -5  -6   -0.14    0.09
  -8  -5   6   -0.01    0.08
  -8   5   6   -0.04    0.09
   8   5  -6    0.14    0.10
   8   5  -6    0.19    0.12
  -7  -5   6    0.71    0.19
   7   5  -6    0.33    0.13
  -7   5   6    0.63    0.17
   7   5  -6    0.37    0.12
  -6  -5   6    1.55    0.24
   6  -5  -6    1.73    0.20
   6   5  -6    1.32    0.21
  -6   5   6    1.23    0.25
   6   5  -6    1.78    0.28
  -5  -5   6    0.94    0.18
  -5  -5   6    0.98    0.18
  -5  -5   6    1.03    0.20
  -5   5   6    0.89    0.14
   5   5  -6    0.94    0.18
   5   5  -6    1.25    0.23
  -5   5   6    1.02    0.21
  -4  -5   6    0.12    0.09
   4  -5  -6    0.15    0.09
  -4  -5   6    0.07    0.07
  -4  -5   6   -0.03    0.10
  -4   5   6    0.21    0.12
  -4   5   6    0.18    0.09
   4   5  -6    0.29    0.11
   3  -5  -6    0.37    0.11
  -3  -5   6    0.35    0.10
   3  -5  -6    0.49    0.09
  -3  -5   6    0.42    0.11
  -3  -5   6    0.25    0.14
  -3   5   6    0.38    0.15
   3   5  -6    0.56    0.13
  -3   5   6    0.26    0.09
   3   5  -6    0.31    0.09
   2  -5  -6    0.79    0.15
  -2  -5   6    0.58    0.16
  -2  -5   6    0.67    0.12
  -2  -5   6    0.90    0.16
  -2  -5   6    0.53    0.12
   2  -5  -6    0.85    0.15
   2   5  -6    0.73    0.13
   2   5  -6    0.77    0.16
  -2   5   6    0.94    0.18
  -2   5   6    0.71    0.14
  -2   5   6    0.74    0.15
   1  -5  -6   -0.02    0.06
  -1  -5   6   -0.02    0.06
  -1  -5   6    0.04    0.06
  -1  -5   6    0.19    0.07
  -1  -5   6    0.10    0.08
   1  -5  -6    0.16    0.06
  -1   5   6   -0.07    0.08
  -1   5   6    0.04    0.07
  -1   5   6    0.12    0.09
   1   5  -6    0.07    0.07
   1   5  -6    0.32    0.11
   0  -5   6    0.86    0.18
   0  -5  -6    1.36    0.16
   0  -5   6    1.11    0.14
   0  -5   6    1.12    0.18
   0  -5  -6    1.00    0.16
   0  -5   6    0.93    0.16
   0   5   6    0.87    0.17
   0   5   6    0.88    0.17
   0   5  -6    1.00    0.16
   0   5  -6    1.14    0.18
   0   5   6    1.30    0.20
  -1  -5  -6    0.06    0.06
   1  -5   6   -0.03    0.04
  -1  -5  -6   -0.01    0.06
   1  -5   6   -0.07    0.08
   1  -5   6    0.00    0.08
   1  -5   6    0.03    0.07
   1   5   6   -0.15    0.06
  -1   5  -6    0.04    0.07
   1   5   6   -0.10    0.07
   1   5   6    0.09    0.08
  -1   5  -6    0.00    0.06
   1   5   6   -0.01    0.04
   2  -5   6    4.90    0.38
   2  -5   6    5.59    0.42
  -2  -5  -6    5.68    0.35
   2  -5   6    5.52    0.35
   2  -5   6    5.41    0.29
  -2   5  -6    4.60    0.36
  -2   5  -6    5.41    0.34
   2   5   6    5.32    0.32
   2   5   6    5.76    0.32
   2   5   6    5.33    0.36
   2   5   6    5.29    0.41
   3  -5   6    0.09    0.05
  -3  -5  -6    0.10    0.08
   3  -5   6    0.00    0.09
  -3   5  -6    0.03    0.07
  -3   5  -6   -0.02    0.08
   3   5   6    0.03    0.08
   3   5   6    0.00    0.07
   3   5   6    0.10    0.07
   4  -5   6    0.10    0.11
  -4  -5  -6    0.05    0.08
  -4   5  -6    0.07    0.11
   4   5   6    0.19    0.09
  -4   5  -6    0.07    0.07
   4   5   6    0.05    0.06
   4   5   6    0.27    0.11
   5  -5   6    0.57    0.15
  -5  -5  -6    0.50    0.13
  -5   5  -6    0.29    0.15
   5   5   6    0.61    0.16
   5   5   6    0.57    0.13
   6  -5   6    1.46    0.26
  -6  -5  -6    1.60    0.23
   6   5   6    2.12    0.27
  -6   5  -6    1.28    0.23
   6   5   6    1.21    0.19
   7  -5   6   -0.05    0.09
  -7  -5  -6   -0.12    0.09
   7   5   6    0.04    0.08
   7   5   6   -0.01    0.07
  -7   5  -6   -0.08    0.09
   8  -5   6    0.18    0.12
  -8  -5  -6    0.04    0.10
   8   5   6    0.24    0.10
  -8   5  -6    0.18    0.12
   8   5   6    0.30    0.14
  -9  -5  -6    0.06    0.12
   9  -5   6    0.07    0.10
  -9   5  -6    0.00    0.10
   9   5   6    0.12    0.10
   9   5   6   -0.03    0.10
 -10  -5  -6    0.16    0.13
  10  -5   6    0.10    0.11
 -10   5  -6   -0.22    0.10
  10   5   6    0.10    0.08
  10   5   6   -0.03    0.12
  11  -5   6    0.52    0.17
 -11  -5  -6    0.41    0.15
  11   5   6    0.47    0.16
 -11   5  -6    0.80    0.20
  11   5   6    0.60    0.22
 -12  -5  -6    0.00    0.23
  12  -5   6    0.57    0.22
 -12   5  -6    0.95    0.21
  12   5   6    0.23    0.18
  12   5   6    0.47    0.15
  11  -6  -6   -0.11    0.16
 -11  -6   6   -0.04    0.20
  11   6  -6   -0.18    0.10
  11   6  -6   -0.11    0.14
 -11   6   6   -0.03    0.17
 -10  -6   6    0.32    0.10
  10  -6  -6    0.07    0.17
 -10   6   6   -0.11    0.12
  10   6  -6   -0.09    0.09
  10   6  -6    0.05    0.13
   9  -6  -6    0.51    0.20
  -9  -6   6    0.19    0.16
   9   6  -6    0.29    0.18
  -9   6   6    0.27    0.20
   9   6  -6    0.16    0.14
   8  -6  -6   -0.12    0.09
  -8  -6   6   -0.14    0.15
  -8   6   6   -0.02    0.12
   8   6  -6    0.01    0.10
   8   6  -6    0.12    0.10
  -7  -6   6    0.32    0.19
   7  -6  -6    0.31    0.15
  -7  -6   6    0.06    0.11
  -7   6   6    0.16    0.14
   7   6  -6    0.42    0.17
   7   6  -6    0.25    0.11
   6  -6  -6    9.96    0.57
  -6  -6   6   11.14    0.67
  -6  -6   6    9.35    0.57
  -6   6   6    9.33    0.66
   6   6  -6   10.33    0.66
  -5  -6   6    6.61    0.44
   5  -6  -6    6.89    0.46
  -5  -6   6    6.60    0.49
   5   6  -6    7.81    0.55
  -5   6   6    6.94    0.54
  -4  -6   6   -0.01    0.11
   4  -6  -6    0.02    0.10
  -4  -6   6   -0.16    0.08
   4   6  -6    0.16    0.13
  -4   6   6    0.01    0.09
  -3  -6   6    0.27    0.13
   3  -6  -6    0.36    0.14
   3   6  -6    0.27    0.12
  -3   6   6    0.12    0.15
  -3   6   6    0.30    0.10
  -2  -6   6   -0.01    0.10
   2  -6  -6    0.14    0.10
   2   6  -6    0.00    0.09
  -2   6   6   -0.14    0.07
  -2   6   6    0.06    0.10
  -1  -6   6    0.19    0.14
   1  -6  -6    0.07    0.08
   1   6  -6    0.31    0.12
  -1   6   6   -0.08    0.09
   1   6  -6    0.26    0.09
  -1   6   6    0.13    0.09
   0  -6   6    1.64    0.27
   0  -6  -6    1.40    0.21
   0   6  -6    1.29    0.21
   0   6   6    1.16    0.22
  -1  -6  -6    2.11    0.26
   1  -6   6    2.11    0.32
  -1   6  -6    2.32    0.26
   1   6   6    2.34    0.30
  -1   6  -6    2.15    0.28
  -2  -6  -6    0.30    0.13
   2  -6   6    0.59    0.17
  -2   6  -6    0.47    0.12
  -2   6  -6    0.63    0.15
   2   6   6    0.34    0.12
   2   6   6    0.48    0.16
  -3  -6  -6    1.91    0.26
   3   6   6    1.12    0.23
  -3   6  -6    1.42    0.23
  -4  -6  -6    0.80    0.17
   4  -6   6    0.64    0.18
  -4   6  -6    0.45    0.15
   4   6   6    0.87    0.20
   5  -6   6    2.11    0.32
   5   6   6    2.31    0.34
  -5   6  -6    1.47    0.27
   6  -6   6    1.42    0.27
   6   6   6    1.83    0.32
  -6   6  -6    1.39    0.28
   7  -6   6    0.07    0.13
   7   6   6    0.20    0.14
  -7   6  -6    0.02    0.16
   8  -6   6    0.30    0.15
  -8   6  -6    0.04    0.14
   8   6   6    0.21    0.17
   9  -6   6    0.01    0.15
   9   6   6   -0.01    0.15
  -9   6  -6   -0.23    0.12
  10  -6   6    0.58    0.20
 -10   6  -6    0.67    0.23
  10   6   6    0.61    0.21
  -7  -7   6    0.78    0.21
  -7   7   6    0.48    0.17
   7   7  -6    0.34    0.20
  -6  -7   6    0.21    0.16
  -6   7   6    0.40    0.20
   6   7  -6    0.60    0.22
  -5   7   6    0.36    0.13
   5   7  -6   -0.12    0.14
  -4  -7   6    0.38    0.17
   4   7  -6    0.43    0.18
  -4   7   6    0.64    0.17
  -3  -7   6    0.10    0.18
  -3   7   6    0.15    0.15
   3   7  -6    0.17    0.16
  -2  -7   6    0.06    0.16
  -2   7   6   -0.04    0.13
   2   7  -6   -0.19    0.10
  -1  -7   6   -0.11    0.12
   1   7  -6   -0.13    0.11
  -1   7   6    0.03    0.11
   0  -7   6    0.06    0.11
   0   7   6   -0.11    0.10
   0   7  -6   -0.02    0.08
   1  -7   6    0.57    0.18
   1   7   6    0.32    0.16
   2  -7   6    0.16    0.16
   2   7   6   -0.03    0.13
  -2   7  -6    0.33    0.17
   3  -7   6   -0.14    0.09
  -3   7  -6    0.26    0.13
   3   7   6   -0.23    0.12
   4  -7   6   -0.09    0.13
  -4   7  -6    0.12    0.15
   4   7   6    0.26    0.17
   5  -7   6    0.71    0.19
  -5   7  -6    0.28    0.15
   5   7   6    0.29    0.17
   6  -7   6    0.32    0.15
  -6   7  -6    0.27    0.17
   6   7   6    0.18    0.19
   7  -7   6    0.04    0.17
   7   7   6    0.40    0.15
  -7   7  -6    0.27    0.11
  17   0  -7    0.18    0.14
  17   0  -7    0.21    0.15
  16   0  -7    0.09    0.10
  16   0  -7   -0.03    0.12
  15   0  -7   -0.06    0.11
  15   0  -7   -0.02    0.10
  14   0  -7   -0.09    0.07
  14   0  -7    0.01    0.11
  13   0  -7   -0.07    0.07
  13   0  -7   -0.01    0.08
 -13   0   7   -0.01    0.08
  13   0  -7   -0.05    0.06
  12   0  -7    0.00    0.07
  12   0  -7   -0.03    0.07
  12   0  -7    0.03    0.07
 -12   0   7   -0.08    0.06
 -11   0   7    0.06    0.06
  11   0  -7   -0.02    0.05
 -11   0   7   -0.02    0.05
  11   0  -7   -0.03    0.06
  11   0  -7   -0.01    0.06
 -11   0   7   -0.02    0.07
 -10   0   7   -0.02    0.04
  10   0  -7    0.01    0.04
 -10   0   7    0.02    0.04
 -10   0   7   -0.03    0.03
  10   0  -7    0.02    0.08
 -10   0   7   -0.04    0.06
  10   0  -7   -0.02    0.05
  -9   0   7    0.04    0.05
  -9   0   7    0.04    0.04
   9   0  -7   -0.05    0.04
   9   0  -7    0.04    0.05
  -9   0   7    0.02    0.04
  -9   0   7   -0.07    0.05
   9   0  -7    0.03    0.04
  -8   0   7   -0.04    0.03
   8   0  -7    0.02    0.05
  -8   0   7   -0.03    0.04
  -8   0   7    0.02    0.04
   8   0  -7    0.08    0.04
  -8   0   7    0.02    0.03
   8   0  -7    0.00    0.04
  -8   0   7   -0.01    0.05
  -7   0   7    0.13    0.05
   7   0  -7    0.12    0.04
   7   0  -7    0.13    0.05
  -7   0   7    0.10    0.05
  -7   0   7    0.01    0.04
  -7   0   7    0.10    0.05
   7   0  -7    0.17    0.06
  -7   0   7    0.10    0.05
  -6   0   7    0.09    0.05
   6   0  -7    0.04    0.04
  -6   0   7    0.06    0.05
   6   0  -7    0.07    0.05
  -6   0   7    0.01    0.04
   6   0  -7    0.12    0.05
  -5   0   7    0.00    0.03
  -5   0   7    0.04    0.03
  -5   0   7    0.01    0.02
  -5   0   7    0.02    0.03
  -5   0   7    0.00    0.03
   5   0  -7    0.02    0.04
   5   0  -7    0.05    0.05
   5   0  -7    0.05    0.04
   4   0  -7    0.02    0.02
   4   0  -7    0.02    0.02
   4   0  -7    0.01    0.03
  -4   0   7    0.02    0.02
  -4   0   7    0.03    0.03
   4   0  -7    0.01    0.02
  -4   0   7    0.03    0.02
  -4   0   7   -0.01    0.02
  -4   0   7   -0.01    0.02
  -3   0   7    0.01    0.02
   3   0  -7   -0.02    0.01
  -3   0   7    0.00    0.01
  -3   0   7   -0.02    0.01
   3   0  -7    0.00    0.02
  -3   0   7    0.01    0.02
  -3   0   7    0.01    0.03
   3   0  -7   -0.02    0.01
  -2   0   7    0.07    0.03
   2   0  -7    0.04    0.03
  -2   0   7    0.01    0.02
  -2   0   7    0.01    0.02
   2   0  -7    0.00    0.02
  -2   0   7    0.01    0.02
   2   0  -7    0.01    0.02
  -2   0   7    0.01    0.02
  -2   0   7    0.00    0.02
   1   0  -7    0.00    0.02
  -1   0   7   -0.01    0.01
  -1   0   7    0.01    0.02
  -1   0   7    0.01    0.02
  -1   0   7    0.00    0.01
   1   0  -7    0.01    0.02
  -1   0   7    0.00    0.02
   1   0  -7    0.00    0.01
   0   0  -7    0.18    0.04
   0   0  -7    0.14    0.03
   0   0   7    0.12    0.03
   0   0   7    0.16    0.03
   0   0   7    0.17    0.03
   0   0   7    0.13    0.03
   1   0   7    0.03    0.02
   1   0   7    0.05    0.03
   1   0   7    0.05    0.02
  -1   0  -7    0.00    0.02
  -1   0  -7    0.02    0.02
   1   0   7    0.08    0.03
  -1   0  -7   -0.01    0.02
  -1   0  -7   -0.01    0.02
   2   0   7    0.01    0.02
  -2   0  -7    0.02    0.03
  -2   0  -7   -0.01    0.02
   2   0   7    0.03    0.03
  -2   0  -7    0.01    0.02
   2   0   7    0.01    0.02
   2   0   7    0.02    0.02
  -2   0  -7    0.02    0.02
   3   0   7    0.01    0.02
  -3   0  -7    0.03    0.02
   3   0   7    0.02    0.03
  -3   0  -7   -0.01    0.02
   3   0   7    0.02    0.02
   3   0   7    0.03    0.03
  -3   0  -7   -0.01    0.02
  -4   0  -7    0.03    0.02
  -4   0  -7    0.00    0.03
   4   0   7    0.00    0.02
   4   0   7    0.03    0.03
  -4   0  -7   -0.02    0.02
   4   0   7    0.03    0.03
  -4   0  -7    0.02    0.03
   4   0   7    0.01    0.03
  -5   0  -7   -0.04    0.04
   5   0   7   -0.02    0.04
   5   0   7    0.00    0.03
  -5   0  -7    0.03    0.04
   5   0   7    0.04    0.04
  -5   0  -7   -0.02    0.03
  -5   0  -7    0.05    0.04
   5   0   7    0.03    0.04
   6   0   7    0.05    0.04
  -6   0  -7   -0.05    0.02
  -6   0  -7   -0.05    0.03
   6   0   7   -0.02    0.04
  -6   0  -7    0.01    0.03
  -6   0  -7    0.02    0.04
   6   0   7   -0.03    0.04
   6   0   7   -0.01    0.05
   7   0   7    0.04    0.06
   7   0   7    0.17    0.06
   7   0   7    0.22    0.07
  -7   0  -7    0.11    0.06
  -7   0  -7    0.11    0.05
  -7   0  -7    0.06    0.05
   7   0   7    0.22    0.06
  -7   0  -7    0.20    0.07
   8   0   7   -0.01    0.05
   8   0   7    0.03    0.04
   8   0   7   -0.02    0.05
  -8   0  -7    0.00    0.04
   8   0   7    0.01    0.05
  -8   0  -7   -0.04    0.04
  -8   0  -7   -0.08    0.05
  -8   0  -7   -0.01    0.03
  -9   0  -7    0.03    0.06
   9   0   7    0.06    0.07
   9   0   7   -0.05    0.04
  -9   0  -7   -0.03    0.04
  -9   0  -7   -0.05    0.03
   9   0   7   -0.07    0.05
   9   0   7   -0.01    0.05
  10   0   7    0.10    0.05
  10   0   7    0.16    0.09
  10   0   7    0.15    0.09
  10   0   7    0.08    0.07
  11   0   7    0.03    0.06
  11   0   7   -0.06    0.09
  11   0   7    0.03    0.09
  11   0   7    0.00    0.08
 -11   0  -7   -0.02    0.05
  12   0   7   -0.02    0.05
  12   0   7    0.07    0.08
 -12   0  -7   -0.09    0.06
  13   0   7    0.05    0.09
  13   0   7    0.14    0.09
 -13   0  -7   -0.08    0.07
  14   0   7    0.22    0.13
  14   0   7    0.17    0.13
  15   0   7   -0.14    0.11
  15   0   7   -0.19    0.08
  16   0   7    0.05    0.12
  16   0   7    0.02    0.16
 -17  -1   7    2.14    0.35
  17  -1  -7    3.07    0.40
  17  -1  -7    2.55    0.37
  17   1  -7    2.35    0.39
  17   1  -7    1.74    0.29
  16  -1  -7    5.13    0.42
  16  -1  -7    4.47    0.44
  16   1  -7    4.20    0.43
  16   1  -7    3.39    0.39
  15  -1  -7    0.11    0.12
  15  -1  -7    0.01    0.09
  15   1  -7   -0.12    0.09
  15   1  -7    0.03    0.08
  14  -1  -7   -0.04    0.09
  14  -1  -7    0.02    0.08
  14   1  -7    0.06    0.11
  14   1  -7   -0.02    0.11
  14   1  -7   -0.02    0.09
 -14   1   7   -0.02    0.08
  13  -1  -7   -0.07    0.08
  13  -1  -7   -0.12    0.07
  13   1  -7    0.03    0.06
  13   1  -7   -0.13    0.06
  13   1  -7    0.01    0.09
 -13   1   7   -0.02    0.06
 -12  -1   7    0.58    0.16
  12  -1  -7    0.68    0.15
  12  -1  -7    0.53    0.12
  12  -1  -7    0.32    0.13
  12   1  -7    0.51    0.14
  12   1  -7    0.53    0.15
 -12   1   7    0.56    0.14
 -12   1   7    0.58    0.13
  12   1  -7    0.58    0.15
 -12   1   7    0.32    0.12
 -11  -1   7    0.03    0.05
  11  -1  -7    0.11    0.06
  11  -1  -7   -0.01    0.05
 -11  -1   7    0.09    0.08
  11  -1  -7    0.07    0.08
 -11   1   7    0.03    0.08
  11   1  -7    0.10    0.10
 -11   1   7   -0.02    0.06
 -11   1   7    0.13    0.08
  11   1  -7    0.04    0.08
  11   1  -7    0.05    0.07
 -10  -1   7    0.99    0.17
  10  -1  -7    0.85    0.15
  10  -1  -7    0.98    0.16
  10  -1  -7    1.05    0.18
 -10  -1   7    0.77    0.13
 -10  -1   7    1.33    0.11
  10  -1  -7    1.19    0.12
  10   1  -7    1.24    0.18
 -10   1   7    1.20    0.18
  10   1  -7    1.02    0.17
  10   1  -7    1.10    0.18
 -10   1   7    0.96    0.12
 -10   1   7    0.89    0.15
   9  -1  -7   10.23    0.50
  -9  -1   7   10.79    0.41
  -9  -1   7   11.24    0.42
   9  -1  -7    9.86    0.50
  -9  -1   7    9.60    0.51
  -9  -1   7    9.34    0.49
   9  -1  -7    9.84    0.50
   9  -1  -7    9.94    0.41
   9   1  -7    9.93    0.52
  -9   1   7   10.36    0.48
   9   1  -7   10.14    0.54
  -9   1   7   10.84    0.52
   9   1  -7    9.91    0.50
  -9   1   7   10.17    0.43
  -8  -1   7    2.68    0.22
  -8  -1   7    2.82    0.16
  -8  -1   7    2.65    0.22
  -8  -1   7    2.98    0.17
  -8  -1   7    2.93    0.24
   8  -1  -7    2.65    0.22
   8  -1  -7    2.83    0.22
   8  -1  -7    2.72    0.17
   8  -1  -7    2.91    0.23
  -8   1   7    2.35    0.21
  -8   1   7    3.19    0.25
  -8   1   7    2.90    0.21
   8   1  -7    2.99    0.25
  -8   1   7    2.66    0.21
   8   1  -7    2.95    0.25
  -8   1   7    2.73    0.18
  -8   1   7    2.80    0.16
   8   1  -7    2.63    0.22
  -7  -1   7   14.93    0.62
   7  -1  -7   15.12    0.63
  -7  -1   7   15.27    0.63
  -7  -1   7   15.03    0.52
   7  -1  -7   15.65    0.61
  -7  -1   7   14.55    0.63
  -7  -1   7   15.79    0.54
  -7  -1   7   15.34    0.64
   7  -1  -7   14.78    0.61
   7   1  -7   15.36    0.66
  -7   1   7   15.45    0.63
  -7   1   7   13.34    0.58
   7   1  -7   14.61    0.64
   7   1  -7   15.21    0.63
  -7   1   7   15.34    0.54
  -7   1   7   15.35    0.56
  -7   1   7   16.04    0.65
  -7   1   7   14.39    0.60
   6  -1  -7    0.54    0.09
  -6  -1   7    0.79    0.08
  -6  -1   7    0.44    0.09
   6  -1  -7    0.63    0.10
  -6  -1   7    0.56    0.10
  -6  -1   7    0.51    0.11
  -6  -1   7    0.61    0.11
  -6  -1   7    0.63    0.07
   6   1  -7    0.42    0.09
   6   1  -7    0.55    0.10
   6   1  -7    0.65    0.12
  -6   1   7    0.66    0.09
  -6   1   7    0.89    0.13
  -6   1   7    0.64    0.08
  -6   1   7    0.55    0.10
  -6   1   7    0.51    0.08
  -6   1   7    0.58    0.10
  -5  -1   7   50.53    1.59
   5  -1  -7   52.22    1.67
  -5  -1   7   52.49    1.70
  -5  -1   7   55.82    1.61
  -5  -1   7   53.97    1.70
   5  -1  -7   50.45    1.65
  -5  -1   7   53.51    1.71
  -5  -1   7   51.36    1.71
  -5   1   7   54.53    1.65
  -5   1   7   54.32    1.71
  -5   1   7   52.27    1.65
  -5   1   7   51.64    1.62
   5   1  -7   50.32    1.70
   5   1  -7   53.78    1.72
  -5   1   7   51.07    1.66
  -5   1   7   53.51    1.72
  -4  -1   7    1.07    0.11
   4  -1  -7    1.06    0.10
  -4  -1   7    1.07    0.11
   4  -1  -7    0.99    0.09
  -4  -1   7    1.18    0.11
  -4  -1   7    1.12    0.11
  -4  -1   7    1.09    0.07
   4   1  -7    1.12    0.12
  -4   1   7    1.07    0.09
  -4   1   7    1.12    0.09
   4   1  -7    1.12    0.11
  -4   1   7    1.18    0.12
  -4   1   7    1.02    0.09
  -4   1   7    1.13    0.09
   4   1  -7    1.16    0.08
  -4   1   7    1.18    0.12
   3  -1  -7   20.50    0.69
  -3  -1   7   20.74    0.75
  -3  -1   7   20.38    0.67
   3  -1  -7   21.51    0.75
  -3  -1   7   21.22    0.74
  -3  -1   7   20.28    0.74
   3  -1  -7   21.17    0.69
  -3   1   7   21.21    0.70
   3   1  -7   22.81    0.76
   3   1  -7   21.25    0.68
  -3   1   7   20.96    0.74
   3   1  -7   21.62    0.74
  -3   1   7   21.13    0.68
  -3   1   7   20.38    0.69
  -3   1   7   20.31    0.69
   3   1  -7   21.66    0.75
  -3   1   7   21.74    0.75
  -2  -1   7  125.53   13.35
  -2  -1   7  134.76    6.14
   2  -1  -7  134.05    5.40
   2  -1  -7  126.91   11.36
  -2   1   7  133.52   12.04
   2   1  -7  133.74   13.34
   2   1  -7  125.69    5.88
  -2   1   7  141.86    5.28
  -1  -1   7  122.78    6.07
  -1  -1   7  125.97   14.02
   1  -1  -7  127.63    5.36
   1   1  -7  137.72   14.16
  -1   1   7  126.46   12.21
   0  -1  -7  135.29    5.72
   0  -1   7  134.36    6.47
   0  -1   7  130.57   14.68
   0   1  -7  118.90    6.26
   0   1   7  127.41   13.33
   0   1   7  141.35   14.31
   0   1  -7  122.08   14.07
   1  -1   7  295.67   11.98
   1  -1   7  294.62   24.71
  -1  -1  -7  305.92   11.28
  -1  -1  -7  318.33   11.55
  -1   1  -7  291.97   12.08
  -1   1  -7  318.20   25.05
   1   1   7  288.59   22.19
   2  -1   7   44.88    1.40
  -2  -1  -7   48.01    1.45
   2  -1   7   45.42    1.47
   2  -1   7   46.99    1.49
  -2  -1  -7   46.12    1.46
  -2  -1  -7   47.12    1.46
  -2  -1  -7   44.72    1.40
   2  -1   7   46.52    1.45
   2  -1   7   44.85    1.42
   2   1   7   44.60    1.44
  -2   1  -7   46.43    1.45
   2   1   7   47.07    1.47
   2   1   7   45.71    1.40
  -2   1  -7   44.63    1.47
   2   1   7   47.61    1.46
  -2   1  -7   46.64    1.48
  -3  -1  -7    0.10    0.04
  -3  -1  -7    0.03    0.02
   3  -1   7    0.09    0.02
   3  -1   7    0.08    0.04
   3  -1   7    0.05    0.02
  -3  -1  -7    0.07    0.03
   3  -1   7    0.08    0.04
  -3  -1  -7    0.02    0.03
  -3   1  -7    0.10    0.05
   3   1   7    0.06    0.03
  -3   1  -7    0.12    0.05
   3   1   7    0.07    0.03
   3   1   7    0.05    0.04
   4  -1   7   80.49    2.54
   4  -1   7   84.91    2.56
  -4  -1  -7   85.42    2.54
   4  -1   7   78.60    2.45
   4  -1   7   79.44    2.58
  -4  -1  -7   81.62    2.56
  -4  -1  -7   81.04    2.51
  -4  -1  -7   81.98    2.51
   4   1   7   86.11    2.57
   4   1   7   81.30    2.52
  -4   1  -7   84.17    2.54
   4   1   7   82.76    2.56
   4   1   7   79.97    2.51
  -4   1  -7   78.51    2.45
  -4   1  -7   86.69    2.59
  -4   1  -7   82.84    2.56
  -5  -1  -7  153.98    4.41
  -5  -1  -7  145.13    4.43
  -5  -1  -7  141.42    4.38
   5  -1   7  143.15    4.46
  -5   1  -7  135.19    4.42
   5   1   7  145.09    4.39
   5   1   7  151.30    4.45
  -5   1  -7  145.10    4.40
   5   1   7  150.48    4.43
   6  -1   7    1.66    0.16
  -6  -1  -7    1.38    0.14
  -6  -1  -7    1.30    0.15
  -6  -1  -7    1.57    0.13
   6  -1   7    1.76    0.11
   6  -1   7    1.32    0.15
   6  -1   7    1.47    0.17
  -6  -1  -7    1.36    0.14
  -6   1  -7    1.32    0.15
  -6   1  -7    1.33    0.15
  -6   1  -7    1.30    0.13
   6   1   7    1.62    0.15
   6   1   7    1.47    0.15
   6   1   7    1.53    0.16
  -6   1  -7    1.47    0.09
   6   1   7    1.43    0.13
  -7  -1  -7   11.35    0.51
  -7  -1  -7   12.12    0.55
   7  -1   7   11.89    0.54
  -7  -1  -7   12.06    0.49
   7  -1   7   11.73    0.56
   7  -1   7   11.65    0.43
  -7  -1  -7   11.84    0.51
   7  -1   7   12.43    0.55
   7   1   7   11.74    0.52
  -7   1  -7   12.44    0.56
   7   1   7   11.95    0.57
  -7   1  -7   11.10    0.51
  -7   1  -7   10.52    0.52
   7   1   7   11.06    0.50
   7   1   7   12.08    0.54
  -7   1  -7   12.80    0.41
  -8  -1  -7    7.76    0.37
   8  -1   7    7.01    0.43
   8  -1   7    7.56    0.31
   8  -1   7    7.84    0.43
  -8  -1  -7    7.45    0.43
  -8  -1  -7    7.01    0.39
   8  -1   7    8.01    0.43
  -8  -1  -7    7.58    0.38
   8   1   7    7.77    0.41
   8   1   7    7.67    0.44
  -8   1  -7    8.02    0.43
  -8   1  -7    7.43    0.40
  -8   1  -7    7.74    0.29
   8   1   7    7.41    0.38
   8   1   7    7.50    0.40
  -9  -1  -7    0.44    0.11
   9  -1   7    0.63    0.15
   9  -1   7    0.42    0.07
  -9  -1  -7    0.36    0.10
   9  -1   7    0.49    0.12
  -9  -1  -7    0.57    0.10
   9  -1   7    0.43    0.12
   9   1   7    0.42    0.11
  -9   1  -7    0.39    0.06
  -9   1  -7    0.51    0.12
   9   1   7    0.31    0.10
   9   1   7    0.33    0.10
  -9   1  -7    0.29    0.09
   9   1   7    0.36    0.11
 -10  -1  -7    2.22    0.21
  10  -1   7    2.38    0.16
  10  -1   7    2.30    0.26
 -10  -1  -7    2.54    0.21
  10  -1   7    2.71    0.27
  10  -1   7    2.65    0.26
 -10   1  -7    2.46    0.26
  10   1   7    3.09    0.29
  10   1   7    2.24    0.24
 -10   1  -7    2.47    0.24
  10   1   7    2.58    0.24
  10   1   7    2.46    0.25
  11  -1   7    5.33    0.40
  11  -1   7    4.72    0.37
 -11  -1  -7    6.14    0.34
  11  -1   7    5.33    0.40
  11   1   7    4.84    0.35
 -11   1  -7    5.22    0.38
  11   1   7    5.47    0.38
  11   1   7    5.01    0.40
  12  -1   7   -0.03    0.08
  12  -1   7    0.08    0.07
 -12  -1  -7   -0.02    0.06
  12   1   7    0.00    0.08
 -12   1  -7    0.05    0.08
  12   1   7   -0.14    0.07
  12   1   7    0.19    0.11
  13  -1   7    2.46    0.29
  13   1   7    2.48    0.33
  13   1   7    2.54    0.30
 -13   1  -7    2.28    0.28
  14  -1   7    2.38    0.30
  14  -1   7    2.38    0.31
  14   1   7    2.31    0.31
  14   1   7    1.86    0.32
 -14   1  -7    1.98    0.27
  15  -1   7    1.29    0.27
  15  -1   7    0.87    0.20
  15   1   7    1.01    0.24
 -15   1  -7    1.02    0.19
  15   1   7    1.19    0.26
  16  -1   7   -0.08    0.10
  16  -1   7   -0.23    0.14
  16   1   7   -0.03    0.12
  16   1   7   -0.12    0.12
 -17  -2   7    0.09    0.15
  17  -2  -7    0.30    0.17
  17   2  -7    0.50    0.13
  16  -2  -7    2.81    0.37
 -16  -2   7    3.68    0.41
 -16   2   7    3.25    0.37
  16   2  -7    3.45    0.44
  15  -2  -7   -0.01    0.11
 -15  -2   7    0.20    0.09
 -15   2   7    0.07    0.08
  15   2  -7    0.14    0.15
  15   2  -7    0.01    0.11
  14  -2  -7    0.64    0.16
 -14  -2   7    0.90    0.21
  14  -2  -7    0.45    0.18
  14   2  -7    0.64    0.17
  14   2  -7    0.77    0.20
 -14   2   7    0.88    0.21
 -13  -2   7    1.26    0.24
  13  -2  -7    1.65    0.27
  13   2  -7    1.06    0.22
 -13   2   7    1.15    0.21
  13   2  -7    1.46    0.18
  12  -2  -7    2.26    0.28
  12  -2  -7    2.10    0.23
 -12  -2   7    2.05    0.27
  12   2  -7    2.27    0.27
  12   2  -7    2.56    0.31
  11  -2  -7    2.49    0.24
 -11  -2   7    2.39    0.27
 -11  -2   7    1.94    0.25
  11  -2  -7    2.17    0.25
  11   2  -7    1.95    0.24
  11   2  -7    2.39    0.26
 -11   2   7    2.58    0.28
 -10  -2   7    8.01    0.47
  10  -2  -7    7.92    0.47
  10  -2  -7    7.06    0.46
 -10  -2   7    8.46    0.49
  10  -2  -7    7.85    0.41
 -10   2   7    7.46    0.31
 -10   2   7    7.66    0.48
  10   2  -7    8.21    0.50
  10   2  -7    8.13    0.48
 -10   2   7    8.03    0.40
  -9  -2   7    0.22    0.08
   9  -2  -7    0.24    0.07
  -9  -2   7    0.12    0.09
   9  -2  -7    0.13    0.10
  -9  -2   7    0.30    0.11
   9  -2  -7    0.34    0.10
   9   2  -7    0.35    0.11
   9   2  -7    0.26    0.09
  -9   2   7    0.32    0.06
  -9   2   7    0.42    0.12
  -9   2   7    0.31    0.08
  -9   2   7    0.19    0.05
  -8  -2   7    0.99    0.17
   8  -2  -7    1.13    0.13
  -8  -2   7    0.79    0.15
  -8  -2   7    0.89    0.15
   8  -2  -7    0.71    0.13
   8  -2  -7    1.23    0.16
  -8   2   7    1.19    0.10
  -8   2   7    1.16    0.10
  -8   2   7    1.12    0.12
  -8   2   7    1.01    0.17
  -8   2   7    0.86    0.15
   8   2  -7    0.84    0.15
   8   2  -7    1.01    0.17
   7  -2  -7   11.27    0.51
  -7  -2   7   10.93    0.53
  -7  -2   7   11.84    0.54
  -7  -2   7   11.29    0.55
   7  -2  -7    9.95    0.53
   7  -2  -7   10.80    0.45
  -7  -2   7   10.80    0.54
  -7   2   7   11.64    0.57
   7   2  -7   12.67    0.57
  -7   2   7   11.40    0.43
  -7   2   7   11.07    0.55
   7   2  -7   10.87    0.54
  -7   2   7   11.34    0.41
  -7   2   7   11.48    0.45
  -7   2   7   11.34    0.50
  -6  -2   7    0.04    0.06
   6  -2  -7    0.05    0.03
   6  -2  -7    0.07    0.05
  -6  -2   7    0.16    0.07
  -6  -2   7    0.01    0.06
   6  -2  -7    0.13    0.08
  -6  -2   7    0.10    0.05
  -6   2   7    0.16    0.07
   6   2  -7    0.03    0.05
  -6   2   7    0.13    0.05
   6   2  -7    0.07    0.06
  -6   2   7    0.06    0.03
  -6   2   7    0.10    0.04
  -6   2   7    0.01    0.06
  -6   2   7    0.13    0.04
   5  -2  -7   23.26    0.77
  -5  -2   7   24.26    0.89
  -5  -2   7   23.57    0.89
   5  -2  -7   23.21    0.78
   5  -2  -7   22.91    0.83
  -5  -2   7   23.32    0.90
   5   2  -7   22.49    0.87
   5   2  -7   24.20    0.90
   5   2  -7   23.60    0.90
  -5   2   7   24.80    0.77
  -5   2   7   24.77    0.92
  -5   2   7   25.02    0.80
  -5   2   7   24.30    0.91
  -5   2   7   22.71    0.83
   4  -2  -7    3.06    0.17
  -4  -2   7    3.09    0.22
  -4  -2   7    3.44    0.23
  -4  -2   7    3.24    0.14
  -4  -2   7    3.40    0.23
   4  -2  -7    3.29    0.19
   4   2  -7    3.23    0.23
  -4   2   7    2.98    0.18
   4   2  -7    3.29    0.13
   4   2  -7    3.29    0.22
  -4   2   7    3.32    0.14
  -4   2   7    3.29    0.14
   4   2  -7    3.61    0.24
  -4   2   7    3.21    0.24
  -4   2   7    3.22    0.23
  -4   2   7    3.34    0.18
  -3  -2   7    0.27    0.06
   3  -2  -7    0.22    0.05
   3  -2  -7    0.23    0.05
  -3  -2   7    0.33    0.08
  -3  -2   7    0.13    0.05
   3   2  -7    0.18    0.06
  -3   2   7    0.24    0.06
  -3   2   7    0.18    0.07
   3   2  -7    0.20    0.06
  -3   2   7    0.30    0.08
  -3   2   7    0.27    0.03
   3   2  -7    0.24    0.06
  -3   2   7    0.21    0.05
   3   2  -7    0.20    0.03
  -3   2   7    0.21    0.03
  -2  -2   7   43.05    1.37
  -2  -2   7   39.59    1.34
   2  -2  -7   40.32    1.22
   2  -2  -7   40.78    1.31
  -2  -2   7   40.99    1.29
  -2  -2   7   41.82    1.34
  -2  -2   7   39.50    1.36
   2  -2  -7   39.79    1.27
  -2   2   7   41.01    1.36
   2   2  -7   42.01    1.37
  -2   2   7   41.44    1.32
   2   2  -7   40.41    1.28
   2   2  -7   42.52    1.35
  -2   2   7   40.53    1.27
  -2   2   7   41.58    1.23
  -2   2   7   40.02    1.37
  -1  -2   7   20.19    0.72
   1  -2  -7   19.84    0.63
   1  -2  -7   20.70    0.71
  -1  -2   7   19.39    0.69
  -1  -2   7   20.43    0.73
  -1  -2   7   20.39    0.70
   1  -2  -7   20.56    0.74
   1  -2  -7   19.84    0.64
  -1  -2   7   21.15    0.76
  -1   2   7   20.27    0.72
   1   2  -7   19.64    0.69
   1   2  -7   19.54    0.73
   1   2  -7   20.87    0.73
  -1   2   7   18.97    0.64
  -1   2   7   19.60    0.63
  -1   2   7   20.48    0.73
   0  -2   7  123.11    3.82
   0  -2  -7  124.75    3.82
   0   2  -7  128.93    3.85
   0   2   7  128.58    3.73
  -1  -2  -7   41.94    1.40
  -1  -2  -7   43.19    1.32
  -1  -2  -7   44.21    1.39
  -1  -2  -7   42.41    1.31
   1  -2   7   42.46    1.41
   1  -2   7   42.92    1.42
   1  -2   7   42.99    1.36
  -1  -2  -7   43.65    1.35
   1  -2   7   42.62    1.37
  -1   2  -7   41.43    1.41
  -1   2  -7   42.64    1.36
  -1   2  -7   43.53    1.37
  -1   2  -7   44.20    1.41
   1   2   7   43.28    1.31
   1   2   7   43.85    1.42
   1   2   7   43.47    1.36
   1   2   7   41.70    1.38
  -2  -2  -7   33.91    1.07
  -2  -2  -7   32.42    1.12
   2  -2   7   34.00    1.12
   2  -2   7   33.84    1.10
   2  -2   7   34.38    1.18
  -2  -2  -7   33.77    1.12
   2  -2   7   36.74    1.19
  -2  -2  -7   33.98    1.08
  -2  -2  -7   34.16    1.16
  -2   2  -7   32.43    1.16
  -2   2  -7   33.99    1.11
  -2   2  -7   35.35    1.18
   2   2   7   35.78    1.19
   2   2   7   34.84    1.13
  -2   2  -7   35.01    1.10
   2   2   7   33.84    1.12
  -3  -2  -7   17.15    0.61
   3  -2   7   17.67    0.61
  -3  -2  -7   17.54    0.64
  -3  -2  -7   18.46    0.62
   3  -2   7   18.28    0.70
   3  -2   7   17.80    0.65
  -3  -2  -7   17.29    0.66
  -3  -2  -7   18.07    0.69
   3  -2   7   18.31    0.72
   3   2   7   18.30    0.67
  -3   2  -7   17.65    0.63
  -3   2  -7   19.09    0.72
   3   2   7   18.13    0.71
  -3   2  -7   18.53    0.60
   3   2   7   17.22    0.63
  -3   2  -7   16.90    0.69
   4  -2   7  122.97    3.72
  -4  -2  -7  120.07    3.77
  -4  -2  -7  122.22    3.77
  -4  -2  -7  121.20    3.84
   4  -2   7  126.57    3.89
   4  -2   7  123.00    3.80
  -4  -2  -7  121.58    3.82
   4  -2   7  139.92    3.70
   4  -2   7  126.77    3.86
   4   2   7  122.47    3.76
  -4   2  -7  128.25    3.89
  -4   2  -7  122.15    3.86
   4   2   7  124.21    3.87
   4   2   7  132.29    3.85
  -4   2  -7  124.02    3.78
  -5  -2  -7   10.13    0.47
  -5  -2  -7    9.58    0.46
   5  -2   7    9.89    0.50
   5  -2   7    9.98    0.33
   5  -2   7   10.29    0.44
   5  -2   7    9.61    0.34
   5  -2   7   10.09    0.48
  -5  -2  -7    9.82    0.42
  -5  -2  -7   10.09    0.41
   5   2   7    9.36    0.48
  -5   2  -7    9.58    0.47
   5   2   7   10.29    0.48
  -5   2  -7   10.79    0.51
   5   2   7   10.08    0.41
   5   2   7   10.19    0.43
  -5   2  -7    9.89    0.42
   6  -2   7   12.16    0.52
  -6  -2  -7   11.74    0.54
   6  -2   7   11.75    0.58
  -6  -2  -7   11.81    0.54
  -6  -2  -7   12.12    0.50
  -6  -2  -7   11.28    0.46
   6  -2   7   12.38    0.56
   6   2   7   12.47    0.57
   6   2   7   11.46    0.47
  -6   2  -7   11.69    0.57
  -6   2  -7   11.56    0.50
   6   2   7   11.86    0.56
   6   2   7   11.92    0.51
  -6   2  -7   10.92    0.54
  -7  -2  -7   17.18    0.71
   7  -2   7   17.00    0.69
  -7  -2  -7   15.31    0.65
  -7  -2  -7   16.39    0.62
   7  -2   7   17.18    0.73
   7  -2   7   15.99    0.74
  -7  -2  -7   16.63    0.72
  -7   2  -7   17.33    0.67
   7   2   7   16.18    0.67
  -7   2  -7   17.79    0.76
   7   2   7   16.63    0.63
   7   2   7   17.11    0.74
   7   2   7   16.82    0.73
  -8  -2  -7    1.56    0.19
   8  -2   7    1.87    0.20
  -8  -2  -7    1.78    0.18
   8  -2   7    1.82    0.24
  -8  -2  -7    1.88    0.22
  -8  -2  -7    1.77    0.15
   8  -2   7    2.26    0.23
   8   2   7    1.71    0.16
  -8   2  -7    1.99    0.23
  -8   2  -7    1.73    0.18
   8   2   7    1.86    0.19
   8   2   7    1.75    0.21
   8   2   7    1.87    0.21
  -9  -2  -7   14.52    0.54
   9  -2   7   12.98    0.62
   9  -2   7   13.58    0.65
  -9  -2  -7   13.02    0.62
   9  -2   7   11.14    0.64
   9   2   7   12.50    0.64
   9   2   7   12.85    0.55
   9   2   7   13.88    0.68
   9   2   7   12.72    0.61
  -9   2  -7   12.89    0.66
  -9   2  -7   12.64    0.59
 -10  -2  -7    4.04    0.31
 -10  -2  -7    3.66    0.24
  10  -2   7    3.54    0.31
  10  -2   7    4.10    0.35
 -10   2  -7    3.59    0.29
  10   2   7    3.60    0.31
  10   2   7    3.91    0.32
  10   2   7    4.48    0.37
 -10   2  -7    3.65    0.34
  11  -2   7    0.15    0.10
 -11  -2  -7    0.01    0.09
  11  -2   7    0.11    0.09
  11   2   7   -0.01    0.10
  11   2   7    0.02    0.09
  11   2   7   -0.02    0.08
 -11   2  -7    0.06    0.09
  12  -2   7    1.52    0.25
  12  -2   7    1.85    0.24
  12   2   7    1.70    0.25
  12   2   7    1.34    0.24
  12   2   7    1.76    0.24
 -12   2  -7    1.40    0.23
  13  -2   7    0.00    0.13
  13  -2   7    0.07    0.11
  13   2   7    0.15    0.09
  13   2   7   -0.07    0.08
  13   2   7    0.18    0.12
 -13   2  -7    0.28    0.11
  14  -2   7    0.13    0.14
  14   2   7    0.29    0.13
 -14   2  -7    0.25    0.14
  15  -2   7    2.43    0.37
  15  -2   7    2.69    0.35
  15   2   7    2.68    0.32
 -15   2  -7    2.87    0.37
  15   2   7    3.35    0.40
  16  -2   7    0.05    0.26
  16   2   7    0.08    0.14
  16   2   7   -0.12    0.10
 -16   2  -7   -0.11    0.11
  16  -3  -7    1.21    0.28
 -16  -3   7    0.75    0.21
  16   3  -7    1.22    0.26
  16   3  -7    1.65    0.33
 -16   3   7    1.37    0.26
  15  -3  -7    1.05    0.25
 -15  -3   7    0.98    0.24
  15   3  -7    0.74    0.22
 -15   3   7    0.40    0.17
  15   3  -7    0.48    0.21
 -14  -3   7   -0.16    0.07
 -14   3   7    0.01    0.10
  14   3  -7    0.16    0.15
  14   3  -7   -0.11    0.12
 -13  -3   7    0.13    0.13
  13  -3  -7    0.10    0.11
  13   3  -7    0.14    0.11
  13   3  -7    0.25    0.13
 -13   3   7    0.07    0.08
  12  -3  -7    3.82    0.35
 -12  -3   7    4.32    0.39
  12   3  -7    4.25    0.40
 -12   3   7    4.60    0.41
  12   3  -7    4.31    0.40
 -11  -3   7    0.34    0.14
  11  -3  -7    0.39    0.13
  11   3  -7    0.22    0.11
 -11   3   7    0.34    0.14
  11   3  -7    0.24    0.14
 -10  -3   7   -0.01    0.08
  10  -3  -7    0.13    0.08
  10  -3  -7    0.01    0.06
  10   3  -7    0.03    0.07
  10   3  -7    0.10    0.11
 -10   3   7    0.09    0.08
  -9  -3   7    0.41    0.14
   9  -3  -7    0.78    0.16
   9  -3  -7    0.53    0.10
   9   3  -7    0.44    0.14
  -9   3   7    0.70    0.18
   9   3  -7    0.54    0.15
   8  -3  -7    0.76    0.10
  -8  -3   7    0.73    0.15
   8  -3  -7    0.72    0.13
  -8  -3   7    0.85    0.17
   8  -3  -7    0.44    0.13
  -8  -3   7    0.74    0.17
  -8   3   7    0.61    0.13
  -8   3   7    0.75    0.15
  -8   3   7    0.70    0.08
  -8   3   7    0.56    0.11
   8   3  -7    0.70    0.16
   8   3  -7    0.62    0.16
   7  -3  -7    4.92    0.37
  -7  -3   7    6.15    0.39
   7  -3  -7    5.91    0.34
   7  -3  -7    5.81    0.25
  -7  -3   7    5.07    0.36
  -7  -3   7    5.14    0.37
  -7   3   7    6.75    0.43
  -7   3   7    5.35    0.25
   7   3  -7    6.04    0.38
   7   3  -7    5.76    0.39
  -7   3   7    5.90    0.26
  -7   3   7    5.53    0.38
  -7   3   7    5.76    0.24
  -7   3   7    5.01    0.32
   6  -3  -7    0.50    0.13
   6  -3  -7    0.61    0.11
  -6  -3   7    0.48    0.11
  -6  -3   7    0.68    0.14
  -6  -3   7    0.63    0.14
   6  -3  -7    0.74    0.09
  -6   3   7    0.42    0.11
  -6   3   7    0.79    0.16
  -6   3   7    0.56    0.05
  -6   3   7    0.49    0.11
   6   3  -7    0.52    0.12
   6   3  -7    0.51    0.11
   5  -3  -7   22.88    0.76
  -5  -3   7   20.17    0.87
   5  -3  -7   22.57    0.81
  -5  -3   7   22.16    0.88
  -5  -3   7   21.35    0.86
  -5   3   7   21.93    0.89
  -5   3   7   20.99    0.81
   5   3  -7   22.30    0.88
   5   3  -7   22.44    0.90
   5   3  -7   20.48    0.84
  -5   3   7   22.10    0.77
  -5   3   7   22.81    0.92
  -4  -3   7    9.13    0.33
  -4  -3   7    8.85    0.47
  -4  -3   7    8.65    0.44
   4  -3  -7    9.18    0.38
  -4  -3   7    9.37    0.47
   4  -3  -7    9.18    0.40
  -4   3   7    8.90    0.40
   4   3  -7    8.92    0.45
  -4   3   7    9.08    0.48
  -4   3   7    8.29    0.45
   4   3  -7    9.15    0.47
   4   3  -7    8.79    0.32
  -4   3   7    9.52    0.40
   4   3  -7    8.17    0.43
  -3  -3   7    6.36    0.28
  -3  -3   7    6.08    0.36
  -3  -3   7    6.45    0.35
  -3  -3   7    6.91    0.35
   3  -3  -7    6.08    0.30
  -3  -3   7    7.23    0.38
   3  -3  -7    6.43    0.30
   3   3  -7    7.00    0.38
  -3   3   7    6.61    0.39
   3   3  -7    6.49    0.28
  -3   3   7    6.40    0.31
   3   3  -7    6.24    0.34
  -3   3   7    5.85    0.36
  -3   3   7    6.51    0.33
   2  -3  -7    0.53    0.09
   2  -3  -7    0.58    0.09
  -2  -3   7    0.54    0.08
  -2  -3   7    0.80    0.10
  -2  -3   7    0.51    0.11
  -2  -3   7    0.42    0.09
  -2  -3   7    0.59    0.12
  -2   3   7    0.73    0.09
  -2   3   7    0.48    0.11
   2   3  -7    0.67    0.11
   2   3  -7    0.79    0.09
  -2   3   7    0.71    0.11
   2   3  -7    0.59    0.11
  -2   3   7    0.67    0.12
  -1  -3   7    1.19    0.14
  -1  -3   7    1.33    0.13
   1  -3  -7    1.41    0.11
  -1  -3   7    1.25    0.12
  -1  -3   7    1.33    0.13
   1  -3  -7    1.30    0.07
   1  -3  -7    1.21    0.13
   1   3  -7    1.27    0.14
  -1   3   7    1.24    0.11
  -1   3   7    1.33    0.08
  -1   3   7    1.08    0.13
  -1   3   7    1.25    0.14
   1   3  -7    1.10    0.12
  -1   3   7    1.24    0.14
   1   3  -7    1.41    0.15
   0  -3   7    0.15    0.05
   0  -3   7    0.10    0.05
   0  -3   7    0.14    0.07
   0  -3   7    0.15    0.07
   0  -3  -7    0.04    0.04
   0  -3  -7    0.10    0.03
   0  -3   7    0.06    0.05
   0  -3  -7    0.14    0.05
   0   3   7    0.09    0.04
   0   3   7    0.15    0.05
   0   3   7    0.08    0.05
   0   3  -7    0.05    0.05
   0   3  -7    0.11    0.05
   0   3   7    0.05    0.04
   0   3  -7    0.14    0.06
   0   3   7    0.22    0.08
   1  -3   7   34.38    1.11
  -1  -3  -7   33.66    1.18
   1  -3   7   32.91    1.20
  -1  -3  -7   34.01    1.10
   1  -3   7   32.79    1.14
  -1  -3  -7   33.43    1.09
   1  -3   7   34.01    1.19
   1   3   7   34.72    1.21
  -1   3  -7   33.85    1.12
   1   3   7   33.05    1.14
  -1   3  -7   31.88    1.19
  -1   3  -7   33.99    1.15
  -1   3  -7   34.54    1.19
   1   3   7   34.65    1.11
   1   3   7   33.89    1.08
   1   3   7   32.92    1.16
  -2  -3  -7    7.30    0.36
  -2  -3  -7    7.73    0.33
   2  -3   7    7.51    0.33
  -2  -3  -7    7.64    0.34
  -2  -3  -7    7.40    0.32
   2  -3   7    7.44    0.41
  -2  -3  -7    7.65    0.40
   2  -3   7    7.55    0.40
   2  -3   7    7.67    0.35
   2   3   7    7.39    0.41
   2   3   7    6.95    0.34
   2   3   7    7.52    0.32
  -2   3  -7    6.59    0.38
  -2   3  -7    7.75    0.33
  -2   3  -7    6.93    0.33
  -2   3  -7    7.50    0.40
   2   3   7    7.71    0.35
   3  -3   7   -0.09    0.04
  -3  -3  -7    0.00    0.04
   3  -3   7    0.02    0.05
   3  -3   7   -0.01    0.03
  -3  -3  -7    0.07    0.06
  -3  -3  -7    0.02    0.03
  -3  -3  -7    0.02    0.04
  -3  -3  -7    0.01    0.03
  -3   3  -7    0.04    0.03
   3   3   7    0.05    0.04
  -3   3  -7    0.00    0.03
   3   3   7   -0.04    0.04
  -3   3  -7    0.06    0.06
  -3   3  -7    0.00    0.05
   3   3   7    0.01    0.03
  -4  -3  -7    3.23    0.20
  -4  -3  -7    3.30    0.21
   4  -3   7    3.46    0.27
   4  -3   7    3.18    0.18
  -4  -3  -7    3.41    0.21
   4  -3   7    3.38    0.28
   4  -3   7    3.48    0.21
  -4  -3  -7    3.21    0.25
  -4  -3  -7    3.45    0.24
  -4   3  -7    3.33    0.18
  -4   3  -7    3.30    0.20
   4   3   7    3.40    0.28
   4   3   7    3.37    0.24
   4   3   7    3.43    0.20
  -4   3  -7    2.77    0.24
  -4   3  -7    3.19    0.27
   5  -3   7    0.95    0.16
  -5  -3  -7    1.54    0.14
   5  -3   7    1.59    0.19
  -5  -3  -7    0.92    0.16
  -5  -3  -7    1.20    0.14
   5  -3   7    1.32    0.09
   5  -3   7    1.36    0.10
  -5  -3  -7    1.35    0.14
   5  -3   7    1.63    0.15
  -5  -3  -7    1.31    0.15
  -5   3  -7    1.53    0.20
   5   3   7    1.56    0.20
  -5   3  -7    1.46    0.13
   5   3   7    1.32    0.12
   5   3   7    1.50    0.17
   6  -3   7   16.46    0.71
   6  -3   7   14.55    0.60
  -6  -3  -7   14.98    0.60
  -6  -3  -7   13.29    0.65
  -6  -3  -7   13.75    0.64
  -6  -3  -7   14.57    0.56
   6  -3   7   13.31    0.69
  -6  -3  -7   14.37    0.60
   6   3   7   14.32    0.55
  -6   3  -7   15.22    0.58
  -6   3  -7   15.59    0.72
   6   3   7   15.16    0.71
   6   3   7   14.42    0.67
  -7  -3  -7    0.48    0.12
   7  -3   7    0.34    0.11
  -7  -3  -7    0.49    0.12
  -7  -3  -7    0.51    0.08
  -7  -3  -7    0.48    0.11
   7  -3   7    0.65    0.15
   7  -3   7    0.43    0.10
  -7  -3  -7    0.69    0.15
   7   3   7    0.75    0.16
  -7   3  -7    0.41    0.09
  -7   3  -7    0.67    0.15
   7   3   7    0.52    0.09
   7   3   7    0.33    0.10
   8  -3   7    4.10    0.29
   8  -3   7    4.00    0.33
  -8  -3  -7    4.06    0.23
  -8  -3  -7    3.88    0.28
  -8  -3  -7    3.10    0.28
  -8  -3  -7    3.03    0.33
  -8   3  -7    3.03    0.31
  -8   3  -7    3.96    0.26
   8   3   7    3.99    0.33
   8   3   7    4.42    0.34
  -9  -3  -7    0.39    0.12
   9  -3   7    0.31    0.11
   9  -3   7    0.43    0.12
   9   3   7    0.62    0.15
  -9   3  -7    0.42    0.15
   9   3   7    0.58    0.15
  10  -3   7    0.17    0.11
  10  -3   7    0.07    0.09
 -10   3  -7   -0.08    0.09
  10   3   7    0.05    0.09
  10   3   7   -0.01    0.09
  11  -3   7    0.52    0.15
  11  -3   7    0.70    0.18
 -11  -3  -7    0.57    0.15
  11   3   7    1.11    0.23
 -11   3  -7    1.07    0.21
  11   3   7    0.59    0.17
 -12  -3  -7    1.03    0.19
  12  -3   7    0.95    0.19
  12  -3   7    0.76    0.20
  12   3   7    1.14    0.23
  12   3   7    0.70    0.18
 -12   3  -7    0.69    0.21
  13  -3   7    0.42    0.17
 -13  -3  -7    0.13    0.12
  13   3   7    0.31    0.13
 -13   3  -7    0.10    0.11
  13   3   7    0.10    0.15
  14  -3   7    0.14    0.16
 -14  -3  -7   -0.07    0.12
  14   3   7    0.13    0.14
  14   3   7    0.08    0.12
 -14   3  -7   -0.02    0.11
 -15  -3  -7    3.02    0.37
  15  -3   7    2.41    0.37
  15   3   7    2.46    0.38
 -15   3  -7    3.07    0.41
  15  -4  -7   -0.02    0.16
 -15  -4   7   -0.35    0.19
 -15   4   7   -0.09    0.13
  15   4  -7    0.07    0.12
 -14  -4   7   -0.12    0.18
  14   4  -7   -0.11    0.09
  14   4  -7   -0.16    0.09
 -14   4   7   -0.01    0.11
  13  -4  -7   -0.15    0.11
 -13  -4   7    0.03    0.08
  13   4  -7    0.05    0.10
 -13   4   7   -0.07    0.10
  13   4  -7    0.11    0.12
  12  -4  -7    1.20    0.24
 -12  -4   7    0.94    0.23
 -12   4   7    0.95    0.23
  12   4  -7    0.96    0.23
  12   4  -7    1.03    0.23
  11  -4  -7    0.29    0.14
 -11  -4   7    0.16    0.12
  11   4  -7    0.22    0.10
  11   4  -7    0.16    0.12
 -11   4   7    0.06    0.12
  10  -4  -7    1.24    0.23
 -10  -4   7    1.12    0.23
  10   4  -7    1.40    0.24
 -10   4   7    1.11    0.22
  10   4  -7    1.17    0.24
  -9  -4   7    3.22    0.33
   9  -4  -7    3.37    0.30
   9   4  -7    3.18    0.34
  -9   4   7    3.60    0.36
   9   4  -7    3.49    0.34
   8  -4  -7    0.99    0.18
  -8  -4   7    1.01    0.20
   8   4  -7    1.06    0.19
   8   4  -7    0.75    0.19
  -8   4   7    1.12    0.24
  -7  -4   7    8.99    0.52
  -7  -4   7   10.35    0.57
   7  -4  -7    9.08    0.49
  -7   4   7   10.04    0.59
  -7   4   7    9.07    0.41
   7   4  -7   10.18    0.56
   7   4  -7    9.58    0.57
   6  -4  -7    2.66    0.23
  -6  -4   7    2.36    0.26
   6  -4  -7    2.50    0.19
  -6  -4   7    2.78    0.28
  -6   4   7    2.31    0.22
  -6   4   7    2.47    0.29
   6   4  -7    2.69    0.28
   6   4  -7    2.47    0.26
  -6   4   7    2.54    0.20
  -5  -4   7    6.20    0.42
   5  -4  -7    6.54    0.32
  -5  -4   7    6.12    0.39
  -5  -4   7    6.59    0.43
   5  -4  -7    6.51    0.36
  -5   4   7    6.33    0.37
   5   4  -7    7.06    0.45
   5   4  -7    6.65    0.41
  -5   4   7    7.02    0.35
  -5   4   7    6.40    0.43
   5   4  -7    6.57    0.25
  -5   4   7    6.99    0.46
   5   4  -7    6.00    0.25
  -4  -4   7    0.09    0.08
  -4  -4   7   -0.02    0.06
   4  -4  -7    0.02    0.05
   4  -4  -7    0.03    0.05
  -4  -4   7   -0.08    0.05
  -4   4   7   -0.02    0.06
  -4   4   7    0.11    0.06
  -4   4   7    0.06    0.07
  -4   4   7    0.07    0.06
   4   4  -7    0.13    0.07
   4   4  -7    0.08    0.06
   4   4  -7    0.05    0.04
   3  -4  -7    1.63    0.16
  -3  -4   7    1.30    0.21
  -3  -4   7    1.28    0.20
  -3  -4   7    1.67    0.18
   3  -4  -7    1.56    0.15
  -3  -4   7    1.48    0.14
  -3   4   7    1.41    0.17
   3   4  -7    1.56    0.20
  -3   4   7    1.50    0.16
  -3   4   7    1.44    0.19
   3   4  -7    1.55    0.14
  -3   4   7    1.66    0.21
  -2  -4   7    9.55    0.44
  -2  -4   7    9.02    0.51
  -2  -4   7    8.81    0.49
[truncated: 985,449 more chars]
