# Supplementary material for: Crystal structure and Hirshfeld surface analysis of 1,3,3-trimethyl-2,6-di­phenyl­piperidin-4-yl 2-phenyl­prop-2-enoate
Source: Acta Crystallogr E Crystallogr Commun. 2025 Oct 9;81(Pt 11):1004–7. doi: 10.1107/S2056989025008709 (PMC12589840; doi:10.1107/S2056989025008709)
Supplement: Supplementary file 2 [file e-81-01004-Isup2.hkl]

data_I                                                                          
_shelx_title ' RSAB3_310825 in P2(1)/c'                                         
_shelx_refln_list_code          4                                               
_shelx_F_calc_maximum      164.00                                               
_exptl_crystal_F_000       912.00                                               
_reflns_d_resolution_high  0.7497                                               
                                                                                
loop_                                                                           
 _space_group_symop_operation_xyz                                               
 'x, y, z'                                                                      
 '-x, y+1/2, -z+1/2'                                                            
 '-x, -y, -z'                                                                   
 'x, -y-1/2, z-1/2'                                                             
                                                                                
_cell_length_a    13.2165                                                       
_cell_length_b     5.8983                                                       
_cell_length_c    31.5031                                                       
_cell_angle_alpha  90.000                                                       
_cell_angle_beta   99.174                                                       
_cell_angle_gamma  90.000                                                       
                                                                                
_shelx_F_squared_multiplier     1.000                                           
                                                                                
loop_                                                                           
 _refln_index_h                                                                 
 _refln_index_k                                                                 
 _refln_index_l                                                                 
 _refln_F_squared_calc                                                          
 _refln_F_squared_meas                                                          
 _refln_F_squared_sigma                                                         
 _refln_observed_status                                                         
   2   0   0       2259.74       2160.22        57.73 o                         
   3   0   0       2976.25       2698.42        73.64 o                         
   4   0   0       3137.93       3021.66        84.49 o                         
   5   0   0         25.90         36.48         0.97 o                         
   6   0   0          1.13          7.45         0.52 o                         
   7   0   0       4288.75       4233.50       127.71 o                         
   8   0   0         47.33         43.94         1.43 o                         
   9   0   0       1869.22       1943.19        23.26 o                         
  10   0   0          8.40         11.91         0.92 o                         
  11   0   0        500.15        487.75         8.64 o                         
  12   0   0        111.24        133.86         5.93 o                         
  13   0   0          8.95          8.93         1.63 o                         
  14   0   0        133.74        155.49         8.48 o                         
  15   0   0          7.29         10.65         2.50 o                         
  16   0   0          2.68          5.32         2.72 o                         
  17   0   0          0.98         -3.04         3.04 o                         
   1   1   0      24098.32      23598.27       578.23 o                         
   2   1   0       1184.08       1038.97         8.47 o                         
   3   1   0       4660.73       4284.16        99.57 o                         
   4   1   0        942.59        861.96         7.38 o                         
   5   1   0        276.89        276.03         2.59 o                         
   6   1   0        177.12        203.31         2.14 o                         
   7   1   0        151.51        166.66         1.94 o                         
   8   1   0         53.85         49.96         0.96 o                         
   9   1   0         41.30         34.97         0.92 o                         
  10   1   0         40.03         41.63         1.10 o                         
  11   1   0          0.70         -0.30         0.42 o                         
  12   1   0          0.68          0.62         0.54 o                         
  13   1   0          3.76          1.99         0.82 o                         
  14   1   0          0.76          1.73         0.96 o                         
  15   1   0          3.67          4.20         1.53 o                         
  16   1   0          0.07         -0.02         1.29 o                         
  17   1   0          5.74          4.77         2.04 o                         
   0   2   0       8631.77       8277.63       210.49 o                         
   1   2   0         13.72         16.85         0.42 o                         
   2   2   0        170.63        175.78         1.76 o                         
   3   2   0         27.71         38.00         0.62 o                         
   4   2   0         17.30         20.06         0.50 o                         
   5   2   0        178.72        152.02         1.86 o                         
   6   2   0        104.47         98.26         1.44 o                         
   7   2   0        262.96        279.64         3.04 o                         
   8   2   0        247.87        253.91         3.04 o                         
   9   2   0         24.05         16.38         0.72 o                         
  10   2   0         92.80         89.65         1.98 o                         
  11   2   0        306.75        296.46         5.27 o                         
  12   2   0         15.07          9.29         1.15 o                         
  13   2   0          0.22         -0.53         0.71 o                         
  14   2   0         37.55         42.86         2.91 o                         
  15   2   0          0.58         -0.27         0.95 o                         
  16   2   0          9.91          8.81         1.57 o                         
   1   3   0       2933.48       3102.73        23.45 o                         
   2   3   0        910.08        935.97         7.66 o                         
   3   3   0          9.55         24.22         1.58 o                         
   4   3   0        191.05        174.26         1.90 o                         
   5   3   0          2.16          1.73         0.20 o                         
   6   3   0        192.15        193.39         2.53 o                         
   7   3   0         47.62         43.24         1.64 o                         
   8   3   0        370.14        361.25         5.04 o                         
   9   3   0         59.92         56.63         2.84 o                         
  10   3   0        485.66        492.42         8.67 o                         
  11   3   0         14.74         12.57         1.26 o                         
  12   3   0          2.38          4.69         1.26 o                         
  13   3   0          4.01          3.59         1.20 o                         
  14   3   0          0.43         -0.36         1.10 o                         
  15   3   0          1.79         -1.12         1.15 o                         
  16   3   0          0.24         -1.54         1.54 o                         
   0   4   0        195.18        212.51         3.44 o                         
   1   4   0         50.84         49.58         0.99 o                         
   2   4   0         47.00         42.86         0.91 o                         
   3   4   0         24.80         31.35         0.77 o                         
   4   4   0          0.41          2.44         0.29 o                         
   5   4   0          0.00         -0.29         0.29 o                         
   6   4   0          0.00         -0.24         0.31 o                         
   7   4   0         44.97         42.63         1.92 o                         
   8   4   0         15.33         12.37         1.41 o                         
   9   4   0        138.21        138.57         4.46 o                         
  10   4   0         18.14         19.87         1.94 o                         
  11   4   0          2.83          3.62         1.07 o                         
  12   4   0          4.07          4.00         1.18 o                         
  13   4   0          1.88          0.47         1.29 o                         
  14   4   0          9.68         12.44         2.03 o                         
   1   5   0          0.26          1.13         0.40 o                         
   2   5   0         10.04          3.77         0.57 o                         
   3   5   0         29.87         21.23         1.22 o                         
   4   5   0         30.04         32.73         1.78 o                         
   5   5   0         56.90         76.29         2.81 o                         
   6   5   0        118.33        119.59         4.17 o                         
   7   5   0         54.63         63.42         2.98 o                         
   8   5   0         19.34         17.93         1.76 o                         
   9   5   0          0.01         -0.58         0.90 o                         
  10   5   0         12.80          9.54         1.54 o                         
  11   5   0          1.79          0.26         1.33 o                         
  12   5   0          4.14          3.46         1.17 o                         
  13   5   0          0.30          0.24         1.26 o                         
   0   6   0          5.24         13.63         2.03 o                         
   1   6   0          4.45          5.90         1.00 o                         
   2   6   0         38.54         41.45         2.20 o                         
   3   6   0         30.81         23.38         2.08 o                         
   4   6   0         16.97         10.92         1.60 o                         
   5   6   0         29.44         23.34         2.76 o                         
   6   6   0          0.64          0.06         1.21 o                         
   7   6   0          0.37         -0.18         1.20 o                         
   8   6   0          0.32         -0.96         0.96 o                         
   9   6   0          0.78          1.94         1.37 o                         
  10   6   0          0.93          0.48         1.79 o                         
  11   6   0          1.74         -1.05         1.28 o                         
   1   7   0          3.28          2.76         1.50 o                         
   2   7   0          5.27          7.02         2.29 o                         
   3   7   0          8.90          7.07         2.35 o                         
   4   7   0          1.29          0.21         1.52 o                         
   5   7   0          6.15          4.62         1.84 o                         
   6   7   0          5.07         -0.66         1.49 o                         
   7   7   0          7.96          7.45         1.80 o                         
 -17   1   1          1.60         -1.12         1.53 o                         
 -16   1   1         10.15          5.82         1.80 o                         
 -15   1   1         17.77         18.83         1.78 o                         
 -14   1   1         33.64         35.39         3.30 o                         
 -13   1   1          6.28          8.12         1.28 o                         
 -12   1   1        198.65        213.89         3.99 o                         
 -11   1   1         21.91         25.05         1.08 o                         
 -10   1   1       1014.59       1002.79        10.72 o                         
  -9   1   1         37.20         49.41         1.09 o                         
  -8   1   1          4.12          3.07         0.31 o                         
  -7   1   1       1005.94       1113.86         9.04 o                         
  -6   1   1       1171.95       1107.33         8.86 o                         
  -5   1   1         74.28         58.19         0.90 o                         
  -4   1   1       1133.25       1129.99         8.78 o                         
  -3   1   1       2079.14       1636.26       125.61 o                         
  -2   1   1       1455.26       1348.71        18.37 o                         
  -1   1   1      19013.86      19568.16       919.80 o                         
   0   1   1      10719.68      11044.70       388.96 o                         
   1   1   1       9172.86       8904.86       179.99 o                         
   2   1   1       1557.92       1446.43        21.93 o                         
   3   1   1          0.28          0.40         0.12 o                         
   4   1   1       2736.66       2796.78        65.18 o                         
   5   1   1        580.70        578.71         4.87 o                         
   6   1   1       2379.81       2273.59        17.39 o                         
   7   1   1        198.14        191.09         2.13 o                         
   8   1   1        211.07        205.49         2.35 o                         
   9   1   1        262.17        258.43         3.04 o                         
  10   1   1       1202.81       1227.80        11.45 o                         
  11   1   1        301.85        291.28         4.20 o                         
  12   1   1        135.00        132.37         3.15 o                         
  13   1   1          7.87          9.44         1.34 o                         
  14   1   1          0.47         -0.06         1.00 o                         
  15   1   1          4.06          3.51         1.11 o                         
  16   1   1          8.24          6.93         1.77 o                         
  17   1   1          0.78         -1.05         2.42 o                         
 -16   2   1          0.07         -0.90         0.98 o                         
 -15   2   1         36.66         40.42         2.82 o                         
 -14   2   1          2.76          2.18         0.95 o                         
 -13   2   1          6.77          9.02         1.24 o                         
 -12   2   1          0.97          0.75         0.81 o                         
 -11   2   1        220.99        214.87         3.99 o                         
 -10   2   1          7.94          7.84         0.68 o                         
  -9   2   1          5.55          2.91         0.39 o                         
  -8   2   1        253.29        270.56         3.14 o                         
  -7   2   1        570.58        539.41         5.23 o                         
  -6   2   1        104.18         93.82         1.68 o                         
  -5   2   1          2.62          1.07         0.18 o                         
  -4   2   1         13.86         11.87         0.42 o                         
  -3   2   1        166.79        161.41         1.66 o                         
  -2   2   1          0.03          0.07         0.13 o                         
  -1   2   1        280.94        250.14         2.32 o                         
   0   2   1        202.67        167.03         1.71 o                         
   1   2   1       1181.68       1067.84         8.35 o                         
   2   2   1          7.86         11.73         0.42 o                         
   3   2   1         11.77         10.32         0.34 o                         
   4   2   1        124.28         99.75         1.22 o                         
   5   2   1       1534.18       1517.41        12.78 o                         
   6   2   1        432.32        456.76         4.69 o                         
   7   2   1        341.23        319.60         3.42 o                         
   8   2   1        149.03        172.76         2.35 o                         
   9   2   1        368.30        357.67         4.34 o                         
  10   2   1          6.94          5.33         0.60 o                         
  11   2   1        328.87        330.02         5.79 o                         
  12   2   1          0.06         -0.44         0.86 o                         
  13   2   1         18.88         17.26         1.58 o                         
  14   2   1          0.99          0.78         0.94 o                         
  15   2   1          0.53          0.13         0.94 o                         
  16   2   1          0.02         -0.90         1.22 o                         
 -16   3   1          7.03          1.65         1.98 o                         
 -15   3   1          9.49          5.59         2.86 o                         
 -14   3   1         21.65         17.18         2.32 o                         
 -13   3   1          0.07          1.18         1.02 o                         
 -12   3   1         34.90         26.53         2.41 o                         
 -11   3   1          0.58          0.32         0.76 o                         
 -10   3   1        274.14        312.70         6.28 o                         
  -9   3   1        490.60        503.36         8.38 o                         
  -8   3   1          7.83          6.07         0.61 o                         
  -7   3   1         47.23         48.67         1.40 o                         
  -6   3   1          4.19          2.23         0.28 o                         
  -5   3   1          0.21          0.84         0.20 o                         
  -4   3   1         10.49          8.98         0.38 o                         
  -3   3   1         46.15         33.95         0.68 o                         
  -2   3   1        944.81        898.32         7.37 o                         
  -1   3   1       2696.91       2713.63        21.30 o                         
   0   3   1       1136.16       1130.35         9.06 o                         
   1   3   1       1954.09       1977.34        15.26 o                         
   2   3   1        611.50        647.17         5.54 o                         
   3   3   1        162.41        156.68         1.82 o                         
   4   3   1         16.84         14.07         0.47 o                         
   5   3   1        259.25        296.16         3.00 o                         
   6   3   1         39.14         43.71         0.98 o                         
   7   3   1        104.17        100.41         2.03 o                         
   8   3   1         90.42         91.17         2.69 o                         
   9   3   1        209.78        211.02         5.36 o                         
  10   3   1         11.47         11.62         1.23 o                         
  11   3   1         67.05         61.43         2.69 o                         
  12   3   1         19.57         17.20         1.92 o                         
  13   3   1          3.55          0.66         1.00 o                         
  14   3   1          3.50          6.55         1.53 o                         
  15   3   1          0.00         -1.17         1.17 o                         
  16   3   1          3.44         -1.38         1.63 o                         
 -15   4   1          1.59          0.34         1.70 o                         
 -14   4   1          2.53          1.00         1.42 o                         
 -13   4   1          0.17         -0.31         1.20 o                         
 -12   4   1          2.22          0.36         1.07 o                         
 -11   4   1        150.33        161.94         5.14 o                         
 -10   4   1        223.02        257.70         6.57 o                         
  -9   4   1          7.32          9.38         1.39 o                         
  -8   4   1          0.63          1.29         0.83 o                         
  -7   4   1         64.06         74.08         3.05 o                         
  -6   4   1         72.19         67.60         1.62 o                         
  -5   4   1         63.94         61.14         1.32 o                         
  -4   4   1          5.62          6.41         0.47 o                         
  -3   4   1        121.21        137.09         2.35 o                         
  -2   4   1        138.95        139.87         1.80 o                         
  -1   4   1          0.26          0.12         0.22 o                         
   0   4   1        725.32        793.42         7.36 o                         
   1   4   1         18.69         16.29         0.62 o                         
   2   4   1        103.06         99.06         1.48 o                         
   3   4   1        130.08        135.99         2.09 o                         
   4   4   1        147.95        163.92         2.10 o                         
   5   4   1         14.62         14.35         0.61 o                         
   6   4   1          1.63          0.59         0.37 o                         
   7   4   1          1.05          1.78         0.67 o                         
   8   4   1         14.68          9.85         1.33 o                         
   9   4   1         41.93         32.92         2.77 o                         
  10   4   1         28.54         18.58         1.84 o                         
  11   4   1          0.55          1.76         1.08 o                         
  12   4   1         39.90         35.78         2.74 o                         
  13   4   1          3.47          3.21         1.57 o                         
  14   4   1          6.62          8.98         1.99 o                         
 -13   5   1          0.17         -1.31         1.31 o                         
 -12   5   1          0.36          1.93         0.93 o                         
 -11   5   1          0.00         -1.04         1.04 o                         
 -10   5   1          0.07          0.94         1.12 o                         
  -9   5   1          3.23          5.06         1.13 o                         
  -8   5   1          1.04          0.33         0.83 o                         
  -7   5   1          5.57          5.21         1.17 o                         
  -6   5   1          0.57          0.09         0.75 o                         
  -5   5   1        192.89        199.91         4.74 o                         
  -4   5   1         46.99         36.13         1.58 o                         
  -3   5   1        167.37        150.61         2.87 o                         
  -2   5   1         80.86         74.75         1.77 o                         
  -1   5   1         12.47          5.25         0.50 o                         
   0   5   1          2.15         -0.06         0.43 o                         
   1   5   1          8.70          6.00         0.58 o                         
   2   5   1        146.52        159.23         2.81 o                         
   3   5   1         48.30         52.03         1.87 o                         
   4   5   1         73.62         86.59         2.54 o                         
   5   5   1         29.04         24.03         1.93 o                         
   6   5   1         33.61         47.42         2.49 o                         
   7   5   1         40.21         39.99         3.50 o                         
   8   5   1          0.07          0.00         1.29 o                         
   9   5   1          0.13          0.35         1.08 o                         
  10   5   1         12.39         16.48         2.00 o                         
  11   5   1          2.02          0.71         1.35 o                         
  12   5   1          1.30         -0.32         1.38 o                         
  13   5   1          0.00         -1.94         1.94 o                         
 -11   6   1          2.44         -1.34         1.34 o                         
 -10   6   1          0.26         -0.99         0.99 o                         
  -9   6   1          1.67          0.57         1.27 o                         
  -8   6   1          0.09          0.40         1.04 o                         
  -7   6   1          8.74         10.88         1.85 o                         
  -6   6   1          2.28          2.69         1.34 o                         
  -5   6   1          4.41          3.47         1.64 o                         
  -4   6   1          0.13         -0.20         1.28 o                         
  -3   6   1         33.48         32.73         2.44 o                         
  -2   6   1          7.90          7.09         1.32 o                         
  -1   6   1         60.66         61.22         3.65 o                         
   0   6   1          9.41         14.87         1.63 o                         
   1   6   1         19.70         24.00         1.74 o                         
   2   6   1          0.45         -0.69         0.69 o                         
   3   6   1          0.01          1.33         1.38 o                         
   4   6   1         16.43         14.16         1.99 o                         
   5   6   1         10.37          8.66         1.62 o                         
   6   6   1         87.06        101.64         4.99 o                         
   7   6   1          0.13         -1.32         1.32 o                         
   8   6   1          1.54          0.90         1.17 o                         
   9   6   1          2.75          3.61         1.46 o                         
  10   6   1          1.10          0.71         1.43 o                         
  11   6   1          0.32         -0.67         1.39 o                         
  -8   7   1          0.06          1.19         2.79 o                         
  -7   7   1          3.05          3.09         1.47 o                         
  -6   7   1          0.49         -1.47         1.47 o                         
  -5   7   1          0.25         -1.17         1.17 o                         
  -4   7   1          6.82          4.94         2.33 o                         
  -3   7   1         19.26         18.74         2.43 o                         
  -2   7   1          1.62          0.22         1.48 o                         
  -1   7   1          0.71         -0.17         1.31 o                         
   0   7   1          2.43         -0.53         2.12 o                         
   1   7   1          0.15         -1.20         1.20 o                         
   2   7   1          0.48         -1.32         1.32 o                         
   3   7   1          0.65         -1.38         1.38 o                         
   4   7   1          0.20         -1.46         1.46 o                         
   5   7   1          8.67          6.46         2.24 o                         
   6   7   1          0.30         -0.61         1.50 o                         
   7   7   1          0.06          0.25         2.14 o                         
 -17   0   2         30.86         33.34         4.28 o                         
 -16   0   2          4.09          1.76         1.97 o                         
 -15   0   2         62.34         64.59         6.85 o                         
 -14   0   2          0.77          1.09         1.56 o                         
 -13   0   2         26.87         20.86         2.27 o                         
 -12   0   2          7.95          6.77         1.16 o                         
 -11   0   2        552.88        530.10         8.56 o                         
 -10   0   2       1093.43       1090.07        13.98 o                         
  -9   0   2          3.99          8.66         0.75 o                         
  -8   0   2        718.80        690.07         8.57 o                         
  -7   0   2        968.13       1012.17        11.71 o                         
  -6   0   2        883.42        850.06         9.85 o                         
  -5   0   2       1763.02       1752.11        19.00 o                         
  -4   0   2        120.13        115.16         1.80 o                         
  -3   0   2       2846.34       2823.36        66.81 o                         
  -2   0   2       2763.75       2701.74        56.25 o                         
   1   0   2          0.43          0.29         0.09 o                         
   2   0   2       4151.09       3984.73        96.14 o                         
   3   0   2       5688.04       5376.00       136.73 o                         
   4   0   2       3933.59       3981.85       115.37 o                         
   5   0   2       1210.06       1261.93        13.99 o                         
   6   0   2          6.11          7.39         0.55 o                         
   7   0   2         33.05         48.15         1.34 o                         
   8   0   2          6.11          2.86         0.43 o                         
   9   0   2        212.78        210.43         3.80 o                         
  10   0   2       2234.97       2185.11        30.13 o                         
  11   0   2        353.18        366.22        10.73 o                         
  12   0   2        441.69        432.30         9.25 o                         
  13   0   2         36.73         27.03         2.58 o                         
  14   0   2          5.20         11.50         2.44 o                         
  15   0   2          9.50          6.07         2.14 o                         
  16   0   2          1.71         -1.51         1.51 o                         
  17   0   2          0.11          0.36         3.26 o                         
 -17   1   2          4.74          5.70         1.92 o                         
 -16   1   2          0.54          2.12         1.43 o                         
 -15   1   2          0.03          1.18         1.20 o                         
 -14   1   2         12.60          9.95         1.45 o                         
 -13   1   2         98.38        114.94         4.39 o                         
 -12   1   2        106.82        105.29         2.69 o                         
 -11   1   2          9.62         10.79         0.74 o                         
 -10   1   2          0.08         -0.15         0.29 o                         
  -9   1   2        187.66        187.26         2.42 o                         
  -8   1   2        515.95        544.05         4.95 o                         
  -7   1   2         14.33         16.75         0.54 o                         
  -6   1   2        476.75        480.74         4.25 o                         
  -5   1   2         17.01          9.22         0.34 o                         
  -4   1   2       3107.98       2970.24        62.30 o                         
  -3   1   2       4403.45       4350.95       100.92 o                         
  -2   1   2       2267.10       2152.52        53.39 o                         
  -1   1   2       2209.85       2069.80        45.64 o                         
   0   1   2       2292.04       2033.13        44.62 o                         
   1   1   2       3007.94       2820.87        64.37 o                         
   2   1   2       2135.14       2058.92        48.60 o                         
   3   1   2       3216.75       2965.67        65.18 o                         
   4   1   2       1610.47       1652.00        13.58 o                         
   5   1   2       1861.87       1861.14        14.78 o                         
   6   1   2          9.63          9.58         0.38 o                         
   7   1   2         46.49         46.22         0.86 o                         
   8   1   2         37.25         26.51         0.85 o                         
   9   1   2          7.97          8.60         0.48 o                         
  10   1   2        272.16        276.81         3.69 o                         
  11   1   2        199.56        185.75         3.30 o                         
  12   1   2         93.84        101.48         2.73 o                         
  13   1   2         16.42         17.01         1.53 o                         
  14   1   2          1.98          2.02         0.94 o                         
  15   1   2          0.80          3.37         1.17 o                         
  16   1   2          0.75          1.50         1.41 o                         
  17   1   2          0.23         -1.46         1.46 o                         
 -16   2   2          0.14         -0.94         1.25 o                         
 -15   2   2         12.13         11.96         1.41 o                         
 -14   2   2          1.30          3.08         0.91 o                         
 -13   2   2         12.26          8.68         1.15 o                         
 -12   2   2         85.50         88.43         3.51 o                         
 -11   2   2        116.75        105.78         2.66 o                         
 -10   2   2        325.51        329.35         4.86 o                         
  -9   2   2         18.54         18.13         0.66 o                         
  -8   2   2        155.88        150.58         2.61 o                         
  -7   2   2         50.72         50.63         1.26 o                         
  -6   2   2        228.48        218.83         2.68 o                         
  -5   2   2         94.90        103.27         1.42 o                         
  -4   2   2        309.85        257.09         2.69 o                         
  -3   2   2         64.04         58.08         0.85 o                         
  -2   2   2         65.01         59.73         0.94 o                         
  -1   2   2       1477.03       1428.06        10.96 o                         
   0   2   2       7022.54       6627.25       142.68 o                         
   1   2   2       6335.50       6175.70       161.29 o                         
   2   2   2         97.60        102.48         1.22 o                         
   3   2   2         91.41         74.61         1.00 o                         
   4   2   2         15.74         14.00         0.47 o                         
   5   2   2        458.38        500.49         4.79 o                         
   6   2   2        101.36         95.79         1.44 o                         
   7   2   2          7.27          5.02         0.36 o                         
   8   2   2         10.11          5.64         0.48 o                         
   9   2   2        290.35        279.24         3.68 o                         
  10   2   2        761.19        766.59         9.00 o                         
  11   2   2        426.13        438.77         6.85 o                         
  12   2   2         97.63         92.73         3.26 o                         
  13   2   2         32.47         28.33         2.07 o                         
  14   2   2         27.37         24.60         2.30 o                         
  15   2   2          0.80          1.29         1.34 o                         
  16   2   2          1.38         -0.91         1.13 o                         
 -16   3   2         16.70         17.89         2.90 o                         
 -15   3   2          8.01          6.97         1.83 o                         
 -14   3   2         12.08         11.74         1.75 o                         
 -13   3   2          4.79          5.13         1.14 o                         
 -12   3   2         34.79         25.10         2.41 o                         
 -11   3   2        105.11        120.81         3.69 o                         
 -10   3   2         57.23         59.40         2.45 o                         
  -9   3   2          5.30         12.06         1.32 o                         
  -8   3   2        151.49        141.34         4.59 o                         
  -7   3   2        134.07        154.98         2.70 o                         
  -6   3   2         35.40         33.15         0.81 o                         
  -5   3   2          0.44          0.27         0.20 o                         
  -4   3   2        515.17        468.81         4.19 o                         
  -3   3   2         24.52         26.27         0.73 o                         
  -2   3   2        120.17        121.76         1.73 o                         
  -1   3   2        817.13        913.96         7.44 o                         
   0   3   2       1782.51       1935.88        14.95 o                         
   1   3   2         62.91         54.59         0.96 o                         
   2   3   2         40.42         32.68         0.76 o                         
   3   3   2         86.11         93.27         1.31 o                         
   4   3   2         14.61         14.82         0.57 o                         
   5   3   2         70.81         58.78         0.96 o                         
   6   3   2         48.85         46.11         1.06 o                         
   7   3   2          6.10          8.98         0.57 o                         
   8   3   2        357.55        356.28         6.76 o                         
   9   3   2          0.62          2.20         0.76 o                         
  10   3   2        120.66        100.30         3.22 o                         
  11   3   2        203.13        206.84         5.06 o                         
  12   3   2          0.58         -0.77         0.77 o                         
  13   3   2          1.63          1.44         1.08 o                         
  14   3   2         14.85         15.82         1.79 o                         
  15   3   2          3.85         -0.61         1.25 o                         
 -15   4   2          1.14          0.19         1.40 o                         
 -14   4   2          4.56          3.37         1.79 o                         
 -13   4   2          3.31          1.62         1.38 o                         
 -12   4   2         21.42         23.13         2.26 o                         
 -11   4   2          4.56          5.75         1.47 o                         
 -10   4   2         11.16         12.52         1.75 o                         
  -9   4   2        176.00        187.56         5.32 o                         
  -8   4   2         80.14         83.72         3.63 o                         
  -7   4   2        235.30        234.80         5.13 o                         
  -6   4   2         68.81         71.63         1.98 o                         
  -5   4   2         44.45         42.83         1.23 o                         
  -4   4   2         53.85         46.81         1.11 o                         
  -3   4   2        125.44        117.42         1.91 o                         
  -2   4   2         27.59         23.88         0.93 o                         
  -1   4   2        129.71        130.51         1.68 o                         
   0   4   2         12.18         12.97         0.58 o                         
   1   4   2         19.71         16.83         0.69 o                         
   2   4   2        253.61        265.58         2.87 o                         
   3   4   2         16.59         14.93         0.59 o                         
   4   4   2        200.39        186.27         2.36 o                         
   5   4   2        495.25        489.40         5.00 o                         
   6   4   2         90.41         96.64         2.20 o                         
   7   4   2        127.16        132.40         3.98 o                         
   8   4   2         80.93         82.74         3.29 o                         
   9   4   2          1.96          3.72         0.96 o                         
  10   4   2          3.81          4.16         0.96 o                         
  11   4   2          0.32          0.48         1.26 o                         
  12   4   2          0.02         -0.05         0.96 o                         
  13   4   2         13.30         16.99         2.18 o                         
  14   4   2         14.38         13.00         1.76 o                         
 -13   5   2          0.01         -1.18         1.18 o                         
 -12   5   2          5.93          5.12         1.47 o                         
 -11   5   2         21.10         19.84         2.11 o                         
 -10   5   2          0.32          2.50         1.61 o                         
  -9   5   2          2.17          0.47         1.24 o                         
  -8   5   2         13.28          7.38         1.34 o                         
  -7   5   2          2.29         -0.90         0.90 o                         
  -6   5   2          0.27          0.29         0.76 o                         
  -5   5   2          0.83          1.73         0.96 o                         
  -4   5   2         25.33         18.91         1.20 o                         
  -3   5   2          6.69          7.61         0.68 o                         
  -2   5   2         24.54         28.50         1.20 o                         
  -1   5   2         11.10         13.82         0.88 o                         
   0   5   2         58.41         71.37         1.60 o                         
   1   5   2          0.06         -0.36         0.36 o                         
   2   5   2         23.28         28.36         1.45 o                         
   3   5   2         21.21         20.97         1.29 o                         
   4   5   2          3.37          1.66         0.66 o                         
   5   5   2          7.38          8.80         1.29 o                         
   6   5   2          6.03          4.29         1.13 o                         
   7   5   2        112.40        137.44         4.89 o                         
   8   5   2          2.58         -0.22         1.13 o                         
   9   5   2          7.68          6.71         1.28 o                         
  10   5   2         10.19          7.48         1.44 o                         
  11   5   2          2.97         -0.22         1.34 o                         
  12   5   2          1.48         -0.35         1.20 o                         
  13   5   2          0.49         -1.39         1.39 o                         
 -11   6   2          0.37         -1.27         1.27 o                         
 -10   6   2          1.89          2.71         2.20 o                         
  -9   6   2          0.29         -1.10         1.10 o                         
  -8   6   2          8.67          9.89         1.87 o                         
  -7   6   2          0.16         -0.92         0.92 o                         
  -6   6   2         22.25         17.40         2.20 o                         
  -5   6   2         32.68         31.18         2.76 o                         
  -4   6   2         20.24         15.39         2.07 o                         
  -3   6   2          7.82          5.25         1.17 o                         
  -2   6   2          2.95          1.74         1.51 o                         
  -1   6   2         16.61         20.52         1.66 o                         
   0   6   2         15.21         13.35         1.40 o                         
   1   6   2         13.09         10.62         1.29 o                         
   2   6   2          0.26         -0.24         0.75 o                         
   3   6   2          0.03         -0.45         0.93 o                         
   4   6   2         15.47         15.76         2.01 o                         
   5   6   2          0.32         -1.07         1.07 o                         
   6   6   2         15.09         14.65         2.11 o                         
   7   6   2          0.00         -1.15         1.15 o                         
   8   6   2          2.56         -1.26         1.26 o                         
   9   6   2          5.65          3.50         1.53 o                         
  10   6   2          2.94          2.30         1.90 o                         
  11   6   2          0.90         -1.09         1.80 o                         
  -8   7   2          1.86          4.12         3.07 o                         
  -7   7   2          0.11         -1.48         1.48 o                         
  -6   7   2          1.39          2.33         1.66 o                         
  -5   7   2         11.70         15.27         3.06 o                         
  -4   7   2         26.49         30.29         3.10 o                         
  -3   7   2          1.82          1.33         1.76 o                         
  -2   7   2          0.24         -0.75         1.17 o                         
  -1   7   2          0.01          2.31         1.11 o                         
   0   7   2          0.48          6.52         1.34 o                         
   1   7   2          3.13         -0.25         1.30 o                         
   2   7   2          2.44          2.28         1.58 o                         
   3   7   2         10.70         12.86         3.80 o                         
   4   7   2          4.82          2.61         1.85 o                         
   5   7   2          1.21         -1.60         1.60 o                         
   6   7   2          0.21         -0.19         1.65 o                         
   7   7   2         11.77         20.70         3.06 o                         
 -17   1   3          0.03          0.77         1.54 o                         
 -16   1   3          1.00         -1.30         1.30 o                         
 -15   1   3         10.63         10.34         1.56 o                         
 -14   1   3          1.43          0.92         0.75 o                         
 -13   1   3        170.97        190.93         4.78 o                         
 -12   1   3         22.33         21.55         1.39 o                         
 -11   1   3        531.53        520.98         6.22 o                         
 -10   1   3         12.09          8.64         0.55 o                         
  -9   1   3         83.65         91.24         1.55 o                         
  -8   1   3         11.67          9.07         0.45 o                         
  -7   1   3        172.16        203.90         2.24 o                         
  -6   1   3         79.98         71.96         1.10 o                         
  -5   1   3        586.98        569.96         4.95 o                         
  -4   1   3          0.13          0.01         0.10 o                         
  -3   1   3       4424.81       4370.38        77.90 o                         
  -2   1   3          1.75          0.32         0.10 o                         
  -1   1   3       3921.52       3777.90        82.21 o                         
   0   1   3      15069.91      15435.26       479.52 o                         
   1   1   3       3229.37       2912.47        78.71 o                         
   2   1   3       2840.51       2628.68        68.26 o                         
   3   1   3       8866.96       8730.34       149.23 o                         
   4   1   3        278.90        260.05         2.55 o                         
   5   1   3        109.02        108.82         1.32 o                         
   6   1   3         84.33         47.94         0.84 o                         
   7   1   3        676.69        681.06         6.07 o                         
   8   1   3         37.50         42.57         0.88 o                         
   9   1   3        108.47         96.22         1.67 o                         
  10   1   3         19.21         23.58         0.93 o                         
  11   1   3       1055.39       1111.63        12.33 o                         
  12   1   3          5.56          4.26         0.97 o                         
  13   1   3        118.38        131.76         3.87 o                         
  14   1   3         30.21         33.73         3.55 o                         
  15   1   3          5.52          7.64         1.54 o                         
  16   1   3          0.06         -1.85         1.85 o                         
  17   1   3          1.53         -0.92         1.41 o                         
 -16   2   3         21.06         21.95         2.31 o                         
 -15   2   3          3.76          2.06         1.29 o                         
 -14   2   3          6.85          3.69         1.02 o                         
 -13   2   3         22.83         22.03         1.66 o                         
 -12   2   3         79.15         92.99         2.96 o                         
 -11   2   3          4.66          3.69         0.67 o                         
 -10   2   3        178.95        193.68         3.43 o                         
  -9   2   3        121.03        113.65         2.36 o                         
  -8   2   3          5.25          5.44         0.55 o                         
  -7   2   3          0.72         -0.15         0.15 o                         
  -6   2   3        200.22        214.89         2.48 o                         
  -5   2   3        170.43        155.70         1.91 o                         
  -4   2   3        300.38        328.31         3.26 o                         
  -3   2   3          6.79          8.97         0.30 o                         
  -2   2   3          0.14          0.36         0.14 o                         
  -1   2   3       1175.32       1051.45         7.76 o                         
   0   2   3         35.23         30.83         0.58 o                         
   1   2   3        722.83        670.86         5.48 o                         
   2   2   3       1211.56       1187.97         9.60 o                         
   3   2   3        254.22        245.88         2.38 o                         
   4   2   3        782.71        798.11         6.53 o                         
   5   2   3         52.34         43.08         0.92 o                         
   6   2   3          9.34          6.79         0.41 o                         
   7   2   3         38.46         32.68         0.98 o                         
   8   2   3         51.57         53.74         1.26 o                         
   9   2   3         88.14         90.76         1.82 o                         
  10   2   3          1.62          1.55         0.53 o                         
  11   2   3         84.73         88.93         2.62 o                         
  12   2   3          2.86          0.91         0.83 o                         
  13   2   3         63.42         69.25         3.44 o                         
  14   2   3          3.71          2.47         1.00 o                         
  15   2   3          0.86         -0.05         1.57 o                         
  16   2   3          4.40          1.43         1.62 o                         
 -16   3   3          8.82         10.23         2.29 o                         
 -15   3   3          8.56          3.94         1.38 o                         
 -14   3   3          4.89          3.23         1.28 o                         
 -13   3   3         49.81         48.49         4.72 o                         
 -12   3   3          0.01          0.87         0.76 o                         
 -11   3   3         14.32         10.94         1.27 o                         
 -10   3   3         90.33         97.32         3.93 o                         
  -9   3   3          3.18          7.67         0.97 o                         
  -8   3   3          5.02          5.84         0.61 o                         
  -7   3   3          5.17          4.88         0.34 o                         
  -6   3   3         98.93         94.13         1.47 o                         
  -5   3   3         40.27         44.53         0.87 o                         
  -4   3   3         36.35         48.09         0.96 o                         
  -3   3   3          8.80         33.14         1.22 o                         
  -2   3   3          1.48          4.82         0.38 o                         
  -1   3   3        162.28        145.30         1.70 o                         
   0   3   3       1587.13       1649.60        12.87 o                         
   1   3   3         66.76         78.18         1.18 o                         
   2   3   3        138.41        124.61         1.58 o                         
   3   3   3         25.18         39.28         0.86 o                         
   4   3   3          6.69          7.84         0.39 o                         
   5   3   3         44.98         43.41         0.83 o                         
   6   3   3         12.34         12.77         0.67 o                         
   7   3   3        185.42        177.21         2.94 o                         
   8   3   3         32.92         39.47         1.42 o                         
   9   3   3        306.62        318.04         6.24 o                         
  10   3   3         70.12         70.84         2.75 o                         
  11   3   3        208.83        199.21         4.94 o                         
  12   3   3         42.78         45.78         2.69 o                         
  13   3   3          0.01          0.46         1.24 o                         
  14   3   3          0.04         -0.08         1.17 o                         
  15   3   3          1.29         -1.18         1.18 o                         
 -15   4   3          1.55          1.66         1.34 o                         
 -14   4   3          4.57          6.42         1.41 o                         
 -13   4   3          5.26          5.15         1.34 o                         
 -12   4   3          3.74          2.29         2.07 o                         
 -11   4   3          2.06          0.97         1.29 o                         
 -10   4   3          3.80          4.56         1.20 o                         
  -9   4   3         19.45         22.31         1.96 o                         
  -8   4   3         35.01         29.44         3.23 o                         
  -7   4   3          3.69          7.96         1.10 o                         
  -6   4   3        119.58        120.33         3.35 o                         
  -5   4   3         65.18         45.87         1.12 o                         
  -4   4   3         89.10         86.90         1.61 o                         
  -3   4   3         25.33         22.86         0.84 o                         
  -2   4   3         85.81         87.34         1.53 o                         
  -1   4   3         36.24         39.23         0.85 o                         
   0   4   3         85.55         87.37         1.39 o                         
   1   4   3        706.08        713.73         6.44 o                         
   2   4   3          1.22          1.73         0.29 o                         
   3   4   3        107.88        105.40         1.62 o                         
   4   4   3         56.45         50.25         1.03 o                         
   5   4   3          0.86          3.00         0.35 o                         
   6   4   3        127.07        119.89         2.59 o                         
   7   4   3        213.61        219.83         4.43 o                         
   8   4   3         91.19         99.64         3.37 o                         
   9   4   3        140.09        165.83         4.92 o                         
  10   4   3         33.39         30.67         2.19 o                         
  11   4   3         17.65         20.91         2.06 o                         
  12   4   3          0.34         -0.76         0.84 o                         
  13   4   3          9.59          7.21         2.10 o                         
  14   4   3          6.19          5.68         1.87 o                         
 -13   5   3          4.10          3.23         1.47 o                         
 -12   5   3          0.09         -0.98         1.05 o                         
 -11   5   3          3.11          1.89         1.47 o                         
 -10   5   3          0.06         -0.71         1.08 o                         
  -9   5   3          3.79          3.90         1.19 o                         
  -8   5   3          0.00          0.02         0.83 o                         
  -7   5   3          8.44          5.91         1.20 o                         
  -6   5   3         65.08         55.93         2.53 o                         
  -5   5   3          1.95          0.69         0.64 o                         
  -4   5   3          0.30         -0.13         0.53 o                         
  -3   5   3         61.36         60.95         1.78 o                         
  -2   5   3          0.03         -0.41         0.41 o                         
  -1   5   3          0.15         -0.38         0.38 o                         
   0   5   3          0.51         -0.30         0.30 o                         
   1   5   3          0.07         -0.36         0.36 o                         
   2   5   3         68.68         58.56         1.50 o                         
   3   5   3         17.56         14.94         1.07 o                         
   4   5   3          3.20          1.64         0.83 o                         
   5   5   3         61.08         63.55         2.83 o                         
   6   5   3         10.37          9.63         1.27 o                         
   7   5   3         16.15         16.88         1.67 o                         
   8   5   3          4.97          2.82         1.32 o                         
   9   5   3         12.66          8.37         1.48 o                         
  10   5   3          5.18          1.62         1.07 o                         
  11   5   3         22.00         20.33         2.20 o                         
  12   5   3          0.96         -1.14         1.25 o                         
  13   5   3          1.01         -1.45         1.45 o                         
 -11   6   3          0.15         -0.29         1.42 o                         
 -10   6   3          6.45          4.61         1.63 o                         
  -9   6   3          0.01         -0.49         1.08 o                         
  -8   6   3          7.49          7.21         1.35 o                         
  -7   6   3          4.22          5.72         1.35 o                         
  -6   6   3          6.05          4.84         1.92 o                         
  -5   6   3          3.32          5.05         1.28 o                         
  -4   6   3         18.93         19.96         2.10 o                         
  -3   6   3          0.79          0.51         0.85 o                         
  -2   6   3         47.45         64.20         2.86 o                         
  -1   6   3         92.64        103.17         3.40 o                         
   0   6   3         54.44         59.57         2.65 o                         
   1   6   3          0.32          0.27         0.92 o                         
   2   6   3          3.77          2.83         0.87 o                         
   3   6   3          6.58          4.24         1.63 o                         
   4   6   3          0.40          0.68         1.37 o                         
   5   6   3         12.81         19.77         2.23 o                         
   6   6   3          5.46          5.74         1.54 o                         
   7   6   3          4.89          6.51         1.67 o                         
   8   6   3         10.44          9.45         1.78 o                         
   9   6   3          2.09          1.51         1.74 o                         
  10   6   3          2.30         -1.18         1.30 o                         
  -8   7   3          0.83          1.53         2.01 o                         
  -7   7   3          1.38         -1.12         1.50 o                         
  -6   7   3         19.29         17.33         2.56 o                         
  -5   7   3         19.08         24.95         2.71 o                         
  -4   7   3          2.68         12.27         2.84 o                         
  -3   7   3          1.64         -1.00         1.76 o                         
  -2   7   3          1.47         -1.45         1.45 o                         
  -1   7   3          1.79          5.86         1.66 o                         
   0   7   3          8.00          4.70         2.07 o                         
   1   7   3          7.37          8.48         3.37 o                         
   2   7   3          1.33         -1.47         1.65 o                         
   3   7   3          4.61         -0.16         1.78 o                         
   4   7   3          4.97          7.33         2.19 o                         
   5   7   3         11.88          7.82         2.81 o                         
   6   7   3         10.59         13.92         3.64 o                         
   7   7   3          0.05         -1.31         1.62 o                         
 -17   0   4          2.74          3.69         3.48 o                         
 -16   0   4         16.65         14.56         4.35 o                         
 -15   0   4          6.19          4.13         2.00 o                         
 -14   0   4          0.02          1.74         1.96 o                         
 -13   0   4         48.65         49.48         2.94 o                         
 -12   0   4        358.96        335.43         7.70 o                         
 -11   0   4         56.71         61.54         2.01 o                         
 -10   0   4        593.55        553.48         7.92 o                         
  -9   0   4       1506.01       1553.39        19.97 o                         
  -8   0   4        477.47        527.30         6.83 o                         
  -7   0   4         52.28         41.71         1.22 o                         
  -6   0   4       1985.30       2257.89        24.42 o                         
  -5   0   4          9.98          3.53         0.35 o                         
  -4   0   4       3259.00       3124.72       122.72 o                         
  -3   0   4      13731.31      14359.63       392.30 o                         
  -1   0   4         17.38         21.87         0.50 o                         
   0   0   4       1945.08       1898.25        90.92 o                         
   1   0   4       7752.17       7888.52       167.59 o                         
   2   0   4      16030.93      17098.14       623.26 o                         
   3   0   4      21997.04      22388.17      1013.37 o                         
   4   0   4        498.34        446.93         6.02 o                         
   5   0   4       4312.85       4077.52       125.01 o                         
   6   0   4       3180.17       3215.53        48.59 o                         
   7   0   4        258.25        227.83         3.53 o                         
   8   0   4          8.99         14.07         0.84 o                         
   9   0   4        124.35        151.50         3.07 o                         
  10   0   4       1772.28       1792.24        27.60 o                         
  11   0   4         72.35         76.87         2.80 o                         
  12   0   4          5.74          3.53         0.95 o                         
  13   0   4         27.08         23.79         2.45 o                         
  14   0   4         10.79         14.26         2.69 o                         
  15   0   4         19.43         20.65         3.80 o                         
  16   0   4          0.19         -1.88         1.88 o                         
  17   0   4          0.01         -1.92         1.92 o                         
 -17   1   4          0.00         -1.91         1.91 o                         
 -16   1   4          0.81         -1.56         1.56 o                         
 -15   1   4          1.99          2.15         1.11 o                         
 -14   1   4          0.43         -0.37         0.78 o                         
 -13   1   4         13.66         11.00         1.19 o                         
 -12   1   4         16.19         18.58         1.30 o                         
 -11   1   4          0.69          0.31         0.43 o                         
 -10   1   4         11.93         10.27         0.57 o                         
  -9   1   4        142.47        146.08         2.07 o                         
  -8   1   4         51.30         51.08         1.00 o                         
  -7   1   4        248.15        251.99         2.63 o                         
  -6   1   4        308.29        316.96         3.02 o                         
  -5   1   4          7.83         10.49         0.46 o                         
  -4   1   4        489.90        450.55         3.82 o                         
  -3   1   4        266.10        256.83         2.33 o                         
  -2   1   4       2876.49       2810.21        60.88 o                         
  -1   1   4       7946.90       8210.29       139.12 o                         
   0   1   4          5.76          2.55         0.14 o                         
   1   1   4        562.09        473.85         3.83 o                         
   2   1   4       2583.81       2484.85        61.94 o                         
   3   1   4        284.50        282.40         2.54 o                         
   4   1   4        843.94        879.41         7.31 o                         
   5   1   4        411.49        408.89         3.78 o                         
   6   1   4       3896.31       3925.72        80.40 o                         
   7   1   4         79.18         92.05         1.33 o                         
   8   1   4         12.52          6.73         0.40 o                         
   9   1   4         33.28         29.73         0.86 o                         
  10   1   4         17.98         13.89         0.72 o                         
  11   1   4         15.68         17.24         1.06 o                         
  12   1   4          0.03         -0.52         0.57 o                         
  13   1   4          0.00         -0.94         0.96 o                         
  14   1   4          7.67          6.16         1.31 o                         
  15   1   4          7.81          9.48         1.47 o                         
  16   1   4          1.28          0.72         1.22 o                         
 -17   2   4          3.59          2.42         2.08 o                         
 -16   2   4          0.46         -1.26         1.26 o                         
 -15   2   4         32.69         25.72         2.10 o                         
 -14   2   4          0.50          0.72         0.80 o                         
 -13   2   4         37.57         55.51         2.58 o                         
 -12   2   4        113.36        114.75         4.12 o                         
 -11   2   4         20.90         19.99         1.24 o                         
 -10   2   4        246.04        230.26         4.02 o                         
  -9   2   4          0.01          0.28         0.24 o                         
  -8   2   4          3.77          3.81         0.35 o                         
  -7   2   4          0.96          1.07         0.22 o                         
  -6   2   4        255.43        264.25         3.01 o                         
  -5   2   4        712.88        729.70         6.57 o                         
  -4   2   4        558.53        564.33         5.34 o                         
  -3   2   4         37.90         38.96         0.73 o                         
  -2   2   4        110.40         96.98         1.27 o                         
  -1   2   4        428.16        396.64         3.42 o                         
   0   2   4        564.98        544.11         4.53 o                         
   1   2   4         18.03         11.52         0.43 o                         
   2   2   4         84.20         73.17         0.98 o                         
   3   2   4          9.56          9.94         0.38 o                         
   4   2   4       3405.35       3556.14        40.57 o                         
   5   2   4       1352.95       1312.21        10.87 o                         
   6   2   4          1.03          2.82         0.31 o                         
   7   2   4         45.52         46.37         1.10 o                         
   8   2   4         14.17         16.07         0.76 o                         
   9   2   4         15.42         19.70         0.91 o                         
  10   2   4        334.91        320.37         4.72 o                         
  11   2   4        104.41         98.97         3.57 o                         
  12   2   4          1.19          0.10         0.66 o                         
  13   2   4        146.85        165.53         4.64 o                         
  14   2   4         28.33         29.83         2.24 o                         
  15   2   4          0.05         -0.14         1.05 o                         
  16   2   4          2.50          1.33         1.37 o                         
 -16   3   4         15.65         22.95         3.92 o                         
 -15   3   4          0.02         -1.32         1.69 o                         
 -14   3   4         24.67         25.09         3.14 o                         
 -13   3   4          7.68          9.82         1.43 o                         
 -12   3   4         37.39         30.10         2.48 o                         
 -11   3   4        160.55        155.56         4.23 o                         
 -10   3   4         57.86         52.62         2.47 o                         
  -9   3   4        329.94        348.37         6.79 o                         
  -8   3   4        100.68         99.48         2.40 o                         
  -7   3   4        148.15        143.37         2.05 o                         
  -6   3   4        167.66        160.13         2.09 o                         
  -5   3   4        270.09        246.58         2.69 o                         
  -4   3   4       1172.31       1230.71        10.66 o                         
  -3   3   4        888.82        887.79         7.93 o                         
  -2   3   4         55.09         52.37         1.02 o                         
  -1   3   4         59.59         68.96         1.13 o                         
   0   3   4        254.91        276.05         2.83 o                         
   1   3   4         75.78         78.10         1.18 o                         
   2   3   4          4.72          1.17         0.23 o                         
   3   3   4        370.52        404.94         3.68 o                         
   4   3   4        107.30        114.83         1.47 o                         
   5   3   4          4.30          2.04         0.25 o                         
   6   3   4        625.73        554.47         5.71 o                         
   7   3   4         17.09         11.28         0.67 o                         
   8   3   4        379.11        355.85         5.25 o                         
   9   3   4         55.72         57.44         2.41 o                         
  10   3   4         81.59         81.32         3.13 o                         
  11   3   4          6.09          7.10         1.12 o                         
  12   3   4         13.13         11.94         1.46 o                         
  13   3   4          2.83          3.03         1.06 o                         
  14   3   4         13.05         10.27         1.58 o                         
  15   3   4         19.21         22.45         2.41 o                         
 -15   4   4          0.53          2.10         1.40 o                         
 -14   4   4          5.24          7.79         1.63 o                         
 -13   4   4         20.08         14.84         2.15 o                         
 -12   4   4          1.43          0.05         1.04 o                         
 -11   4   4          0.60          0.20         0.97 o                         
 -10   4   4          9.09          5.08         1.09 o                         
  -9   4   4          1.19          0.73         0.92 o                         
  -8   4   4         15.23         15.37         1.61 o                         
  -7   4   4         16.74         16.26         1.39 o                         
  -6   4   4         43.05         46.31         1.59 o                         
  -5   4   4          1.39          0.84         0.34 o                         
  -4   4   4         25.12         32.66         0.97 o                         
  -3   4   4         38.86         32.16         0.92 o                         
  -2   4   4        201.66        193.22         2.56 o                         
  -1   4   4         61.64         67.45         1.15 o                         
   0   4   4         25.39         37.11         0.90 o                         
   1   4   4         22.09         21.31         0.77 o                         
   2   4   4         29.89         20.45         0.70 o                         
   3   4   4          3.78          8.00         0.50 o                         
   4   4   4         76.94         80.53         1.39 o                         
   5   4   4        136.51        121.84         2.10 o                         
   6   4   4         48.45         52.47         1.59 o                         
   7   4   4         57.60         57.39         2.08 o                         
   8   4   4         35.97         36.26         1.92 o                         
   9   4   4         10.87          9.72         1.38 o                         
  10   4   4         49.38         52.08         4.14 o                         
  11   4   4          4.07          3.42         1.21 o                         
  12   4   4          1.07         -0.19         1.68 o                         
  13   4   4          4.19          1.90         1.54 o                         
  14   4   4          2.77          1.70         1.36 o                         
 -13   5   4          1.30          0.10         1.27 o                         
 -12   5   4          8.40         10.35         1.99 o                         
 -11   5   4          0.22         -0.99         0.99 o                         
 -10   5   4          1.79          3.79         1.91 o                         
  -9   5   4          0.06          0.61         0.79 o                         
  -8   5   4         63.89         86.08         4.76 o                         
  -7   5   4         10.36         16.28         1.70 o                         
  -6   5   4          0.78          1.04         0.80 o                         
  -5   5   4          0.00          0.95         0.66 o                         
  -4   5   4        173.16        165.41         3.23 o                         
  -3   5   4         91.57         84.94         2.06 o                         
  -2   5   4          0.26         -0.36         0.36 o                         
  -1   5   4         38.50         34.42         1.28 o                         
   0   5   4          3.23          0.00         0.39 o                         
   1   5   4          2.33          4.72         0.53 o                         
   2   5   4          0.54         -0.17         0.35 o                         
   3   5   4        137.17        158.78         3.36 o                         
   4   5   4         51.90         61.39         2.25 o                         
   5   5   4         70.35         74.54         4.48 o                         
   6   5   4         95.20         96.46         3.63 o                         
   7   5   4          2.40          2.67         0.96 o                         
   8   5   4          2.21          0.33         0.89 o                         
   9   5   4          8.27          6.91         1.48 o                         
  10   5   4          0.18         -0.76         1.13 o                         
  11   5   4          0.18          0.25         1.16 o                         
  12   5   4          0.06         -1.20         1.20 o                         
  13   5   4          5.67          2.40         1.68 o                         
 -11   6   4          0.03          0.48         1.46 o                         
 -10   6   4          1.22         -0.27         1.26 o                         
  -9   6   4         10.37          6.59         1.64 o                         
  -8   6   4          1.00          2.06         1.15 o                         
  -7   6   4          1.32          3.44         1.05 o                         
  -6   6   4          7.89          4.24         1.10 o                         
  -5   6   4         19.78         16.39         1.74 o                         
  -4   6   4         45.33         48.52         2.72 o                         
  -3   6   4          9.56         14.41         1.55 o                         
  -2   6   4          0.75          0.24         0.77 o                         
  -1   6   4          1.63          2.02         0.88 o                         
   0   6   4         16.80         13.45         1.41 o                         
   1   6   4         60.04         58.55         2.80 o                         
   2   6   4         56.24         52.79         2.40 o                         
   3   6   4          7.89         10.25         1.54 o                         
   4   6   4         82.35         77.90         3.91 o                         
   5   6   4         97.23        106.24         4.93 o                         
   6   6   4          0.11         -0.99         0.99 o                         
   7   6   4          1.25          0.15         1.32 o                         
   8   6   4          2.75          2.87         1.55 o                         
   9   6   4          1.24         -0.18         1.35 o                         
  10   6   4          0.87         -1.38         1.38 o                         
  -8   7   4          0.57         -0.64         2.72 o                         
  -7   7   4          3.54          6.25         2.72 o                         
  -6   7   4          1.38         -1.39         2.93 o                         
  -5   7   4          0.86          2.26         1.63 o                         
  -4   7   4         13.87         13.56         2.84 o                         
  -3   7   4          0.23         -0.92         1.56 o                         
  -2   7   4          6.79          5.30         2.03 o                         
  -1   7   4          0.94          1.78         1.23 o                         
   0   7   4          2.22          3.69         1.69 o                         
   1   7   4          6.17          3.36         3.26 o                         
   2   7   4          1.27         -0.43         2.17 o                         
   3   7   4          0.92         -0.19         1.40 o                         
   4   7   4          1.77         -1.78         1.78 o                         
   5   7   4          4.39          3.42         3.83 o                         
   6   7   4          0.63          3.36         1.71 o                         
   7   7   4          7.95          7.64         2.55 o                         
 -17   1   5         11.81         12.61         2.05 o                         
 -16   1   5         11.15         14.17         4.42 o                         
 -15   1   5          1.02         -1.01         1.01 o                         
 -14   1   5         14.95         10.57         1.45 o                         
 -13   1   5          1.53         -0.27         0.72 o                         
 -12   1   5          6.11          1.62         0.69 o                         
 -11   1   5        308.16        316.06         4.30 o                         
 -10   1   5         11.30          6.61         0.53 o                         
  -9   1   5         42.75         44.47         1.04 o                         
  -8   1   5          1.76          2.98         0.31 o                         
  -7   1   5         20.40         23.16         0.66 o                         
  -6   1   5       1187.21       1387.26        10.93 o                         
  -5   1   5         44.44         36.18         0.66 o                         
  -4   1   5        158.97        143.90         1.53 o                         
  -3   1   5        997.35        959.45         7.28 o                         
  -2   1   5       4337.52       4080.20        72.00 o                         
  -1   1   5      11297.87      12050.53       218.09 o                         
   0   1   5       1076.82       1074.29         8.76 o                         
   1   1   5       3308.67       3303.80        77.64 o                         
   2   1   5         85.49         99.60         1.12 o                         
   3   1   5       6061.00       5580.61       138.05 o                         
   4   1   5          5.31         10.86         0.37 o                         
   5   1   5       1638.98       1795.30        13.86 o                         
   6   1   5        992.60       1039.05         8.90 o                         
   7   1   5        540.60        562.15         5.06 o                         
   8   1   5         62.00         66.38         1.19 o                         
   9   1   5          1.44          0.58         0.31 o                         
  10   1   5          7.90          6.06         0.56 o                         
  11   1   5          9.74          9.16         0.90 o                         
  12   1   5         41.50         37.72         1.90 o                         
  13   1   5         26.18         19.30         1.68 o                         
  14   1   5         17.52         18.07         1.94 o                         
  15   1   5          0.44         -0.97         1.08 o                         
  16   1   5          0.01         -1.40         1.40 o                         
 -17   2   5          0.00          0.42         1.68 o                         
 -16   2   5          0.02         -1.07         1.18 o                         
 -15   2   5          0.07         -0.73         1.00 o                         
 -14   2   5          0.02         -0.81         0.81 o                         
 -13   2   5         50.28         63.59         3.40 o                         
 -12   2   5         22.33         15.60         1.50 o                         
 -11   2   5         63.69         71.16         2.37 o                         
 -10   2   5         10.44         10.93         0.90 o                         
  -9   2   5        252.30        272.17         3.48 o                         
  -8   2   5         21.39         26.15         1.05 o                         
  -7   2   5         98.57         92.86         1.49 o                         
  -6   2   5        692.80        710.31         6.55 o                         
  -5   2   5         32.69         21.25         0.65 o                         
  -4   2   5         24.06         34.37         0.71 o                         
  -3   2   5        370.00        390.20         3.63 o                         
  -2   2   5       1212.11       1104.32         9.34 o                         
  -1   2   5        229.87        251.59         2.36 o                         
   0   2   5        830.33        741.78         6.00 o                         
   1   2   5        379.28        349.15         3.13 o                         
   2   2   5        134.51        143.20         1.60 o                         
   3   2   5       1237.50       1284.64        10.10 o                         
   4   2   5        223.36        226.58         2.32 o                         
   5   2   5       1384.23       1506.42        12.36 o                         
   6   2   5        817.53        846.46         7.74 o                         
   7   2   5        168.86        172.60         2.44 o                         
   8   2   5         19.33         25.16         0.94 o                         
   9   2   5        205.25        224.70         3.26 o                         
  10   2   5        270.47        283.71         4.55 o                         
  11   2   5         13.03         13.30         1.35 o                         
  12   2   5         15.12         11.92         1.40 o                         
  13   2   5          7.25          4.27         0.89 o                         
  14   2   5         11.98         15.45         1.87 o                         
  15   2   5          8.65          8.12         1.63 o                         
  16   2   5         23.28         24.62         2.65 o                         
 -16   3   5          1.64          0.21         1.61 o                         
 -15   3   5          8.33          6.97         1.71 o                         
 -14   3   5          5.56          3.97         1.22 o                         
 -13   3   5          0.68         -0.71         0.71 o                         
 -12   3   5          3.73          4.28         1.41 o                         
 -11   3   5        252.46        267.50         6.03 o                         
 -10   3   5         13.36         12.29         1.22 o                         
  -9   3   5         58.66         54.19         2.25 o                         
  -8   3   5        157.26        138.99         2.75 o                         
  -7   3   5         17.83         12.67         0.60 o                         
  -6   3   5         88.62         73.68         1.32 o                         
  -5   3   5         12.75         20.28         0.78 o                         
  -4   3   5        463.49        535.49         5.17 o                         
  -3   3   5          2.01          1.10         0.26 o                         
  -2   3   5        102.19         98.23         1.51 o                         
  -1   3   5         83.63         90.92         1.24 o                         
   0   3   5        101.81        141.22         1.74 o                         
   1   3   5         22.00         21.90         0.62 o                         
   2   3   5         27.73         30.48         0.72 o                         
   3   3   5        421.06        473.14         4.19 o                         
   4   3   5         22.00         23.68         0.66 o                         
   5   3   5         61.47         65.58         1.10 o                         
   6   3   5         61.50         50.40         1.15 o                         
   7   3   5         78.60         68.40         1.44 o                         
   8   3   5        179.69        175.42         3.02 o                         
   9   3   5         79.47         75.74         3.64 o                         
  10   3   5         90.60         89.42         3.10 o                         
  11   3   5        111.47        124.43         4.20 o                         
  12   3   5          0.06          0.30         0.83 o                         
  13   3   5          8.94          9.97         1.76 o                         
  14   3   5          1.77          5.57         1.51 o                         
  15   3   5         50.08         65.42         3.96 o                         
 -15   4   5          2.80          4.77         1.78 o                         
 -14   4   5          0.56         -1.44         1.44 o                         
 -13   4   5          4.33          1.68         1.18 o                         
 -12   4   5          1.78          0.72         1.23 o                         
 -11   4   5          2.42          2.98         3.35 o                         
 -10   4   5         21.09         17.09         1.75 o                         
  -9   4   5          4.72          2.79         1.01 o                         
  -8   4   5        104.12         92.78         3.49 o                         
  -7   4   5         50.51         58.78         2.22 o                         
  -6   4   5        210.39        221.27         3.64 o                         
  -5   4   5          1.70          4.48         0.38 o                         
  -4   4   5          3.29          1.82         0.34 o                         
  -3   4   5          5.81          3.50         0.40 o                         
  -2   4   5         29.63         35.34         1.01 o                         
  -1   4   5          4.44          1.59         0.24 o                         
   0   4   5        258.51        268.02         2.89 o                         
   1   4   5         11.40         13.39         0.58 o                         
   2   4   5        201.87        198.43         2.45 o                         
   3   4   5         21.70         17.74         0.73 o                         
   4   4   5         64.51         71.61         1.45 o                         
   5   4   5        540.73        521.05         6.72 o                         
   6   4   5        127.93        133.19         2.66 o                         
   7   4   5          3.87          4.25         0.82 o                         
   8   4   5        135.08        135.99         3.73 o                         
   9   4   5         47.24         61.69         2.86 o                         
  10   4   5         17.77         15.85         1.81 o                         
  11   4   5         23.66         26.31         2.37 o                         
  12   4   5          0.00         -1.25         1.25 o                         
  13   4   5          0.94         -0.71         1.25 o                         
  14   4   5          1.05          0.96         1.55 o                         
 -13   5   5          2.84          0.16         1.93 o                         
 -12   5   5          4.53          1.14         1.49 o                         
 -11   5   5          3.57          2.69         1.31 o                         
 -10   5   5          7.53          4.85         1.40 o                         
  -9   5   5          0.01         -0.71         0.73 o                         
  -8   5   5          7.97         10.52         1.51 o                         
  -7   5   5         15.34         14.77         1.66 o                         
  -6   5   5         50.41         51.48         2.50 o                         
  -5   5   5        478.21        490.80         9.86 o                         
  -4   5   5         59.24         60.71         2.09 o                         
  -3   5   5        181.23        194.42         3.33 o                         
  -2   5   5          0.15         -0.38         0.38 o                         
  -1   5   5          6.89          4.53         0.56 o                         
   0   5   5         98.51        108.91         2.06 o                         
   1   5   5        221.84        226.87         3.48 o                         
   2   5   5        110.02        105.52         2.14 o                         
   3   5   5         87.14         80.59         2.21 o                         
   4   5   5        741.93        777.19        11.62 o                         
   5   5   5         53.11         60.82         2.79 o                         
   6   5   5         45.06         43.86         2.49 o                         
   7   5   5         24.56         25.84         2.17 o                         
   8   5   5          0.49         -0.15         0.91 o                         
   9   5   5          0.29         -0.95         1.13 o                         
  10   5   5          2.39          1.36         1.05 o                         
  11   5   5          0.00         -1.06         1.06 o                         
  12   5   5          2.36          0.65         1.48 o                         
 -11   6   5          0.17          0.96         1.76 o                         
 -10   6   5          0.99         -1.12         1.12 o                         
  -9   6   5          6.39          4.83         1.60 o                         
  -8   6   5          3.42          4.35         1.19 o                         
  -7   6   5          1.52          0.47         1.09 o                         
  -6   6   5         18.61         26.71         2.29 o                         
  -5   6   5          1.70          0.80         0.96 o                         
  -4   6   5         11.35         10.46         1.46 o                         
  -3   6   5          0.67          0.12         0.81 o                         
  -2   6   5         16.11         15.20         1.65 o                         
  -1   6   5          0.18          0.08         0.74 o                         
   0   6   5          0.71         -0.71         0.71 o                         
   1   6   5         10.35         11.83         1.33 o                         
   2   6   5          1.41          1.23         0.78 o                         
   3   6   5         21.15         21.65         2.21 o                         
   4   6   5         11.52          9.89         1.67 o                         
   5   6   5          6.15          4.92         1.32 o                         
   6   6   5          1.23         -0.52         1.23 o                         
   7   6   5          5.86          6.63         1.93 o                         
   8   6   5          7.11          3.56         1.79 o                         
   9   6   5          1.18          0.25         1.52 o                         
  10   6   5          0.04          0.30         1.50 o                         
  -8   7   5          0.53         -1.52         2.39 o                         
  -7   7   5          9.73         11.65         2.95 o                         
  -6   7   5          6.15          7.08         2.56 o                         
  -5   7   5         54.52         62.61         5.84 o                         
  -4   7   5         12.10         10.71         2.31 o                         
  -3   7   5          4.16          2.72         2.69 o                         
  -2   7   5          0.72         -1.49         1.49 o                         
  -1   7   5          3.43          3.10         1.40 o                         
   0   7   5          2.41         -1.19         2.23 o                         
   1   7   5          4.24          3.48         3.26 o                         
   2   7   5          0.07         -1.37         1.76 o                         
   3   7   5          3.28          4.47         2.13 o                         
   4   7   5         24.24         23.69         3.21 o                         
   5   7   5          0.79         -0.16         2.29 o                         
   6   7   5         22.40         23.36         3.13 o                         
   7   7   5          4.38          7.22         2.45 o                         
 -17   0   6          1.18          0.14         1.96 o                         
 -16   0   6         31.92         35.30         4.45 o                         
 -15   0   6         39.77         43.03         4.84 o                         
 -14   0   6         36.38         39.63         5.22 o                         
 -13   0   6          0.01          0.02         0.81 o                         
 -12   0   6        146.27        153.00         5.90 o                         
 -11   0   6         14.64         14.72         1.01 o                         
 -10   0   6         37.93         36.77         1.49 o                         
  -9   0   6          0.48          2.84         0.51 o                         
  -8   0   6        564.57        608.25         7.26 o                         
  -7   0   6        112.84        162.33         2.59 o                         
  -6   0   6        256.75        360.39         4.81 o                         
  -5   0   6       5021.53       5425.52       112.17 o                         
  -4   0   6       3111.71       3082.27        63.62 o                         
  -3   0   6        538.59        608.40         6.97 o                         
  -2   0   6      26895.95      31217.21       754.87 o                         
  -1   0   6       1164.76       1194.53        36.20 o                         
   0   0   6       2352.77       2170.65        86.45 o                         
   1   0   6       1372.11       1284.73        38.66 o                         
   2   0   6       7238.24       6955.58       171.41 o                         
   3   0   6       1579.12       1444.83        18.06 o                         
   4   0   6       4182.12       4275.08       128.54 o                         
   5   0   6       2023.50       1989.54        21.64 o                         
   6   0   6        203.15        235.77         3.54 o                         
   7   0   6          1.60          0.19         0.26 o                         
   8   0   6          9.14          4.84         0.54 o                         
   9   0   6         16.73         27.31         1.26 o                         
  10   0   6        144.94        125.21         4.61 o                         
  11   0   6         85.87         90.74         3.10 o                         
  12   0   6         20.08         16.57         2.29 o                         
  13   0   6         89.71        105.02         6.30 o                         
  14   0   6         63.73         76.37         7.93 o                         
  15   0   6         35.80         38.10         4.89 o                         
  16   0   6         23.30         23.66         3.59 o                         
 -17   1   6          0.50          0.52         1.25 o                         
 -16   1   6         20.64         23.62         2.59 o                         
 -15   1   6         25.65         25.17         2.59 o                         
 -14   1   6          4.80          3.58         1.04 o                         
 -13   1   6          0.19         -0.59         0.63 o                         
 -12   1   6         21.93         14.94         1.19 o                         
 -11   1   6         31.59         27.88         1.13 o                         
 -10   1   6          1.76          2.19         0.40 o                         
  -9   1   6        104.36        105.85         1.70 o                         
  -8   1   6        118.45        112.51         1.64 o                         
  -7   1   6          5.33          3.75         0.29 o                         
  -6   1   6       3244.42       3269.63        34.95 o                         
  -5   1   6        358.18        344.31         3.08 o                         
  -4   1   6        198.55        188.79         1.90 o                         
  -3   1   6       3074.19       2945.84        55.81 o                         
  -2   1   6        612.12        590.07         4.74 o                         
  -1   1   6       1572.15       1527.55        40.29 o                         
   0   1   6        516.17        516.73         4.51 o                         
   1   1   6      20241.29      21431.76       450.71 o                         
   2   1   6         94.69         89.61         1.07 o                         
   3   1   6       1763.69       1826.92        16.85 o                         
   4   1   6       2910.05       2967.37        63.86 o                         
   5   1   6        136.54        161.24         1.83 o                         
   6   1   6         32.00         31.37         0.71 o                         
   7   1   6         15.63         26.58         0.71 o                         
   8   1   6         82.36         84.67         1.40 o                         
   9   1   6        267.64        270.91         3.22 o                         
  10   1   6        273.57        277.39         4.51 o                         
  11   1   6          7.44          4.20         0.73 o                         
  12   1   6          0.22         -0.52         0.52 o                         
  13   1   6          0.18         -0.75         0.75 o                         
  14   1   6         13.61         15.96         2.04 o                         
  15   1   6          3.64          2.18         1.17 o                         
  16   1   6         48.98         57.01         4.58 o                         
 -17   2   6          3.33          5.16         2.68 o                         
 -16   2   6         35.65         43.73         3.58 o                         
 -15   2   6         37.18         34.77         3.00 o                         
 -14   2   6         12.04         14.04         1.59 o                         
 -13   2   6          0.88          0.75         0.88 o                         
 -12   2   6         19.49         21.29         1.68 o                         
 -11   2   6         26.29         25.54         1.51 o                         
 -10   2   6          1.21          1.40         0.62 o                         
  -9   2   6         12.52          8.33         0.53 o                         
  -8   2   6         19.09         12.88         0.63 o                         
  -7   2   6        324.23        311.65         3.44 o                         
  -6   2   6        313.97        333.94         3.54 o                         
  -5   2   6          6.65         14.23         0.54 o                         
  -4   2   6          6.74          9.10         0.30 o                         
  -3   2   6          0.19          0.41         0.11 o                         
  -2   2   6        416.04        474.53         4.04 o                         
  -1   2   6        745.59        729.67         5.93 o                         
   0   2   6         17.00         11.07         0.40 o                         
   1   2   6         26.00         23.81         0.55 o                         
   3   2   6       1231.94       1288.35        10.46 o                         
   4   2   6        142.71        159.90         1.82 o                         
   5   2   6          6.88         10.87         0.39 o                         
   6   2   6        887.68        906.68         8.40 o                         
   7   2   6        239.74        224.93         2.95 o                         
   8   2   6        137.13        130.17         2.15 o                         
   9   2   6        159.88        167.57         2.84 o                         
  10   2   6         15.00         21.91         1.20 o                         
  11   2   6          1.69          0.32         0.59 o                         
  12   2   6          1.88          2.62         0.83 o                         
  13   2   6         31.96         32.15         2.48 o                         
  14   2   6          6.15          4.92         1.47 o                         
  15   2   6          1.67          0.83         1.10 o                         
  16   2   6          5.84          6.23         1.77 o                         
 -16   3   6         22.73         28.95         3.87 o                         
 -15   3   6          1.89          0.26         1.29 o                         
 -14   3   6         34.65         25.38         2.71 o                         
 -13   3   6          0.08         -0.93         0.93 o                         
 -12   3   6          3.85          9.65         1.77 o                         
 -11   3   6         58.67         69.42         3.21 o                         
 -10   3   6         79.23         82.33         2.84 o                         
  -9   3   6        265.21        304.98         5.96 o                         
  -8   3   6         89.47         82.81         1.72 o                         
  -7   3   6        156.73        139.71         2.20 o                         
  -6   3   6        484.50        470.01         4.90 o                         
  -5   3   6          0.42          0.58         0.27 o                         
  -4   3   6          0.58          0.44         0.25 o                         
  -3   3   6          2.99          5.01         0.38 o                         
  -2   3   6         30.67         45.89         0.99 o                         
  -1   3   6          7.62          6.01         0.32 o                         
   0   3   6         11.98         12.93         0.47 o                         
   1   3   6          7.65         12.80         0.55 o                         
   2   3   6        559.74        536.05         4.64 o                         
   3   3   6         70.99         72.75         1.18 o                         
   4   3   6        434.31        411.34         3.93 o                         
   5   3   6       1099.43       1123.07         9.52 o                         
   6   3   6          0.02          2.45         0.37 o                         
   7   3   6          4.61          3.70         0.45 o                         
   8   3   6         14.62         13.65         0.88 o                         
   9   3   6         23.54         24.76         1.65 o                         
  10   3   6         89.46         96.26         3.25 o                         
  11   3   6         35.19         37.79         2.47 o                         
  12   3   6          1.26          3.97         1.05 o                         
  13   3   6          4.50          3.29         1.16 o                         
  14   3   6         42.70         42.80         2.97 o                         
  15   3   6          3.67          4.74         1.82 o                         
 -15   4   6         18.57         27.23         2.72 o                         
 -14   4   6          5.29          8.03         2.09 o                         
 -13   4   6         25.05         33.91         3.59 o                         
 -12   4   6          2.24         -0.54         0.96 o                         
 -11   4   6         58.75         44.76         3.76 o                         
 -10   4   6          0.02         -0.38         0.77 o                         
  -9   4   6          1.63         -0.78         1.03 o                         
  -8   4   6         11.68         10.26         1.36 o                         
  -7   4   6         40.83         35.70         2.88 o                         
  -6   4   6        552.14        539.61         9.08 o                         
  -5   4   6        188.66        178.30         2.87 o                         
  -4   4   6         27.17         33.92         1.00 o                         
  -3   4   6         37.38         32.42         0.99 o                         
  -2   4   6        315.29        338.46         4.09 o                         
  -1   4   6         68.26         77.50         1.27 o                         
   0   4   6         81.81         92.13         1.48 o                         
   1   4   6          0.28         -0.24         0.24 o                         
   2   4   6         58.61         58.06         1.19 o                         
   3   4   6        465.84        451.69         4.37 o                         
   4   4   6         32.33         25.79         0.83 o                         
   5   4   6        211.37        203.56         3.46 o                         
   6   4   6        215.35        210.35         3.65 o                         
   7   4   6         86.02         87.76         2.63 o                         
   8   4   6         83.97         87.52         2.99 o                         
   9   4   6         14.11          7.30         1.07 o                         
  10   4   6          1.82          0.97         0.94 o                         
  11   4   6         11.89         17.70         2.86 o                         
  12   4   6         21.65         24.30         2.74 o                         
  13   4   6          1.04          0.42         1.72 o                         
  14   4   6         32.68         30.60         2.72 o                         
 -13   5   6          0.13          0.20         1.30 o                         
 -12   5   6          3.42          2.37         1.39 o                         
 -11   5   6          3.34          5.82         1.34 o                         
 -10   5   6          0.64          0.21         1.26 o                         
  -9   5   6         18.51         26.30         2.33 o                         
  -8   5   6          0.48          0.35         1.17 o                         
  -7   5   6         10.96         10.79         2.01 o                         
  -6   5   6         23.34         33.66         2.24 o                         
  -5   5   6         29.88         21.53         1.50 o                         
  -4   5   6          1.50          2.92         0.76 o                         
  -3   5   6          8.96          8.48         0.77 o                         
  -2   5   6         20.93         16.20         0.94 o                         
  -1   5   6          3.57          1.63         0.58 o                         
   0   5   6         21.57         23.33         1.09 o                         
   1   5   6          0.11         -0.31         0.37 o                         
   2   5   6        114.46        116.97         2.29 o                         
   3   5   6          1.30          0.98         0.54 o                         
   4   5   6          0.00          2.28         0.68 o                         
   5   5   6         11.47         11.29         1.38 o                         
   6   5   6         29.72         33.41         2.84 o                         
   7   5   6          0.74         -0.80         0.80 o                         
   8   5   6          7.15          3.94         1.10 o                         
   9   5   6          1.46          0.94         1.00 o                         
  10   5   6          0.48          0.43         1.28 o                         
  11   5   6          9.10         12.16         1.70 o                         
  12   5   6          7.48         10.61         2.84 o                         
 -11   6   6          0.63         -1.38         1.38 o                         
 -10   6   6          1.86          1.14         1.29 o                         
  -9   6   6          6.10          5.89         1.66 o                         
  -8   6   6          0.38         -0.53         1.04 o                         
  -7   6   6          2.50          5.13         1.21 o                         
  -6   6   6        203.90        217.82         6.19 o                         
  -5   6   6        140.47        150.95         4.77 o                         
  -4   6   6          1.50         -0.24         0.95 o                         
  -3   6   6          4.96          5.84         1.21 o                         
  -2   6   6          3.26         -0.04         0.87 o                         
  -1   6   6          2.78          2.93         1.04 o                         
   0   6   6         24.28         29.71         2.43 o                         
   1   6   6         46.93         48.09         2.73 o                         
   2   6   6         12.33         10.21         1.22 o                         
   3   6   6         36.57         33.00         4.55 o                         
   4   6   6         12.98         15.28         1.87 o                         
   5   6   6         47.87         42.68         5.05 o                         
   6   6   6         32.69         33.55         3.61 o                         
   7   6   6          4.74          2.16         1.78 o                         
   8   6   6          3.43          3.89         1.91 o                         
   9   6   6          0.18         -1.73         1.73 o                         
  10   6   6         12.47         13.43         2.66 o                         
  -7   7   6          8.25         11.82         2.58 o                         
  -6   7   6          6.98          8.31         2.36 o                         
  -5   7   6          0.44          2.80         5.22 o                         
  -4   7   6         12.13         10.80         2.17 o                         
  -3   7   6          4.01          3.08         2.03 o                         
  -2   7   6          1.79         -1.54         1.54 o                         
  -1   7   6          0.31         -1.42         1.42 o                         
   0   7   6          0.22         -0.55         1.18 o                         
   1   7   6          5.97          9.58         2.72 o                         
   2   7   6          5.13          2.97         1.96 o                         
   3   7   6          0.00         -1.18         2.95 o                         
   4   7   6          0.55          1.76         1.99 o                         
   5   7   6          9.09          9.36         2.92 o                         
   6   7   6          3.95          5.70         2.10 o                         
   7   7   6          2.47          5.38         1.96 o                         
 -17   1   7         48.85         51.38         3.81 o                         
 -16   1   7         71.01         94.71         6.31 o                         
 -15   1   7          0.16          0.04         1.00 o                         
 -14   1   7          0.36         -0.10         0.81 o                         
 -13   1   7          0.00         -0.60         0.60 o                         
 -12   1   7         10.96         11.43         0.94 o                         
 -11   1   7          3.59          1.10         0.44 o                         
 -10   1   7         30.44         23.46         0.89 o                         
  -9   1   7        224.52        222.49         2.76 o                         
  -8   1   7         62.25         60.87         1.04 o                         
  -7   1   7        316.84        329.15         3.09 o                         
  -6   1   7          8.13         13.31         0.49 o                         
  -5   1   7       1142.39       1157.63         9.19 o                         
  -4   1   7         31.46         23.97         0.53 o                         
  -3   1   7        559.93        461.96         3.80 o                         
  -2   1   7       3180.76       3048.08        58.46 o                         
  -1   1   7       2886.53       2874.89        81.00 o                         
   0   1   7       3093.09       2970.25        72.03 o                         
   1   1   7       7381.24       7291.03       129.60 o                         
   2   1   7       1062.24       1015.92         7.98 o                         
   3   1   7          4.60          1.47         0.18 o                         
   4   1   7       1854.83       1822.07        14.03 o                         
   5   1   7       3046.61       3256.92        33.50 o                         
   6   1   7         35.05         32.16         0.74 o                         
   7   1   7        250.56        257.79         2.78 o                         
   8   1   7        169.81        165.25         2.17 o                         
   9   1   7         11.11          9.23         0.56 o                         
  10   1   7         61.51         54.14         1.46 o                         
  11   1   7        124.72        115.47         2.89 o                         
  12   1   7          0.05          0.19         0.66 o                         
  13   1   7         36.55         52.97         3.24 o                         
  14   1   7         39.71         47.77         2.92 o                         
  15   1   7         21.88         23.08         2.19 o                         
  16   1   7          0.22         -1.28         1.28 o                         
 -17   2   7          2.70          7.07         2.23 o                         
 -16   2   7         53.31         71.67         4.29 o                         
 -15   2   7          0.14          1.81         0.98 o                         
 -14   2   7         15.28         15.57         1.64 o                         
 -13   2   7         23.23         29.06         2.12 o                         
 -12   2   7         44.52         48.57         2.61 o                         
 -11   2   7         38.55         49.64         2.09 o                         
 -10   2   7        182.73        170.65         2.98 o                         
  -9   2   7          8.27          5.75         0.50 o                         
  -8   2   7         22.04         22.80         0.91 o                         
  -7   2   7        274.42        245.24         2.83 o                         
  -6   2   7          3.15          1.75         0.26 o                         
  -5   2   7        487.16        518.65         4.95 o                         
  -4   2   7         76.75         71.01         0.98 o                         
  -3   2   7          6.71          4.98         0.26 o                         
  -2   2   7        843.89        898.42         7.20 o                         
  -1   2   7        450.95        438.67         3.80 o                         
   0   2   7       3038.39       2840.05        42.73 o                         
   1   2   7        990.58        944.27         7.31 o                         
   2   2   7        761.95        750.75         6.19 o                         
   3   2   7        342.73        390.19         3.57 o                         
   4   2   7       2668.21       2788.24        22.56 o                         
   5   2   7        232.80        217.06         2.34 o                         
   6   2   7        233.02        256.54         3.06 o                         
   7   2   7        387.88        364.29         4.19 o                         
   8   2   7         36.74         39.62         1.17 o                         
   9   2   7        277.88        284.26         4.09 o                         
  10   2   7         82.16         83.04         2.24 o                         
  11   2   7          2.50          0.95         0.75 o                         
  12   2   7         40.23         35.09         2.14 o                         
  13   2   7          1.70          2.06         0.99 o                         
  14   2   7          2.53          4.89         1.71 o                         
  15   2   7         57.94         61.04         3.49 o                         
  16   2   7          0.11         -1.04         1.38 o                         
 -16   3   7         26.96         26.87         2.52 o                         
 -15   3   7         19.26         15.97         2.51 o                         
 -14   3   7          0.29         -1.13         1.38 o                         
 -13   3   7          3.45          2.82         1.04 o                         
 -12   3   7         71.59         92.36         3.77 o                         
 -11   3   7          7.19          6.58         1.27 o                         
 -10   3   7          1.63          1.16         0.68 o                         
  -9   3   7         14.73         12.39         1.22 o                         
  -8   3   7          8.27         15.00         0.79 o                         
  -7   3   7        140.97        123.24         2.47 o                         
  -6   3   7          9.51         12.69         0.63 o                         
  -5   3   7        499.83        477.41         5.32 o                         
  -4   3   7        203.77        195.13         2.39 o                         
  -3   3   7        109.33        140.63         1.92 o                         
  -2   3   7         10.69         13.79         0.60 o                         
  -1   3   7         20.90         27.79         0.64 o                         
   0   3   7          0.13          2.26         0.26 o                         
   1   3   7        746.43        736.71         6.26 o                         
   2   3   7        144.93        161.92         1.87 o                         
   3   3   7          0.13          0.19         0.21 o                         
   4   3   7         92.72         72.03         1.20 o                         
   5   3   7         34.36         29.96         0.95 o                         
   6   3   7        308.86        318.54         4.21 o                         
   7   3   7          9.81         11.08         0.66 o                         
   8   3   7         87.46         83.24         2.85 o                         
   9   3   7         12.20          9.97         1.15 o                         
  10   3   7          0.90          0.76         0.91 o                         
  11   3   7         13.37         16.48         2.13 o                         
  12   3   7         24.61         19.55         1.76 o                         
  13   3   7          6.81          4.34         1.30 o                         
  14   3   7          1.41          0.95         1.23 o                         
  15   3   7         51.15         60.03         4.15 o                         
 -15   4   7          0.50         -1.55         1.55 o                         
 -14   4   7          0.07         -1.14         1.14 o                         
 -13   4   7          0.72         -0.12         0.96 o                         
 -12   4   7         19.51         22.21         2.25 o                         
 -11   4   7          4.15          3.84         1.15 o                         
 -10   4   7         28.00         26.36         2.25 o                         
  -9   4   7         55.62         73.31         3.23 o                         
  -8   4   7         18.83         21.53         1.92 o                         
  -7   4   7        190.94        207.64         4.40 o                         
  -6   4   7         42.96         54.94         1.72 o                         
  -5   4   7        159.15        141.39         2.14 o                         
  -4   4   7          2.10          0.85         0.35 o                         
  -3   4   7         42.05         33.03         1.07 o                         
  -2   4   7        215.54        206.92         2.80 o                         
  -1   4   7          0.24          1.31         0.28 o                         
   0   4   7          2.56          2.01         0.28 o                         
   1   4   7          0.16         -0.11         0.24 o                         
   2   4   7          0.16         -0.24         0.24 o                         
   3   4   7         87.94         93.38         1.57 o                         
   4   4   7        170.98        162.80         2.19 o                         
   5   4   7        115.05        103.74         1.92 o                         
   6   4   7         89.09         90.17         2.35 o                         
   7   4   7          9.50         11.41         1.04 o                         
   8   4   7         18.82         14.28         1.68 o                         
   9   4   7         16.98         17.88         1.91 o                         
  10   4   7          2.84          1.74         1.09 o                         
  11   4   7         19.47         23.84         2.24 o                         
  12   4   7         12.66         20.03         2.43 o                         
  13   4   7          2.44          3.76         1.21 o                         
  14   4   7          2.24         -0.03         1.28 o                         
 -13   5   7          0.60         -1.31         1.31 o                         
 -12   5   7          0.38          0.28         1.10 o                         
 -11   5   7          0.25         -0.49         1.10 o                         
 -10   5   7          0.10         -1.20         1.20 o                         
  -9   5   7          1.03          0.73         0.91 o                         
  -8   5   7         15.01         14.88         1.68 o                         
  -7   5   7         69.11         82.32         3.42 o                         
  -6   5   7        372.43        385.84         8.25 o                         
  -5   5   7          2.44          2.80         1.14 o                         
  -4   5   7          0.00          0.37         0.64 o                         
  -3   5   7          1.92          0.57         0.54 o                         
  -2   5   7          4.05          2.88         0.53 o                         
  -1   5   7         60.10         65.47         2.05 o                         
   0   5   7         17.44         18.48         0.98 o                         
   1   5   7          7.47          5.44         0.61 o                         
   2   5   7         16.33         14.05         0.89 o                         
   3   5   7        130.57        119.56         3.02 o                         
   4   5   7         35.61         27.46         1.84 o                         
   5   5   7         51.17         49.55         2.60 o                         
   6   5   7         46.39         45.17         2.52 o                         
   7   5   7          0.94          0.30         0.99 o                         
   8   5   7          9.11          4.85         1.34 o                         
   9   5   7          0.23         -0.12         0.90 o                         
  10   5   7          3.43          1.99         1.19 o                         
  11   5   7          2.79          1.74         1.38 o                         
  12   5   7          5.72          5.99         2.57 o                         
 -11   6   7          0.01         -1.50         1.50 o                         
 -10   6   7          0.70         -0.96         1.17 o                         
  -9   6   7          0.42         -1.09         1.09 o                         
  -8   6   7          2.27          4.98         1.41 o                         
  -7   6   7         20.11         22.23         2.26 o                         
  -6   6   7         10.47         12.17         1.67 o                         
  -5   6   7          0.41          3.55         1.00 o                         
  -4   6   7          9.01         12.36         2.30 o                         
  -3   6   7         21.30         22.14         1.78 o                         
  -2   6   7         30.89         30.37         2.48 o                         
  -1   6   7          5.47          5.83         1.06 o                         
   0   6   7          0.39         -0.49         0.76 o                         
   1   6   7         52.40         47.30         2.44 o                         
   2   6   7          9.31          7.66         1.31 o                         
   3   6   7          0.71         -1.17         1.17 o                         
   4   6   7         28.80         37.40         3.53 o                         
   5   6   7         19.36         18.86         2.74 o                         
   6   6   7          0.02          0.98         1.37 o                         
   7   6   7          3.51          3.48         1.84 o                         
   8   6   7          0.96          3.48         2.41 o                         
   9   6   7          1.25         -0.92         1.86 o                         
  10   6   7          1.77         -1.13         1.85 o                         
  -7   7   7         38.01         42.50         4.22 o                         
  -6   7   7         51.39         53.80         6.07 o                         
  -5   7   7          5.23          3.56         2.24 o                         
  -4   7   7         21.56         19.20         2.49 o                         
  -3   7   7          2.58          2.67         1.89 o                         
  -2   7   7          8.36          5.71         2.52 o                         
  -1   7   7          2.55          3.40         3.19 o                         
   0   7   7          7.69          7.15         2.44 o                         
   1   7   7          0.10         -1.61         1.61 o                         
   2   7   7          0.81         -1.38         1.51 o                         
   3   7   7          0.25         -1.31         1.31 o                         
   4   7   7         35.37         35.58         3.70 o                         
   5   7   7         70.61         85.60         5.48 o                         
   6   7   7          0.02          0.41         2.50 o                         
 -17   0   8         58.13         68.86        11.19 o                         
 -16   0   8         21.50         22.67         3.76 o                         
 -15   0   8          8.28         11.96         2.61 o                         
 -14   0   8          0.64         -0.43         1.23 o                         
 -13   0   8         15.73         11.49         1.44 o                         
 -12   0   8         27.38         32.51         2.44 o                         
 -11   0   8         46.79         48.13         1.80 o                         
 -10   0   8        293.40        300.89         5.05 o                         
  -9   0   8         90.36         91.41         2.28 o                         
  -8   0   8        216.46        190.62         4.24 o                         
  -7   0   8         74.16         83.22         1.84 o                         
  -6   0   8       7371.02       8125.30       170.76 o                         
  -5   0   8        223.96        204.74         3.28 o                         
  -4   0   8       1197.82       1154.09        12.86 o                         
  -3   0   8        452.48        417.79         5.08 o                         
  -2   0   8        140.80        173.76         2.16 o                         
  -1   0   8       4976.39       4904.07       114.62 o                         
   0   0   8        227.07        221.20         2.83 o                         
   1   0   8       5339.52       5088.28       131.87 o                         
   2   0   8       1207.32       1208.83        13.22 o                         
   3   0   8         38.18         52.32         1.15 o                         
   4   0   8       1525.51       1446.93        20.14 o                         
   5   0   8       3513.92       3859.45       115.99 o                         
   6   0   8        197.51        196.67         3.17 o                         
   7   0   8        128.91         91.47         2.26 o                         
   8   0   8         22.72         14.38         0.94 o                         
   9   0   8         34.88         34.04         1.42 o                         
  10   0   8         45.62         49.65         2.25 o                         
  11   0   8        119.30        114.30         3.84 o                         
  12   0   8          0.61          1.99         0.98 o                         
  13   0   8        116.14        132.90         9.13 o                         
  14   0   8         13.88         14.29         2.82 o                         
  15   0   8          4.92          6.17         2.50 o                         
  16   0   8         52.13         56.73         6.52 o                         
 -17   1   8         19.76         23.30         2.37 o                         
 -16   1   8          0.36         -1.14         1.14 o                         
 -15   1   8          1.68          1.69         1.07 o                         
 -14   1   8          0.86         -0.29         0.79 o                         
 -13   1   8          1.06          1.15         0.83 o                         
 -12   1   8          0.39          0.62         0.48 o                         
 -11   1   8         22.98         22.51         0.97 o                         
 -10   1   8         11.10          6.67         0.49 o                         
  -9   1   8          8.29          4.23         0.39 o                         
  -8   1   8         33.49         27.82         0.74 o                         
  -7   1   8        302.26        318.62         3.11 o                         
  -6   1   8         56.65         80.72         1.21 o                         
  -5   1   8          6.71          3.30         0.26 o                         
  -4   1   8         20.77         24.36         0.58 o                         
  -3   1   8       1041.46        988.05         7.57 o                         
  -2   1   8        571.56        567.16         4.65 o                         
  -1   1   8        859.47        804.72         6.35 o                         
   0   1   8        242.67        219.34         2.26 o                         
   1   1   8       1453.84       1378.79        10.59 o                         
   2   1   8       2742.18       2606.82        79.12 o                         
   3   1   8        813.35        777.54         6.34 o                         
   4   1   8        743.89        703.71         6.32 o                         
   5   1   8        511.44        584.90         5.27 o                         
   6   1   8        363.37        349.33         3.43 o                         
   7   1   8        150.90        148.29         1.93 o                         
   8   1   8         28.36         29.23         0.85 o                         
   9   1   8         42.36         42.94         1.22 o                         
  10   1   8        273.41        272.34         3.74 o                         
  11   1   8         22.33         21.87         1.44 o                         
  12   1   8         10.81          8.52         1.02 o                         
  13   1   8         26.66         34.04         2.71 o                         
  14   1   8         14.75         13.37         2.01 o                         
  15   1   8          8.23          8.73         1.85 o                         
  16   1   8          6.72          5.62         1.77 o                         
 -17   2   8         42.94         42.59         4.39 o                         
 -16   2   8          0.21         -0.86         1.56 o                         
 -15   2   8          5.02          5.44         1.23 o                         
 -14   2   8          1.89         -0.66         0.86 o                         
 -13   2   8         47.84         46.20         2.44 o                         
 -12   2   8         37.06         45.47         2.32 o                         
 -11   2   8         72.78         77.26         2.59 o                         
 -10   2   8        149.17        163.18         2.81 o                         
  -9   2   8          0.55         -0.22         0.32 o                         
  -8   2   8        146.09        149.54         2.15 o                         
  -7   2   8         18.62         17.43         0.76 o                         
  -6   2   8         23.57         21.67         0.71 o                         
  -5   2   8         12.14         17.12         0.47 o                         
  -4   2   8        148.27        164.14         1.80 o                         
  -3   2   8       1383.44       1272.60        10.29 o                         
  -2   2   8       1597.27       1564.12        11.75 o                         
  -1   2   8          2.55          1.73         0.18 o                         
   0   2   8        369.76        388.34         3.55 o                         
   1   2   8        108.01        127.00         1.49 o                         
   2   2   8         89.17         97.26         1.27 o                         
   3   2   8        120.75        136.85         1.65 o                         
   4   2   8         23.82         15.96         0.54 o                         
   5   2   8       1943.66       2022.85        15.86 o                         
   6   2   8         59.15         74.52         1.18 o                         
   7   2   8         86.53         95.48         1.75 o                         
   8   2   8         16.51         16.61         0.91 o                         
   9   2   8         94.07         80.27         2.05 o                         
  10   2   8         39.07         43.87         1.65 o                         
  11   2   8         76.78         71.88         2.95 o                         
  12   2   8         13.49         13.21         1.37 o                         
  13   2   8          6.86          6.19         1.10 o                         
  14   2   8         54.34         73.36         4.92 o                         
  15   2   8          8.06         10.09         1.86 o                         
 -16   3   8          8.75          9.42         1.80 o                         
 -15   3   8         17.47         15.69         2.13 o                         
 -14   3   8          0.12         -0.35         0.97 o                         
 -13   3   8          0.23         -0.81         0.81 o                         
 -12   3   8         79.97         89.52         3.75 o                         
 -11   3   8         19.21         20.77         2.27 o                         
 -10   3   8         14.34         13.57         1.29 o                         
  -9   3   8         14.28         13.68         1.20 o                         
  -8   3   8         33.09         32.66         1.24 o                         
  -7   3   8         18.97         22.15         1.04 o                         
  -6   3   8       2276.24       2249.63        22.83 o                         
  -5   3   8         81.22         83.15         1.37 o                         
  -4   3   8         10.91          9.66         0.50 o                         
  -3   3   8         11.24         11.43         0.55 o                         
  -2   3   8          4.28          6.23         0.42 o                         
  -1   3   8         26.55         19.03         0.56 o                         
   0   3   8          2.99          1.91         0.25 o                         
   1   3   8        815.25        776.74         6.78 o                         
   2   3   8        210.00        256.90         2.72 o                         
   3   3   8        521.94        501.03         4.61 o                         
   4   3   8        167.42        162.90         2.02 o                         
   5   3   8        876.49        831.30         7.35 o                         
   6   3   8        197.90        172.33         2.32 o                         
   7   3   8         27.45         26.99         1.00 o                         
   8   3   8         77.99         71.46         2.07 o                         
   9   3   8          6.30          1.65         0.82 o                         
  10   3   8          0.12         -0.36         0.60 o                         
  11   3   8         33.39         25.28         2.15 o                         
  12   3   8          8.69          6.20         1.18 o                         
  13   3   8          4.58          3.49         1.57 o                         
  14   3   8         44.66         45.84         3.22 o                         
  15   3   8         16.16         24.13         3.12 o                         
 -15   4   8          0.05         -1.36         1.36 o                         
 -14   4   8          2.03          0.84         1.38 o                         
 -13   4   8          5.71          3.08         1.52 o                         
 -12   4   8         12.08         10.05         1.52 o                         
 -11   4   8          9.84          4.82         1.55 o                         
 -10   4   8         38.47         32.74         2.59 o                         
  -9   4   8          1.79         -0.64         0.76 o                         
  -8   4   8         34.68         34.43         2.28 o                         
  -7   4   8        137.05        152.59         3.96 o                         
  -6   4   8        135.74        132.68         3.27 o                         
  -5   4   8        526.59        481.66         5.37 o                         
  -4   4   8         57.28         58.05         1.48 o                         
  -3   4   8         12.74         13.07         0.71 o                         
  -2   4   8          9.23          4.01         0.43 o                         
  -1   4   8          2.19          2.29         0.29 o                         
   0   4   8          1.47          0.52         0.25 o                         
   1   4   8          0.34          0.96         0.27 o                         
   2   4   8          4.33          2.59         0.35 o                         
   3   4   8         37.33         32.74         0.93 o                         
   4   4   8        214.87        186.20         2.43 o                         
   5   4   8         33.17         34.80         1.14 o                         
   6   4   8        179.47        154.70         3.23 o                         
   7   4   8         15.96         11.97         1.11 o                         
   8   4   8         20.35         20.53         1.78 o                         
   9   4   8         15.43         15.93         1.67 o                         
  10   4   8         13.34         13.34         1.66 o                         
  11   4   8          1.62          2.31         1.13 o                         
  12   4   8          7.24          3.95         1.93 o                         
  13   4   8          0.16         -1.15         1.91 o                         
  14   4   8         32.76         29.15         4.24 o                         
 -13   5   8          4.01          2.02         1.52 o                         
 -12   5   8          2.61          0.59         1.23 o                         
 -11   5   8          0.01         -1.07         1.07 o                         
 -10   5   8          5.19          7.17         1.59 o                         
  -9   5   8         43.17         56.08         3.08 o                         
  -8   5   8         28.31         26.09         3.39 o                         
  -7   5   8         83.64         78.11         3.75 o                         
  -6   5   8          1.09          3.13         0.95 o                         
  -5   5   8          1.65          1.57         0.82 o                         
  -4   5   8          0.44          1.30         0.68 o                         
  -3   5   8         78.02         89.41         2.27 o                         
  -2   5   8         72.09         71.08         2.12 o                         
  -1   5   8         17.59         15.10         0.96 o                         
   0   5   8          3.59          4.03         0.61 o                         
   1   5   8         20.06         17.95         1.05 o                         
   2   5   8        219.93        213.90         3.52 o                         
   3   5   8         21.18         20.62         1.37 o                         
   4   5   8          2.08          2.70         0.92 o                         
   5   5   8         47.14         61.69         2.80 o                         
   6   5   8          0.46          0.62         0.80 o                         
   7   5   8          1.27          0.43         0.94 o                         
   8   5   8          3.35          3.27         1.14 o                         
   9   5   8          0.73          1.46         1.04 o                         
  10   5   8          8.18         10.19         2.45 o                         
  11   5   8         39.04         35.57         3.31 o                         
  12   5   8         19.83         22.71         3.24 o                         
 -11   6   8          0.72         -1.25         1.57 o                         
 -10   6   8          0.07          0.66         1.65 o                         
  -9   6   8          2.39          7.26         1.39 o                         
  -8   6   8          1.29          1.32         1.32 o                         
  -7   6   8         61.47         75.21         3.71 o                         
  -6   6   8          0.08          1.68         1.25 o                         
  -5   6   8         65.18         83.47         4.15 o                         
  -4   6   8         10.07          4.28         1.11 o                         
  -3   6   8         13.98         11.39         1.28 o                         
  -2   6   8         22.67         27.26         2.18 o                         
  -1   6   8          5.57          4.41         1.33 o                         
   0   6   8          6.01          5.31         1.20 o                         
   1   6   8          3.27          2.43         0.94 o                         
   2   6   8          0.02         -1.12         1.12 o                         
   3   6   8          7.93          8.47         1.84 o                         
   4   6   8         80.08         90.06         5.22 o                         
   5   6   8          0.16          0.49         1.45 o                         
   6   6   8         79.33        111.16         6.24 o                         
   7   6   8          7.93          9.66         2.53 o                         
   8   6   8          0.33         -1.83         1.83 o                         
   9   6   8          1.24         -1.02         1.63 o                         
  10   6   8          1.43         -0.21         1.75 o                         
  -7   7   8          0.83          4.08         1.58 o                         
  -6   7   8          0.62          3.79         1.95 o                         
  -5   7   8          0.00          1.91         1.98 o                         
  -4   7   8          1.86          1.21         2.28 o                         
  -3   7   8          0.37          0.90         1.83 o                         
  -2   7   8          1.87          2.12         2.06 o                         
  -1   7   8          9.10          8.98         1.52 o                         
   0   7   8         13.01         16.12         3.30 o                         
   1   7   8          2.36          2.73         2.72 o                         
   2   7   8          7.12          6.47         2.29 o                         
   3   7   8          0.11          0.81         1.96 o                         
   4   7   8          0.63          1.04         1.62 o                         
   5   7   8          8.06          4.34         1.96 o                         
   6   7   8         12.59         16.89         2.75 o                         
 -17   1   9          0.01         -0.17         1.61 o                         
 -16   1   9         47.36         69.23         3.65 o                         
 -15   1   9         30.87         27.75         2.39 o                         
 -14   1   9          1.89          1.07         0.82 o                         
 -13   1   9          3.81          2.24         0.73 o                         
 -12   1   9        189.20        173.91         4.79 o                         
 -11   1   9         10.08         10.41         0.76 o                         
 -10   1   9          1.44          0.36         0.31 o                         
  -9   1   9          0.13          0.27         0.25 o                         
  -8   1   9        340.09        315.65         3.20 o                         
  -7   1   9        382.62        372.50         3.63 o                         
  -6   1   9        178.71        175.02         2.02 o                         
  -5   1   9       4210.13       4733.16        91.58 o                         
  -4   1   9        778.56        741.95         5.94 o                         
  -3   1   9       1129.31       1082.45         8.52 o                         
  -2   1   9         48.68         33.19         0.59 o                         
  -1   1   9        132.83        137.79         1.43 o                         
   0   1   9       2538.14       2270.17        69.00 o                         
   1   1   9        118.56        123.60         1.37 o                         
   2   1   9       1155.37       1060.19         8.38 o                         
   3   1   9        793.40        776.49         6.38 o                         
   4   1   9       2055.51       2181.58        16.72 o                         
   5   1   9        742.49        791.09         6.66 o                         
   6   1   9         32.19         35.77         0.85 o                         
   7   1   9        127.98        122.15         1.71 o                         
   8   1   9          1.29          0.15         0.26 o                         
   9   1   9         83.67         92.78         1.81 o                         
  10   1   9        249.23        264.36         3.90 o                         
  11   1   9        245.49        237.25         4.82 o                         
  12   1   9          0.51         -0.53         0.53 o                         
  13   1   9          1.71          1.78         0.93 o                         
  14   1   9          7.30          4.89         1.29 o                         
  15   1   9         33.82         29.94         2.88 o                         
  16   1   9          9.00         11.45         2.23 o                         
 -17   2   9          7.74         12.56         4.80 o                         
 -16   2   9          3.81          0.02         1.39 o                         
 -15   2   9          9.83         11.27         1.58 o                         
 -14   2   9         32.95         31.24         2.23 o                         
 -13   2   9          0.25          0.07         0.74 o                         
 -12   2   9          6.67          6.82         1.11 o                         
 -11   2   9         52.53         54.71         2.32 o                         
 -10   2   9         86.93         90.89         2.07 o                         
  -9   2   9         10.45          8.73         0.60 o                         
  -8   2   9          1.00          0.24         0.26 o                         
  -7   2   9        803.55        790.12         7.64 o                         
  -6   2   9        824.79        943.85         7.80 o                         
  -5   2   9        356.81        366.29         3.36 o                         
  -4   2   9          5.30         10.39         0.39 o                         
  -3   2   9         85.92         87.56         1.17 o                         
  -2   2   9        116.38         95.02         1.21 o                         
  -1   2   9         31.70         41.56         0.71 o                         
   0   2   9        897.01        856.96         6.95 o                         
   1   2   9        637.36        608.02         5.15 o                         
   2   2   9        637.14        613.97         5.25 o                         
   3   2   9        325.35        371.82         3.49 o                         
   4   2   9         50.12         66.12         1.04 o                         
   5   2   9       1174.72       1240.52        10.06 o                         
   6   2   9        183.11        196.34         2.36 o                         
   7   2   9         20.64         23.31         0.91 o                         
   8   2   9         41.58         33.67         1.22 o                         
   9   2   9        131.24        134.83         2.75 o                         
  10   2   9        102.19        109.27         2.60 o                         
  11   2   9          0.04         -0.60         0.60 o                         
  12   2   9         17.86         20.97         1.75 o                         
  13   2   9         14.88         11.72         1.33 o                         
  14   2   9         10.88         10.71         1.65 o                         
  15   2   9          6.01          6.31         1.56 o                         
 -16   3   9          0.31          2.15         1.46 o                         
 -15   3   9          2.68          0.69         1.14 o                         
 -14   3   9          0.48         -0.19         1.11 o                         
 -13   3   9          4.05          4.30         1.32 o                         
 -12   3   9         13.06         10.57         1.43 o                         
 -11   3   9        144.81        146.40         4.70 o                         
 -10   3   9         69.75         77.25         4.16 o                         
  -9   3   9         17.56         21.83         1.52 o                         
  -8   3   9         49.11         53.54         1.55 o                         
  -7   3   9         42.31         43.39         1.06 o                         
  -6   3   9        222.91        230.15         3.68 o                         
  -5   3   9         57.90         57.16         1.11 o                         
  -4   3   9        156.87        168.61         2.22 o                         
  -3   3   9         16.58         20.88         0.71 o                         
  -2   3   9         34.40         47.34         0.82 o                         
  -1   3   9         66.55         50.21         0.91 o                         
   0   3   9        200.58        227.00         2.31 o                         
   1   3   9         68.08         58.49         1.05 o                         
   2   3   9         36.44         28.08         0.74 o                         
   3   3   9          3.90          8.57         0.43 o                         
   4   3   9        170.94        159.46         2.07 o                         
   5   3   9        577.16        519.32         4.99 o                         
   6   3   9        122.04        101.94         1.57 o                         
   7   3   9          9.57         10.03         0.69 o                         
   8   3   9          4.80          2.47         0.55 o                         
   9   3   9          3.82         12.80         1.27 o                         
  10   3   9          4.01          2.09         0.83 o                         
  11   3   9         14.80         11.62         1.38 o                         
  12   3   9          6.40          8.80         1.49 o                         
  13   3   9         14.88         16.10         2.15 o                         
  14   3   9          3.35          4.56         1.43 o                         
  15   3   9          1.91          2.17         1.82 o                         
 -15   4   9          0.01         -0.24         1.41 o                         
 -14   4   9          2.81         -0.52         1.31 o                         
 -13   4   9          0.26         -0.87         0.87 o                         
 -12   4   9          4.76          3.02         1.41 o                         
 -11   4   9          1.89          4.25         1.28 o                         
 -10   4   9         20.05         19.67         1.91 o                         
  -9   4   9          0.00          0.02         0.78 o                         
  -8   4   9         36.17         42.47         3.53 o                         
  -7   4   9         12.04          7.09         0.92 o                         
  -6   4   9        295.53        292.26         6.13 o                         
  -5   4   9        170.76        174.68         2.82 o                         
  -4   4   9         11.87         12.81         0.76 o                         
  -3   4   9         41.96         47.76         1.23 o                         
  -2   4   9         15.26         15.73         0.77 o                         
  -1   4   9          3.70          0.61         0.24 o                         
   0   4   9         66.55         74.65         1.32 o                         
   1   4   9         95.33         87.99         1.49 o                         
   2   4   9        203.12        185.37         2.30 o                         
   3   4   9          1.93         -0.17         0.28 o                         
   4   4   9        545.13        516.47         5.29 o                         
   5   4   9        331.00        336.44         5.04 o                         
   6   4   9        118.09        115.50         2.76 o                         
   7   4   9        144.35        150.00         3.95 o                         
   8   4   9          0.71          1.05         0.64 o                         
   9   4   9          0.65          0.53         0.84 o                         
  10   4   9         22.29         15.08         1.86 o                         
  11   4   9         23.10         24.55         2.23 o                         
  12   4   9          1.96         -0.47         1.20 o                         
  13   4   9         19.61         31.19         2.97 o                         
 -13   5   9          0.01         -0.78         2.32 o                         
 -12   5   9          9.76          9.65         1.83 o                         
 -11   5   9          0.21         -0.78         2.39 o                         
 -10   5   9          1.09          0.88         1.00 o                         
  -9   5   9          3.37          1.94         1.05 o                         
  -8   5   9          0.47          0.68         0.95 o                         
  -7   5   9         14.29         12.81         1.37 o                         
  -6   5   9        197.40        212.82         5.60 o                         
  -5   5   9        139.13        149.01         3.69 o                         
  -4   5   9        205.01        193.20         4.85 o                         
  -3   5   9          0.03          0.64         0.59 o                         
  -2   5   9          0.73          0.69         0.48 o                         
  -1   5   9         74.75         85.75         2.13 o                         
   0   5   9         35.38         42.04         1.83 o                         
   1   5   9         93.96         90.67         2.39 o                         
   2   5   9        183.66        180.16         3.22 o                         
   3   5   9         89.35         89.51         2.35 o                         
   4   5   9          8.70         10.03         1.21 o                         
   5   5   9        329.31        349.89         7.56 o                         
   6   5   9          9.57         10.73         1.40 o                         
   7   5   9          0.37          1.04         1.03 o                         
   8   5   9          0.04         -0.98         0.98 o                         
   9   5   9          4.79          1.94         2.01 o                         
  10   5   9         23.80         19.84         2.57 o                         
  11   5   9          0.40          1.53         1.52 o                         
  12   5   9          0.00         -1.36         1.36 o                         
 -11   6   9          0.01         -1.58         1.58 o                         
 -10   6   9          5.11          6.45         1.83 o                         
  -9   6   9         13.44         33.39         6.69 o                         
  -8   6   9          0.01          1.71         1.44 o                         
  -7   6   9         12.10         17.09         2.39 o                         
  -6   6   9          1.98          0.55         1.28 o                         
  -5   6   9          7.58          5.87         1.51 o                         
  -4   6   9         17.29         18.66         2.16 o                         
  -3   6   9          1.13          2.02         0.98 o                         
  -2   6   9          8.38          3.88         1.44 o                         
  -1   6   9         38.49         41.87         2.66 o                         
   0   6   9         44.21         54.80         2.98 o                         
   1   6   9         19.82         15.99         1.69 o                         
   2   6   9          0.63         -0.58         1.55 o                         
   3   6   9         55.95         61.26         9.24 o                         
   4   6   9          0.17         -1.08         1.24 o                         
   5   6   9         10.95          7.45         2.01 o                         
   6   6   9          0.62          0.03         1.27 o                         
   7   6   9          0.48         -0.82         1.12 o                         
   8   6   9          1.60         -0.68         1.56 o                         
   9   6   9          1.18          4.46         2.09 o                         
  10   6   9          0.50         -1.82         1.82 o                         
  -7   7   9          1.23         -0.62         2.06 o                         
  -6   7   9         41.11         39.13         4.20 o                         
  -5   7   9          8.27          8.67         2.08 o                         
  -4   7   9          2.48          1.61         1.66 o                         
  -3   7   9          2.06          4.70         3.37 o                         
  -2   7   9          0.51         -1.74         1.74 o                         
  -1   7   9          6.38         11.30         2.26 o                         
   0   7   9          4.85          3.15         2.19 o                         
   1   7   9          1.48         -0.37         4.02 o                         
   2   7   9          2.74          1.60         3.81 o                         
   3   7   9         24.39         28.16         3.40 o                         
   4   7   9          4.77          6.66         2.26 o                         
   5   7   9         30.36         34.61         3.96 o                         
   6   7   9         31.70         53.77         5.72 o                         
 -17   0  10         25.86         29.45         4.53 o                         
 -16   0  10          0.21          0.71         1.67 o                         
 -15   0  10          5.63          3.02         1.61 o                         
 -14   0  10          0.17         -0.98         1.23 o                         
 -13   0  10          8.73          7.33         1.24 o                         
 -12   0  10         74.66         68.04         3.02 o                         
 -11   0  10        153.50        168.27         4.57 o                         
 -10   0  10        300.16        302.86         5.14 o                         
  -9   0  10          0.40          0.21         0.40 o                         
  -8   0  10        122.81        127.99         2.58 o                         
  -7   0  10        106.62        122.81         2.40 o                         
  -6   0  10       3972.38       4416.00       132.71 o                         
  -5   0  10       1649.82       1739.92        20.76 o                         
  -4   0  10        307.48        303.96         4.09 o                         
  -3   0  10       6710.96       7138.33       158.17 o                         
  -2   0  10       4250.87       3856.99        98.75 o                         
  -1   0  10       6997.81       6927.17       157.88 o                         
   0   0  10       2418.67       2305.63        68.76 o                         
   1   0  10          0.25          0.62         0.20 o                         
   2   0  10       4268.59       4305.06       138.10 o                         
   3   0  10       1285.38       1110.01        17.23 o                         
   4   0  10       1544.63       1569.98        17.36 o                         
   5   0  10        178.36        181.91         3.00 o                         
   6   0  10          3.14          0.39         0.33 o                         
   7   0  10        118.29         99.38         2.31 o                         
   8   0  10        109.71        109.00         2.56 o                         
   9   0  10        250.89        231.51         4.48 o                         
  10   0  10         87.58         83.15         2.95 o                         
  11   0  10         60.63         54.20         2.49 o                         
  12   0  10          1.19         -0.72         0.99 o                         
  13   0  10         38.33         29.54         2.94 o                         
  14   0  10          4.96          3.48         2.17 o                         
  15   0  10         30.07         24.34         5.65 o                         
  16   0  10         24.35         28.62         4.89 o                         
 -17   1  10          0.53         -0.24         1.51 o                         
 -16   1  10          2.78          2.91         1.31 o                         
 -15   1  10          0.63         -0.90         0.90 o                         
 -14   1  10         16.02         10.74         1.26 o                         
 -13   1  10          0.07         -0.54         0.54 o                         
 -12   1  10          4.60          7.71         0.72 o                         
 -11   1  10        109.99        117.54         2.26 o                         
 -10   1  10          0.19          0.12         0.29 o                         
  -9   1  10          6.02          4.53         0.40 o                         
  -8   1  10        156.28        186.61         2.28 o                         
  -7   1  10         46.94         47.48         0.97 o                         
  -6   1  10        801.52        783.14         6.63 o                         
  -5   1  10       4623.86       4949.85       111.42 o                         
  -4   1  10        523.74        557.27         4.53 o                         
  -3   1  10        183.90        210.96         2.12 o                         
  -2   1  10        141.91        114.41         1.26 o                         
  -1   1  10          0.01          0.17         0.12 o                         
   0   1  10         65.16         63.78         1.02 o                         
   1   1  10        113.69        121.71         1.38 o                         
   2   1  10       2627.54       2612.17        38.14 o                         
   3   1  10       1585.61       1616.29        12.86 o                         
   4   1  10       5176.27       5187.87       127.05 o                         
   5   1  10        144.26        156.04         1.90 o                         
   6   1  10          6.18          4.71         0.36 o                         
   7   1  10        141.03        153.21         2.02 o                         
   8   1  10        133.65        128.27         1.92 o                         
   9   1  10         24.76         22.86         0.99 o                         
  10   1  10        168.34        169.16         3.15 o                         
  11   1  10         90.61         99.86         2.94 o                         
  12   1  10          0.01         -0.68         0.68 o                         
  13   1  10          7.53         14.22         1.78 o                         
  14   1  10         24.88         19.64         1.94 o                         
  15   1  10         27.90         33.88         2.80 o                         
  16   1  10          0.01          1.87         1.39 o                         
 -16   2  10          3.82          6.04         2.05 o                         
 -15   2  10         13.98         13.65         1.93 o                         
 -14   2  10          0.39          1.60         0.99 o                         
 -13   2  10         26.80         24.60         1.87 o                         
 -12   2  10         28.39         29.35         1.96 o                         
 -11   2  10         27.93         35.10         2.37 o                         
 -10   2  10         67.93         65.18         1.77 o                         
  -9   2  10          0.67          0.84         0.35 o                         
  -8   2  10          1.11          0.45         0.18 o                         
  -7   2  10         77.73         82.80         1.28 o                         
  -6   2  10        282.55        293.44         2.98 o                         
  -5   2  10       1810.57       1875.37        14.17 o                         
  -4   2  10        901.28        908.79         7.44 o                         
  -3   2  10         21.27         25.35         0.61 o                         
  -2   2  10         19.18         27.96         0.60 o                         
  -1   2  10        942.37        909.64         7.35 o                         
   0   2  10          8.20          4.63         0.27 o                         
   1   2  10       2023.32       2092.72        16.04 o                         
   2   2  10        115.65        153.32         1.77 o                         
   3   2  10         59.85         65.61         1.08 o                         
   4   2  10        935.17        954.81         7.92 o                         
   5   2  10        160.54        140.68         1.82 o                         
   6   2  10         15.92         12.40         0.55 o                         
   7   2  10         53.09         72.67         1.32 o                         
   8   2  10        371.01        402.86         4.59 o                         
   9   2  10        104.83        122.05         2.72 o                         
  10   2  10        166.58        157.52         3.46 o                         
  11   2  10         20.51         15.07         1.43 o                         
  12   2  10         73.85         85.54         3.27 o                         
  13   2  10          1.53          0.68         0.86 o                         
  14   2  10          2.14          0.52         1.27 o                         
  15   2  10         30.02         27.99         2.55 o                         
 -16   3  10         13.91         14.76         2.58 o                         
 -15   3  10          2.25          1.50         1.68 o                         
 -14   3  10          1.60          1.39         0.95 o                         
 -13   3  10          3.92          2.59         1.12 o                         
 -12   3  10          4.02          3.35         1.03 o                         
 -11   3  10          0.88          2.49         0.92 o                         
 -10   3  10         27.37         23.49         1.98 o                         
  -9   3  10        102.21         80.36         2.31 o                         
  -8   3  10         64.51         63.11         1.69 o                         
  -7   3  10        182.03        179.43         3.69 o                         
  -6   3  10         19.21         10.47         0.54 o                         
  -5   3  10          2.39          2.18         0.33 o                         
  -4   3  10          2.06          0.58         0.23 o                         
  -3   3  10          2.24          0.06         0.24 o                         
  -2   3  10          1.83          1.52         0.24 o                         
  -1   3  10         12.98         13.24         0.50 o                         
   0   3  10        418.51        416.01         3.91 o                         
   1   3  10         62.88         51.90         0.98 o                         
   2   3  10        145.04        139.87         1.80 o                         
   3   3  10         97.08        100.00         1.49 o                         
   4   3  10        942.48        921.84         8.07 o                         
   5   3  10        104.06        103.29         1.60 o                         
   6   3  10          0.61          1.02         0.28 o                         
   7   3  10        204.91        215.57         3.45 o                         
   8   3  10          0.09         -0.45         0.45 o                         
   9   3  10          2.06          0.05         0.70 o                         
  10   3  10         42.04         41.33         2.23 o                         
  11   3  10         32.79         39.80         3.19 o                         
  12   3  10          4.15          3.46         1.05 o                         
  13   3  10          3.85         -0.33         1.05 o                         
  14   3  10          4.73          2.62         1.35 o                         
 -15   4  10         10.45         15.14         2.06 o                         
 -14   4  10          0.85          0.89         1.32 o                         
 -13   4  10          1.99         -1.24         1.24 o                         
 -12   4  10          1.28         -1.07         1.07 o                         
 -11   4  10         11.39         14.27         1.99 o                         
 -10   4  10         14.76         11.95         1.51 o                         
  -9   4  10          4.73          4.39         1.13 o                         
  -8   4  10        166.56        171.05         4.89 o                         
  -7   4  10        211.45        233.35         5.03 o                         
  -6   4  10         97.76        118.61         2.62 o                         
  -5   4  10        199.33        198.61         3.90 o                         
  -4   4  10         55.09         51.34         1.64 o                         
  -3   4  10         52.79         62.11         1.39 o                         
  -2   4  10        266.48        261.66         3.64 o                         
  -1   4  10         85.56         87.77         1.41 o                         
   0   4  10          9.24          4.71         0.41 o                         
   1   4  10        293.10        272.63         3.11 o                         
   2   4  10        150.49        132.39         1.94 o                         
   3   4  10          8.92         10.64         0.60 o                         
   4   4  10        552.39        543.81         6.99 o                         
   5   4  10        393.62        400.55         5.58 o                         
   6   4  10         30.24         25.77         1.41 o                         
   7   4  10          6.02          6.86         1.04 o                         
   8   4  10          0.32         -0.51         0.76 o                         
   9   4  10         91.81         96.01         3.94 o                         
  10   4  10         48.41         52.19         4.24 o                         
  11   4  10          3.79          2.88         1.38 o                         
  12   4  10         36.97         30.56         4.86 o                         
  13   4  10         10.54         12.40         2.13 o                         
 -13   5  10          1.41          0.60         1.63 o                         
 -12   5  10          0.11         -0.75         1.31 o                         
 -11   5  10          7.44         12.94         1.84 o                         
 -10   5  10         17.32         16.57         1.95 o                         
  -9   5  10          1.02          0.88         0.87 o                         
  -8   5  10          0.84          0.18         0.90 o                         
  -7   5  10          9.24         11.39         1.55 o                         
  -6   5  10         13.15          9.63         1.32 o                         
  -5   5  10         21.87         18.58         1.54 o                         
  -4   5  10          3.38          4.82         1.09 o                         
  -3   5  10          3.09          1.87         0.60 o                         
  -2   5  10         18.74         16.46         1.04 o                         
  -1   5  10         35.74         37.62         2.03 o                         
   0   5  10        225.27        229.20         3.78 o                         
   1   5  10        239.65        248.92         4.55 o                         
   2   5  10          8.88          4.44         0.71 o                         
   3   5  10          4.64          3.43         0.69 o                         
   4   5  10        175.34        170.08         3.83 o                         
   5   5  10          9.44         10.47         1.32 o                         
   6   5  10          9.30         10.23         1.60 o                         
   7   5  10         14.64         17.93         2.06 o                         
   8   5  10          2.41          4.50         1.38 o                         
   9   5  10          0.01         -0.97         1.41 o                         
  10   5  10          1.07          0.18         1.23 o                         
  11   5  10          0.73         -0.53         1.82 o                         
  12   5  10          4.47          0.47         1.61 o                         
 -11   6  10          1.05         -1.41         1.41 o                         
 -10   6  10          0.30         -1.91         1.91 o                         
  -9   6  10          2.06          0.74         1.38 o                         
  -8   6  10         27.08         23.93         2.69 o                         
  -7   6  10         50.31         53.58         4.83 o                         
  -6   6  10         16.65         10.12         1.88 o                         
  -5   6  10         38.16         29.67         2.72 o                         
  -4   6  10          9.77          8.71         1.48 o                         
  -3   6  10         24.29         25.38         2.11 o                         
  -2   6  10          0.00         -1.31         1.31 o                         
  -1   6  10         50.30         53.72         2.75 o                         
   0   6  10         44.56         50.76         2.79 o                         
   1   6  10          4.23          0.70         0.90 o                         
   2   6  10         18.31         17.67         1.98 o                         
   3   6  10         11.95          7.95         2.21 o                         
   4   6  10         33.70         29.21         3.12 o                         
   5   6  10         44.43         41.34         3.91 o                         
   6   6  10         15.93         13.92         2.51 o                         
   7   6  10          1.00          0.23         2.07 o                         
   8   6  10         18.36         20.87         3.13 o                         
   9   6  10          8.89          7.56         2.55 o                         
  -7   7  10          6.57          3.56         3.04 o                         
  -6   7  10          3.85          1.30         1.87 o                         
  -5   7  10          0.50         -0.39         1.83 o                         
  -4   7  10          1.85         -0.34         1.63 o                         
  -3   7  10          0.42         -1.64         1.70 o                         
  -2   7  10          0.11         -0.79         1.26 o                         
  -1   7  10          0.12         -1.03         1.29 o                         
   0   7  10          0.01          0.18         3.69 o                         
   1   7  10          5.87         10.58         2.75 o                         
   2   7  10         11.35         10.75         2.53 o                         
   3   7  10         11.73         15.66         2.74 o                         
   4   7  10          0.02         -1.44         1.44 o                         
   5   7  10          0.91         -0.88         1.87 o                         
   6   7  10          2.47          5.02         2.28 o                         
 -17   1  11          7.23          9.51         2.39 o                         
 -16   1  11          4.89          4.86         1.46 o                         
 -15   1  11          0.02         -0.83         0.84 o                         
 -14   1  11          3.01          3.37         0.89 o                         
 -13   1  11         25.24         29.96         1.88 o                         
 -12   1  11          4.38          5.45         0.67 o                         
 -11   1  11        472.24        470.66         5.62 o                         
 -10   1  11          1.54         -0.07         0.28 o                         
  -9   1  11         19.42         23.54         0.83 o                         
  -8   1  11        113.13        144.26         1.96 o                         
  -7   1  11        441.31        440.57         4.20 o                         
  -6   1  11       1451.09       1447.98        11.54 o                         
  -5   1  11        434.87        373.37         3.54 o                         
  -4   1  11       2146.78       2089.62        16.04 o                         
  -3   1  11       1209.12       1279.10        10.05 o                         
  -2   1  11        472.79        478.79         4.11 o                         
  -1   1  11         84.35         78.69         1.05 o                         
   0   1  11        148.36        127.80         1.74 o                         
   1   1  11        207.78        187.16         1.93 o                         
   2   1  11         62.66         73.05         1.06 o                         
   3   1  11        825.07        800.95         9.14 o                         
   4   1  11        581.10        577.55         5.07 o                         
   5   1  11       2134.93       2193.35        17.01 o                         
   6   1  11          0.00          0.35         0.23 o                         
   7   1  11        228.55        250.59         2.94 o                         
   8   1  11         70.43         71.24         1.40 o                         
   9   1  11         47.04         45.22         1.36 o                         
  10   1  11        469.54        457.61         6.80 o                         
  11   1  11         14.56         10.16         1.07 o                         
  12   1  11         22.62         20.12         1.49 o                         
  13   1  11          6.67          4.62         1.22 o                         
  14   1  11          9.94          9.17         1.61 o                         
  15   1  11          1.99          3.06         1.35 o                         
 -16   2  11          0.70         -1.33         1.33 o                         
 -15   2  11          1.07         -0.44         0.79 o                         
 -14   2  11         33.59         32.60         2.48 o                         
 -13   2  11          0.30          0.27         0.81 o                         
 -12   2  11         36.07         27.78         1.90 o                         
 -11   2  11         29.70         36.05         2.02 o                         
 -10   2  11         24.28         20.67         1.22 o                         
  -9   2  11         16.86         12.67         0.61 o                         
  -8   2  11         82.20         81.04         1.41 o                         
  -7   2  11          0.17          0.95         0.22 o                         
  -6   2  11         10.37         12.59         0.50 o                         
  -5   2  11          8.44         13.74         0.53 o                         
  -4   2  11         42.15         91.07         1.31 o                         
  -3   2  11       1759.04       1868.95        14.01 o                         
  -2   2  11        303.51        310.40         2.97 o                         
  -1   2  11         47.65         48.92         0.76 o                         
   0   2  11        222.82        221.13         2.62 o                         
   1   2  11          9.60         14.65         0.76 o                         
   2   2  11        790.63        842.50         7.23 o                         
   3   2  11        609.51        725.40         6.19 o                         
   4   2  11        198.91        168.93         2.09 o                         
   5   2  11         10.78          7.99         0.44 o                         
   6   2  11         49.26         46.08         1.03 o                         
   7   2  11        182.69        199.52         2.51 o                         
   8   2  11          2.93          1.04         0.43 o                         
   9   2  11        154.75        143.38         3.02 o                         
  10   2  11         14.70         19.07         1.40 o                         
  11   2  11         66.96         67.28         2.80 o                         
  12   2  11          5.01          0.35         0.99 o                         
  13   2  11          0.36         -0.62         0.89 o                         
  14   2  11          1.03          0.50         1.14 o                         
  15   2  11          0.81         -1.06         1.19 o                         
 -16   3  11          0.03         -1.56         1.56 o                         
 -15   3  11          3.35          1.60         1.55 o                         
 -14   3  11          9.47          6.12         1.76 o                         
 -13   3  11          0.47         -0.89         0.89 o                         
 -12   3  11         20.92         26.00         2.42 o                         
 -11   3  11         41.15         48.69         2.79 o                         
 -10   3  11          0.26         -0.37         0.80 o                         
  -9   3  11         13.49         11.18         0.94 o                         
  -8   3  11          0.30          0.51         0.41 o                         
  -7   3  11         86.58         84.75         2.19 o                         
  -6   3  11        356.32        373.43         3.97 o                         
  -5   3  11          3.57          2.47         0.29 o                         
  -4   3  11          6.51          7.74         0.39 o                         
  -3   3  11         62.55         65.83         1.04 o                         
  -2   3  11        353.96        405.23         3.83 o                         
  -1   3  11        324.03        345.37         3.29 o                         
   0   3  11         17.89         10.90         0.48 o                         
   1   3  11        104.97        118.93         1.61 o                         
   2   3  11        110.66        110.72         1.56 o                         
   3   3  11        266.20        246.89         2.80 o                         
   4   3  11          2.89          1.48         0.30 o                         
   5   3  11        124.65        141.20         2.22 o                         
   6   3  11          6.56         10.18         0.56 o                         
   7   3  11         40.46         39.82         1.77 o                         
   8   3  11          8.66          7.93         0.85 o                         
   9   3  11         15.38         14.96         1.40 o                         
  10   3  11          1.32          1.78         0.75 o                         
  11   3  11          9.15          8.34         1.25 o                         
  12   3  11          1.45         -0.49         0.93 o                         
  13   3  11         14.09         13.49         1.76 o                         
  14   3  11          9.11          4.71         1.50 o                         
 -15   4  11          0.51         -0.50         1.72 o                         
 -14   4  11          0.34         -0.99         1.98 o                         
 -13   4  11          2.28         -0.18         1.23 o                         
 -12   4  11          8.03          4.73         1.31 o                         
 -11   4  11         90.90        106.18         4.18 o                         
 -10   4  11          6.42          4.65         1.21 o                         
  -9   4  11          0.00          0.60         0.88 o                         
  -8   4  11         33.01         31.28         2.18 o                         
  -7   4  11         32.75         27.79         1.88 o                         
  -6   4  11        202.14        223.75         4.89 o                         
  -5   4  11          9.12          7.48         0.66 o                         
  -4   4  11         98.94        103.31         1.96 o                         
  -3   4  11        133.47        132.86         2.22 o                         
  -2   4  11          1.63          0.66         0.34 o                         
  -1   4  11          0.01          0.17         0.26 o                         
   0   4  11        187.09        177.71         2.43 o                         
   1   4  11        408.75        401.21         4.17 o                         
   2   4  11         12.38         12.13         0.64 o                         
   3   4  11         86.78         86.32         1.64 o                         
   4   4  11         96.71        102.32         2.04 o                         
   5   4  11         49.80         44.37         1.73 o                         
   6   4  11         13.09         12.58         1.05 o                         
   7   4  11          8.71          6.68         0.94 o                         
   8   4  11         23.77         19.11         1.62 o                         
   9   4  11          1.53          1.08         0.74 o                         
  10   4  11          1.94          2.00         0.96 o                         
  11   4  11         47.48         58.63         4.02 o                         
  12   4  11          0.49          3.82         1.38 o                         
  13   4  11          0.19         -1.57         1.74 o                         
 -13   5  11          0.49         -1.30         1.30 o                         
 -12   5  11         16.12         17.62         2.26 o                         
 -11   5  11          2.14          2.88         1.22 o                         
 -10   5  11          8.14          9.17         1.61 o                         
  -9   5  11         22.30         20.22         2.15 o                         
  -8   5  11        124.84        147.69         4.80 o                         
  -7   5  11         60.37         74.07         3.27 o                         
  -6   5  11          0.24         -0.38         0.76 o                         
  -5   5  11        103.23        104.61         3.29 o                         
  -4   5  11        154.57        166.32         5.10 o                         
  -3   5  11          1.38          2.85         0.68 o                         
  -2   5  11         66.49         71.88         2.15 o                         
  -1   5  11        112.51        117.85         2.55 o                         
   0   5  11        511.07        507.17         6.95 o                         
   1   5  11        231.41        251.93         4.82 o                         
   2   5  11          3.41          2.04         0.68 o                         
   3   5  11          1.20          0.97         0.66 o                         
   4   5  11         20.08         17.20         1.43 o                         
   5   5  11          0.05         -0.78         0.78 o                         
   6   5  11         23.24         19.26         2.09 o                         
   7   5  11          9.80          8.78         2.29 o                         
   8   5  11         42.08         45.48         4.34 o                         
   9   5  11         45.09         60.90         3.87 o                         
  10   5  11          0.01         -1.11         1.23 o                         
  11   5  11          0.32         -1.21         1.21 o                         
 -11   6  11          3.77          1.60         1.92 o                         
 -10   6  11          1.30          1.72         2.35 o                         
  -9   6  11          3.66          2.54         1.73 o                         
  -8   6  11          6.26          2.81         1.43 o                         
  -7   6  11          6.39          7.20         1.75 o                         
  -6   6  11          9.17         10.09         1.88 o                         
  -5   6  11          7.70          7.10         1.72 o                         
  -4   6  11         12.33          9.32         2.42 o                         
  -3   6  11         13.34         14.09         1.57 o                         
  -2   6  11          2.40          2.91         1.01 o                         
  -1   6  11          8.20         11.86         2.01 o                         
   0   6  11         30.49         33.31         2.35 o                         
   1   6  11          4.86          1.89         1.06 o                         
   2   6  11          1.70          1.28         1.41 o                         
   3   6  11         63.68         63.27         6.61 o                         
   4   6  11          4.93          3.08         1.55 o                         
   5   6  11          0.19         -1.49         1.49 o                         
   6   6  11          0.08         -1.59         1.76 o                         
   7   6  11          0.37         -0.81         1.47 o                         
   8   6  11          0.01         -1.47         1.47 o                         
   9   6  11          0.40          0.56         1.84 o                         
  -7   7  11         11.50         15.62         3.42 o                         
  -6   7  11          0.53         -1.49         1.49 o                         
  -5   7  11         20.89         31.33         3.56 o                         
  -4   7  11          0.00         -1.61         1.61 o                         
  -3   7  11          0.31         -1.58         1.58 o                         
  -2   7  11          1.39         -1.60         1.60 o                         
  -1   7  11         23.60         19.51         2.39 o                         
   0   7  11         12.64         15.05         3.28 o                         
   1   7  11          0.14          0.72         1.87 o                         
   2   7  11          2.78          1.97         4.67 o                         
   3   7  11         26.50         30.66         5.02 o                         
   4   7  11         24.11         24.63         3.50 o                         
   5   7  11          0.32         -2.77         2.77 o                         
 -17   0  12          1.46          2.83         3.04 o                         
 -16   0  12         10.84         15.72         6.30 o                         
 -15   0  12         11.48         10.64         2.66 o                         
 -14   0  12          9.30          7.91         2.19 o                         
 -13   0  12          0.08         -0.34         0.75 o                         
 -12   0  12         54.08         59.40         2.86 o                         
 -11   0  12        417.38        371.25         6.19 o                         
 -10   0  12        161.79        172.37         3.84 o                         
  -9   0  12        734.90        794.22        10.70 o                         
  -8   0  12         57.05         45.29         1.47 o                         
  -7   0  12         35.69         42.97         1.35 o                         
  -5   0  12        187.77        174.15         2.86 o                         
  -4   0  12        735.48        666.05         8.81 o                         
  -3   0  12        489.29        485.47         6.00 o                         
  -2   0  12       9437.83       9968.07       210.13 o                         
  -1   0  12        246.86        281.49         3.76 o                         
   0   0  12        200.46        232.03         3.41 o                         
   1   0  12        636.94        647.22         7.63 o                         
   2   0  12        354.03        351.99         4.61 o                         
   3   0  12        426.19        498.84         6.25 o                         
   4   0  12        775.31        780.75         9.30 o                         
   5   0  12         99.49        101.87         2.10 o                         
   6   0  12        285.48        278.81         4.25 o                         
   7   0  12         27.00         19.30         1.11 o                         
   8   0  12        497.19        544.65         7.91 o                         
   9   0  12          5.98         31.00         2.46 o                         
  10   0  12          3.20          3.08         0.80 o                         
  11   0  12          0.02         -0.47         0.85 o                         
  12   0  12          3.33          4.14         1.33 o                         
  13   0  12         50.54         44.80         5.33 o                         
  14   0  12          0.04          1.17         1.67 o                         
  15   0  12         81.33        116.21         9.57 o                         
 -17   1  12          0.09          1.31         1.88 o                         
 -16   1  12          3.22          0.60         1.21 o                         
 -15   1  12          0.01         -0.91         0.92 o                         
 -14   1  12          0.11         -0.66         0.66 o                         
 -13   1  12          8.29          9.12         1.14 o                         
 -12   1  12         18.94         19.84         1.14 o                         
 -11   1  12        184.07        192.71         3.18 o                         
 -10   1  12          4.78          3.16         0.49 o                         
  -9   1  12         37.21         32.34         0.97 o                         
  -8   1  12        116.86        127.50         1.88 o                         
  -7   1  12          7.59          9.83         0.49 o                         
  -6   1  12         33.55         24.28         0.71 o                         
  -5   1  12         12.03         20.13         0.61 o                         
  -4   1  12          1.28          0.46         0.19 o                         
  -3   1  12         12.09         16.26         0.53 o                         
  -2   1  12        957.01        982.80         8.90 o                         
  -1   1  12         33.12         33.09         0.62 o                         
   0   1  12        205.67        210.43         2.05 o                         
   1   1  12          0.13          0.36         0.13 o                         
   2   1  12        310.58        312.76         3.09 o                         
   3   1  12         41.20         51.55         1.01 o                         
   4   1  12         73.85         75.04         1.19 o                         
   5   1  12        103.73        102.34         1.50 o                         
   6   1  12        218.53        218.92         2.54 o                         
   7   1  12        170.59        157.40         2.22 o                         
   8   1  12        300.52        276.15         3.80 o                         
   9   1  12          0.02          0.74         0.40 o                         
  10   1  12          5.46          7.87         0.88 o                         
  11   1  12         46.56         60.12         2.32 o                         
  12   1  12         12.16         10.70         1.21 o                         
  13   1  12          3.01          3.15         1.08 o                         
  14   1  12          1.09          0.56         1.27 o                         
  15   1  12         20.72         19.75         2.20 o                         
 -16   2  12          4.00          8.24         1.87 o                         
 -15   2  12          0.08         -0.29         0.93 o                         
 -14   2  12         66.61         84.02         3.74 o                         
 -13   2  12          5.56          7.44         1.22 o                         
 -12   2  12        187.83        208.93         5.05 o                         
 -11   2  12          3.09          0.81         0.65 o                         
 -10   2  12         51.94         51.10         2.16 o                         
  -9   2  12         76.95         78.22         1.60 o                         
  -8   2  12         37.93         46.25         0.97 o                         
  -7   2  12        242.51        260.27         2.90 o                         
  -6   2  12          2.23          1.89         0.26 o                         
  -5   2  12         88.82        103.57         1.45 o                         
  -4   2  12        205.71        190.71         2.13 o                         
  -3   2  12        143.28        147.47         1.75 o                         
  -2   2  12         38.43         29.21         0.75 o                         
  -1   2  12       1340.45       1378.46        11.71 o                         
   0   2  12       3518.46       3487.16        49.98 o                         
   1   2  12        186.30        178.16         2.25 o                         
   2   2  12         33.20         38.89         0.80 o                         
   3   2  12        444.97        446.57         4.00 o                         
   4   2  12         29.49         27.00         0.74 o                         
   5   2  12        637.39        605.30         5.49 o                         
   6   2  12          8.94          7.15         0.48 o                         
   7   2  12        127.20        146.88         2.09 o                         
   8   2  12         17.09         13.72         0.78 o                         
   9   2  12        153.01        149.35         3.13 o                         
  10   2  12         56.55         53.23         2.81 o                         
  11   2  12        132.73        127.62         3.80 o                         
  12   2  12         19.75         17.75         1.62 o                         
  13   2  12          0.00         -0.96         0.96 o                         
  14   2  12          2.79          0.76         1.21 o                         
  15   2  12         27.66         27.10         2.58 o                         
 -16   3  12          0.53         -1.43         1.43 o                         
 -15   3  12          0.32         -0.62         1.30 o                         
 -14   3  12         14.83         16.47         2.34 o                         
 -13   3  12          0.03          0.19         1.06 o                         
 -12   3  12        115.68        131.11         5.65 o                         
 -11   3  12         68.35         76.13         3.31 o                         
 -10   3  12          4.80          1.26         0.74 o                         
  -9   3  12          8.90          9.03         1.04 o                         
  -8   3  12          7.54          7.44         0.71 o                         
  -7   3  12          2.58          0.75         0.36 o                         
  -6   3  12         13.60         17.16         0.70 o                         
  -5   3  12         56.87         48.94         0.98 o                         
  -4   3  12          2.58          1.34         0.25 o                         
  -3   3  12          1.39          8.26         0.53 o                         
  -2   3  12         10.54         16.22         0.58 o                         
  -1   3  12       1170.80       1120.90         9.17 o                         
   0   3  12        455.03        457.03         4.24 o                         
   1   3  12          6.15          8.89         0.43 o                         
   2   3  12          3.52          2.39         0.28 o                         
   3   3  12         25.10         22.93         0.76 o                         
   4   3  12        256.11        242.35         2.81 o                         
   5   3  12          1.74          0.45         0.36 o                         
   6   3  12         58.26         64.56         1.45 o                         
   7   3  12          3.45          3.51         0.62 o                         
   8   3  12         60.52         52.06         1.87 o                         
   9   3  12         29.80         34.02         2.45 o                         
  10   3  12         67.87         67.85         4.05 o                         
  11   3  12         47.74         59.65         3.87 o                         
  12   3  12          0.17          0.90         0.98 o                         
  13   3  12          5.38          4.65         1.35 o                         
  14   3  12          5.81          3.69         1.42 o                         
 -14   4  12          1.80         -1.81         1.93 o                         
 -13   4  12         17.80         16.08         2.07 o                         
 -12   4  12         56.86         49.71         3.18 o                         
 -11   4  12          1.88          3.38         1.22 o                         
 -10   4  12         66.18         76.39         4.60 o                         
  -9   4  12         19.71         24.32         2.09 o                         
  -8   4  12          2.79          0.37         0.81 o                         
  -7   4  12         20.87         15.65         1.48 o                         
  -6   4  12         37.66         40.31         2.71 o                         
  -5   4  12          1.61          3.46         0.54 o                         
  -4   4  12         19.35         21.50         1.24 o                         
  -3   4  12          2.47          2.73         0.42 o                         
  -2   4  12          5.57          8.10         0.55 o                         
  -1   4  12        120.15        124.57         1.91 o                         
   0   4  12          1.24          3.44         0.42 o                         
   1   4  12         16.05         15.17         0.69 o                         
   2   4  12        110.87        114.02         1.91 o                         
   3   4  12          2.96          2.21         0.41 o                         
   4   4  12         89.56         94.26         1.95 o                         
   5   4  12        100.76        104.92         2.81 o                         
   6   4  12          0.78         -0.12         0.49 o                         
   7   4  12         11.76          9.50         1.19 o                         
   8   4  12         36.51         39.99         2.12 o                         
   9   4  12          4.50          3.79         0.94 o                         
  10   4  12         55.75         56.29         3.75 o                         
  11   4  12          5.86          3.46         1.58 o                         
  12   4  12          8.65          5.19         1.70 o                         
  13   4  12         15.61         18.59         2.57 o                         
 -13   5  12          0.13         -1.35         1.35 o                         
 -12   5  12          0.00          1.07         1.41 o                         
 -11   5  12          0.45          3.20         1.20 o                         
 -10   5  12          4.44          6.13         1.39 o                         
  -9   5  12          9.32          9.49         1.36 o                         
  -8   5  12         15.22         18.52         2.20 o                         
  -7   5  12         16.20         10.05         1.41 o                         
  -6   5  12         25.46         26.00         1.79 o                         
  -5   5  12         68.30         82.29         4.07 o                         
  -4   5  12         34.82         39.27         2.25 o                         
  -3   5  12          3.62          2.21         0.65 o                         
  -2   5  12         16.57         18.00         1.27 o                         
  -1   5  12         20.97         27.32         2.25 o                         
   0   5  12          5.10          4.90         0.74 o                         
   1   5  12         58.24         68.25         2.31 o                         
   2   5  12          5.07          5.52         0.86 o                         
   3   5  12         48.54         49.46         1.99 o                         
   4   5  12          7.01          5.76         1.00 o                         
   5   5  12          5.61          2.65         1.32 o                         
   6   5  12          0.63          0.38         0.94 o                         
   7   5  12          9.73         16.26         2.43 o                         
   8   5  12         19.56         25.03         2.61 o                         
   9   5  12         36.80         34.56         3.10 o                         
  10   5  12         45.92         65.44         4.16 o                         
  11   5  12          9.25          9.01         2.11 o                         
 -10   6  12         20.93         29.19         3.48 o                         
  -9   6  12         23.00         30.29         3.86 o                         
  -8   6  12          7.03          2.25         1.48 o                         
  -7   6  12          5.26          3.11         1.97 o                         
  -6   6  12          0.56          1.58         1.29 o                         
  -5   6  12          0.63          0.68         1.56 o                         
  -4   6  12          4.19         -0.55         1.53 o                         
  -3   6  12          8.96          8.31         1.39 o                         
  -2   6  12         48.41         47.40         3.15 o                         
  -1   6  12        145.29        161.11         6.40 o                         
   0   6  12          1.74          0.79         1.00 o                         
   1   6  12          0.86         -0.80         0.80 o                         
   2   6  12          6.89          8.24         1.51 o                         
   3   6  12          0.60          2.38         1.64 o                         
   4   6  12         10.15         11.03         2.11 o                         
   5   6  12         38.71         33.30         3.80 o                         
   6   6  12          0.39         -1.47         1.47 o                         
   7   6  12          4.21          6.75         2.33 o                         
   8   6  12         18.19         27.89         4.53 o                         
   9   6  12          4.30          6.60         2.80 o                         
  -7   7  12          1.59         -1.43         3.48 o                         
  -6   7  12          0.96          4.20        10.21 o                         
  -5   7  12          0.35         -1.86         1.86 o                         
  -4   7  12          3.46          1.47         2.34 o                         
  -3   7  12          4.18          5.62         2.21 o                         
  -2   7  12          0.94         -0.53         2.43 o                         
  -1   7  12          0.03         -1.39         1.39 o                         
   0   7  12          0.90          0.83         2.50 o                         
   1   7  12         18.03         20.95         4.15 o                         
   2   7  12          0.21         -1.81         3.48 o                         
   3   7  12         20.67         25.71         3.73 o                         
   4   7  12          0.00         -2.06         2.06 o                         
   5   7  12          1.46          5.76         2.61 o                         
 -17   1  13          1.30         -1.97         1.97 o                         
 -16   1  13          0.51          0.17         1.65 o                         
 -15   1  13          0.00         -0.90         0.90 o                         
 -14   1  13         18.67         14.87         1.49 o                         
 -13   1  13         23.80         21.42         1.74 o                         
 -12   1  13        231.72        209.97         3.90 o                         
 -11   1  13         12.47         15.17         0.92 o                         
 -10   1  13         21.41         18.81         0.89 o                         
  -9   1  13        120.87        123.71         2.00 o                         
  -8   1  13          2.53          4.01         0.40 o                         
  -7   1  13         59.69         78.21         1.31 o                         
  -6   1  13         95.24         88.46         1.35 o                         
  -5   1  13        120.78         83.40         1.28 o                         
  -4   1  13         27.60         21.92         0.61 o                         
  -3   1  13          4.17          0.73         0.18 o                         
  -2   1  13          3.27          2.34         0.24 o                         
  -1   1  13       4024.54       3974.64       119.20 o                         
   0   1  13         36.65         44.56         0.77 o                         
   1   1  13        708.57        673.57         6.04 o                         
   2   1  13         41.93         46.74         0.86 o                         
   3   1  13        550.61        616.51         5.80 o                         
   4   1  13        636.46        650.93         5.52 o                         
   5   1  13         31.70         29.76         0.85 o                         
   6   1  13          6.42          8.92         0.50 o                         
   7   1  13        345.46        358.53         3.87 o                         
   8   1  13        442.92        458.33         5.17 o                         
   9   1  13         20.12         20.41         1.08 o                         
  10   1  13        258.18        236.97         4.57 o                         
  11   1  13         54.28         55.88         2.27 o                         
  12   1  13          2.07          0.62         0.64 o                         
  13   1  13          4.97          3.99         1.28 o                         
  14   1  13          0.42          0.07         1.02 o                         
  15   1  13         87.67        115.25         4.69 o                         
 -16   2  13          0.08          0.71         1.73 o                         
 -15   2  13          0.36         -0.98         0.98 o                         
 -14   2  13          4.57          6.15         1.46 o                         
 -13   2  13          0.02         -0.22         0.81 o                         
 -12   2  13        177.91        207.39         5.09 o                         
 -11   2  13         30.77         26.12         1.79 o                         
 -10   2  13         49.52         45.34         1.78 o                         
  -9   2  13          8.28          6.22         0.51 o                         
  -8   2  13         28.46         28.29         0.91 o                         
  -7   2  13         29.10         34.43         0.88 o                         
  -6   2  13         10.90          8.77         0.44 o                         
  -5   2  13         17.76         12.99         0.52 o                         
  -4   2  13         47.75         63.83         1.05 o                         
  -3   2  13         24.70         19.87         0.63 o                         
  -2   2  13        206.02        240.85         2.42 o                         
  -1   2  13        627.82        637.57         5.96 o                         
   0   2  13        684.04        624.29         5.89 o                         
   1   2  13        855.34        889.89         8.00 o                         
   2   2  13        265.11        264.65         2.72 o                         
   3   2  13        158.70        189.13         2.10 o                         
   4   2  13         33.59         35.70         0.85 o                         
   5   2  13         14.14         17.77         0.76 o                         
   6   2  13          0.02         -0.14         0.27 o                         
   7   2  13        472.57        465.24         4.77 o                         
   8   2  13         10.69          9.40         0.72 o                         
   9   2  13          0.55          0.95         0.56 o                         
  10   2  13         78.50         88.57         2.81 o                         
  11   2  13          1.50         -0.51         0.82 o                         
  12   2  13          5.37          5.66         1.13 o                         
  13   2  13          0.11          0.45         1.41 o                         
  14   2  13          2.07         -0.91         1.05 o                         
  15   2  13          6.96          6.14         1.65 o                         
 -16   3  13          0.48         -1.51         1.51 o                         
 -15   3  13          0.04         -0.26         1.11 o                         
 -14   3  13          1.19         -0.40         1.02 o                         
 -13   3  13         34.02         31.19         2.61 o                         
 -12   3  13         35.38         30.89         2.42 o                         
 -11   3  13         36.85         42.50         3.21 o                         
 -10   3  13         26.40         21.19         1.89 o                         
  -9   3  13          8.30          8.83         1.02 o                         
  -8   3  13          0.37          0.46         0.44 o                         
  -7   3  13         10.32          9.49         0.54 o                         
  -6   3  13         86.27         85.28         1.44 o                         
  -5   3  13          0.36          0.39         0.22 o                         
  -4   3  13          8.72          7.79         0.42 o                         
  -3   3  13          3.00          3.57         0.29 o                         
  -2   3  13         90.34         81.08         1.22 o                         
  -1   3  13          6.64          6.58         0.37 o                         
   0   3  13        137.09        137.65         1.71 o                         
   1   3  13          0.60          1.64         0.24 o                         
   2   3  13         40.63         54.90         1.08 o                         
   3   3  13        134.89        141.01         1.95 o                         
   4   3  13         88.49         84.78         1.46 o                         
   5   3  13          1.26          0.63         0.36 o                         
   6   3  13        134.92        125.01         2.25 o                         
   7   3  13          1.48          0.20         0.45 o                         
   8   3  13          0.48         -0.10         0.53 o                         
   9   3  13         41.88         40.69         2.26 o                         
  10   3  13         84.38         80.25         3.38 o                         
  11   3  13          0.22         -0.37         0.86 o                         
  12   3  13          0.70         -1.05         1.05 o                         
  13   3  13          1.75          0.66         1.06 o                         
  14   3  13          3.79          3.40         2.01 o                         
 -14   4  13          6.64          5.21         1.77 o                         
 -13   4  13          1.27         -1.02         1.02 o                         
 -12   4  13         25.44         28.57         2.48 o                         
 -11   4  13         13.89         15.38         1.81 o                         
 -10   4  13          0.46          1.09         0.80 o                         
  -9   4  13         24.79         26.34         3.01 o                         
  -8   4  13         17.02         17.03         1.54 o                         
  -7   4  13          6.09          7.54         1.03 o                         
  -6   4  13          7.36          3.57         0.75 o                         
  -5   4  13          9.66         13.06         0.89 o                         
  -4   4  13         18.84         14.62         0.87 o                         
  -3   4  13        221.25        221.06         3.19 o                         
  -2   4  13          9.53         11.95         0.57 o                         
  -1   4  13         27.51         28.29         1.61 o                         
   0   4  13         84.91         91.72         1.65 o                         
   1   4  13        133.24        119.75         1.88 o                         
   2   4  13         11.50         10.57         0.66 o                         
   3   4  13        128.61        145.23         2.32 o                         
   4   4  13        383.89        406.00         5.07 o                         
   5   4  13         98.02        100.51         2.53 o                         
   6   4  13         57.07         49.37         1.90 o                         
   7   4  13          5.93          4.85         1.16 o                         
   8   4  13          7.15          4.63         1.00 o                         
   9   4  13         19.20         16.40         1.69 o                         
  10   4  13        104.38        131.36         5.40 o                         
  11   4  13         18.36         27.56         2.83 o                         
  12   4  13          0.32         -1.33         1.33 o                         
  13   4  13          4.52          4.91         1.84 o                         
 -13   5  13          3.95          3.77         1.60 o                         
 -12   5  13          0.00         -0.96         1.85 o                         
 -11   5  13         34.29         37.45         3.39 o                         
 -10   5  13          8.40         10.59         1.56 o                         
  -9   5  13          0.85          4.45         1.20 o                         
  -8   5  13          3.45          1.91         1.04 o                         
  -7   5  13          0.75          2.09         1.79 o                         
  -6   5  13         62.73         60.65         2.67 o                         
  -5   5  13         30.23         44.46         2.57 o                         
  -4   5  13          0.01         -0.25         1.22 o                         
  -3   5  13         26.57         32.67         2.49 o                         
  -2   5  13        262.86        253.30         5.06 o                         
  -1   5  13          5.34          5.03         0.87 o                         
   0   5  13         98.74         97.16         3.42 o                         
   1   5  13          3.83          3.30         0.79 o                         
   2   5  13         39.96         35.59         1.98 o                         
   3   5  13         37.50         31.38         1.83 o                         
   4   5  13          5.48          6.28         0.94 o                         
   5   5  13         17.98         14.04         1.82 o                         
   6   5  13         14.00          9.60         1.58 o                         
   7   5  13          1.42          1.88         1.17 o                         
   8   5  13          0.04         -0.97         1.07 o                         
   9   5  13         32.55         34.34         3.11 o                         
  10   5  13          3.46          3.34         1.59 o                         
  11   5  13         37.25         41.65         3.69 o                         
 -10   6  13          5.95          8.68         2.63 o                         
  -9   6  13         10.95          6.83         2.29 o                         
  -8   6  13          0.24         -1.55         1.55 o                         
  -7   6  13         24.44         29.34         3.48 o                         
  -6   6  13          0.13         -1.50         1.50 o                         
  -5   6  13          0.01         -1.30         1.41 o                         
  -4   6  13          3.02          2.74         1.14 o                         
  -3   6  13         37.71         35.43         3.79 o                         
  -2   6  13          4.34          7.21         1.21 o                         
  -1   6  13          6.93         12.76         1.70 o                         
   0   6  13          0.30          1.31         1.03 o                         
   1   6  13          0.00         -0.93         0.93 o                         
   2   6  13         10.99         13.10         1.87 o                         
   3   6  13         11.66         17.02         2.45 o                         
   4   6  13          1.31          2.25         1.91 o                         
   5   6  13          7.79          2.17         1.62 o                         
   6   6  13          5.38         13.00         2.66 o                         
   7   6  13          1.99          0.64         1.96 o                         
   8   6  13          0.23         -0.44         1.64 o                         
   9   6  13          0.53          0.70         2.13 o                         
  -6   7  13          2.61         -1.46         2.13 o                         
  -5   7  13          4.62          3.54         2.01 o                         
  -4   7  13          0.37         -1.59         1.59 o                         
  -3   7  13          0.37         -0.55         1.66 o                         
  -2   7  13         14.94         12.37         2.51 o                         
  -1   7  13          0.07          1.24         1.72 o                         
   0   7  13         46.58         57.35         5.83 o                         
   1   7  13         16.93         20.81         3.74 o                         
   2   7  13          8.25          8.19         2.81 o                         
   3   7  13          0.03         -1.93         1.93 o                         
   4   7  13          7.99          4.72         2.40 o                         
 -17   0  14          0.17         -0.69         1.96 o                         
 -16   0  14          5.17          3.02         1.62 o                         
 -15   0  14          0.04         -0.20         1.67 o                         
 -14   0  14         28.67         40.71         4.35 o                         
 -13   0  14          1.35         -0.24         1.18 o                         
 -12   0  14          2.16          0.59         1.42 o                         
 -11   0  14         69.23         46.54         2.07 o                         
 -10   0  14         27.96         25.67         1.38 o                         
  -9   0  14          2.07          3.08         0.55 o                         
  -8   0  14          1.69          3.66         0.51 o                         
  -7   0  14        191.76        233.06         3.61 o                         
  -6   0  14        291.54        326.21         4.72 o                         
  -5   0  14        968.10       1026.67        11.26 o                         
  -4   0  14        283.60        215.30         3.31 o                         
  -3   0  14        943.28        922.70        12.34 o                         
  -2   0  14         93.69         91.11         1.78 o                         
  -1   0  14       2026.65       2068.57        45.61 o                         
   0   0  14        444.82        498.95         6.56 o                         
   1   0  14        476.65        551.07         9.13 o                         
   2   0  14        544.95        583.09         7.15 o                         
   3   0  14        776.24        787.37         9.41 o                         
   4   0  14        290.34        347.68         4.88 o                         
   5   0  14        139.53        122.12         2.44 o                         
   6   0  14        164.58        153.01         2.89 o                         
   7   0  14        166.79        173.19         3.24 o                         
   8   0  14         31.20         34.82         1.55 o                         
   9   0  14       1132.19       1081.39        17.04 o                         
  10   0  14        597.06        566.03        11.49 o                         
  11   0  14        149.72        152.82         5.89 o                         
  12   0  14          1.43         -0.11         1.11 o                         
  13   0  14          1.50         -0.18         1.32 o                         
  14   0  14          3.49          6.19         2.15 o                         
  15   0  14         16.49         12.48         2.99 o                         
 -17   1  14          0.44          0.19         1.67 o                         
 -16   1  14          0.38         -0.11         1.32 o                         
 -15   1  14          1.70          1.24         1.28 o                         
 -14   1  14          4.73          4.29         1.01 o                         
 -13   1  14          0.11         -0.65         0.65 o                         
 -12   1  14         23.52         22.14         1.55 o                         
 -11   1  14         73.95         84.66         2.28 o                         
 -10   1  14         52.90         52.72         1.41 o                         
  -9   1  14         59.42         63.66         1.39 o                         
  -8   1  14         71.70         66.49         1.28 o                         
  -7   1  14         52.36         50.80         1.05 o                         
  -6   1  14          2.14          0.03         0.22 o                         
  -5   1  14        604.41        652.91         5.72 o                         
  -4   1  14        238.23        264.64         2.74 o                         
  -3   1  14        206.66        248.40         2.49 o                         
  -2   1  14       2648.86       2755.08        26.36 o                         
  -1   1  14        509.07        506.69         4.45 o                         
   0   1  14       4381.32       4317.96       129.44 o                         
   1   1  14       2656.31       2618.86        24.27 o                         
   2   1  14        292.86        299.63         2.97 o                         
   3   1  14          0.09          0.04         0.18 o                         
   4   1  14        270.71        237.86         2.62 o                         
   5   1  14          9.51          9.55         0.51 o                         
   6   1  14          3.54          2.48         0.35 o                         
   7   1  14         73.22         70.18         1.40 o                         
   8   1  14        838.33        809.45         8.47 o                         
   9   1  14        294.16        320.27         4.67 o                         
  10   1  14          3.41          0.73         0.62 o                         
  11   1  14          8.74          6.74         0.96 o                         
  12   1  14          0.17          0.94         0.90 o                         
  13   1  14          5.11          4.84         1.25 o                         
  14   1  14          7.75          5.07         1.36 o                         
  15   1  14          3.57          5.73         1.88 o                         
 -16   2  14          5.52          4.46         2.00 o                         
 -15   2  14          0.24         -0.38         1.32 o                         
 -14   2  14          0.01          0.33         0.96 o                         
 -13   2  14          0.00          0.43         0.93 o                         
 -12   2  14         41.57         38.35         2.48 o                         
 -11   2  14        141.26        129.82         3.39 o                         
 -10   2  14          0.07          0.06         0.57 o                         
  -9   2  14         98.90         96.11         1.86 o                         
  -8   2  14          0.67          0.25         0.27 o                         
  -7   2  14        362.15        390.56         3.92 o                         
  -6   2  14         47.89         63.27         1.19 o                         
  -5   2  14         66.72         71.34         1.19 o                         
  -4   2  14         82.79         83.70         1.28 o                         
  -3   2  14        158.84        166.97         1.96 o                         
  -2   2  14         74.61         79.48         1.17 o                         
  -1   2  14         51.99         62.04         1.23 o                         
   0   2  14          2.08          0.60         0.25 o                         
   1   2  14        148.73        143.44         2.01 o                         
   2   2  14          0.71          0.29         0.20 o                         
   3   2  14         26.20         23.64         0.76 o                         
   4   2  14          6.39          4.59         0.36 o                         
   5   2  14        142.08        125.67         1.86 o                         
   6   2  14        144.08        155.08         2.17 o                         
   7   2  14        173.96        165.86         2.58 o                         
   8   2  14         12.08         13.10         0.92 o                         
   9   2  14        183.34        170.53         3.94 o                         
  10   2  14        220.12        209.65         4.57 o                         
  11   2  14          0.07         -0.71         0.71 o                         
  12   2  14          2.36          3.27         1.03 o                         
  13   2  14          0.00         -0.92         1.57 o                         
  14   2  14          9.19          9.01         1.63 o                         
 -15   3  14          3.74          1.62         2.38 o                         
 -14   3  14          1.11          2.11         1.44 o                         
 -13   3  14          6.72          6.51         2.28 o                         
 -12   3  14          0.27          0.54         0.84 o                         
 -11   3  14        102.90        108.74         4.09 o                         
 -10   3  14         17.65         12.91         1.53 o                         
  -9   3  14         11.20         12.27         1.22 o                         
  -8   3  14          6.51          9.48         0.81 o                         
  -7   3  14          8.27          6.56         0.50 o                         
  -6   3  14         33.26         37.95         0.99 o                         
  -5   3  14          5.22          7.44         0.44 o                         
  -4   3  14          2.42          0.10         0.27 o                         
  -3   3  14          0.07         -0.15         0.21 o                         
  -2   3  14        233.22        209.10         2.42 o                         
  -1   3  14        516.25        508.55         5.16 o                         
   0   3  14        670.77        666.87         6.68 o                         
   1   3  14        432.44        429.99         4.73 o                         
   2   3  14        219.15        233.78         2.70 o                         
   3   3  14          7.02          4.62         0.43 o                         
   4   3  14          0.02          1.69         0.34 o                         
   5   3  14        105.37        121.06         1.96 o                         
   6   3  14         36.32         35.55         1.35 o                         
   7   3  14          0.03         -0.46         0.46 o                         
   8   3  14          0.21          0.26         0.63 o                         
   9   3  14        183.64        193.52         5.73 o                         
  10   3  14          0.00          0.15         0.79 o                         
  11   3  14         45.39         39.80         2.20 o                         
  12   3  14          4.33          2.92         1.08 o                         
  13   3  14          0.01         -1.15         1.15 o                         
  14   3  14         12.91         18.19         4.80 o                         
 -14   4  14          0.35         -0.49         1.54 o                         
 -13   4  14          0.18         -0.20         1.54 o                         
 -12   4  14         17.89         28.83         2.53 o                         
 -11   4  14         10.20         11.66         1.80 o                         
 -10   4  14         35.65         31.73         3.14 o                         
  -9   4  14         29.89         35.98         2.66 o                         
  -8   4  14         32.45         34.24         2.32 o                         
  -7   4  14          0.27         -0.05         0.48 o                         
  -6   4  14         10.54          9.18         0.99 o                         
  -5   4  14        118.13        125.24         2.60 o                         
  -4   4  14         33.70         34.70         1.40 o                         
  -3   4  14         34.70         41.11         1.37 o                         
  -2   4  14          0.04          0.26         0.32 o                         
  -1   4  14       1236.31       1175.11        10.59 o                         
   0   4  14        939.16        933.78         8.41 o                         
   1   4  14          4.65          5.33         0.48 o                         
   2   4  14        314.69        317.62         3.89 o                         
   3   4  14        165.29        174.52         2.65 o                         
   4   4  14         57.76         55.61         1.71 o                         
   5   4  14         13.74         12.87         1.09 o                         
   6   4  14         21.88         16.80         1.50 o                         
   7   4  14         56.83         56.54         3.61 o                         
   8   4  14        101.05        124.28         4.33 o                         
   9   4  14         21.59         22.86         2.07 o                         
  10   4  14         62.57         77.91         4.26 o                         
  11   4  14         50.49         64.07         5.27 o                         
  12   4  14         20.04         18.94         2.38 o                         
 -13   5  14          0.14          0.05         1.57 o                         
 -12   5  14          0.00         -1.19         1.19 o                         
 -11   5  14         16.91         21.05         2.62 o                         
 -10   5  14         18.50         13.85         3.43 o                         
  -9   5  14         17.10         13.28         2.10 o                         
  -8   5  14          8.67          9.71         1.98 o                         
  -7   5  14         10.38         10.12         1.81 o                         
  -6   5  14          3.45          2.66         1.27 o                         
  -5   5  14          5.09          1.77         1.01 o                         
  -4   5  14          0.01          0.41         0.77 o                         
  -3   5  14         65.39         72.83         2.42 o                         
  -2   5  14         28.52         47.96         2.53 o                         
  -1   5  14         42.59         47.74         2.25 o                         
   0   5  14         51.49         61.28         2.30 o                         
   1   5  14          0.04         -0.29         0.63 o                         
   2   5  14          7.51          7.00         1.17 o                         
   3   5  14         63.36         61.16         2.89 o                         
   4   5  14         22.20         14.72         1.36 o                         
   5   5  14         52.31         56.79         3.27 o                         
   6   5  14         24.29         18.76         2.14 o                         
   7   5  14          1.01         -0.72         1.10 o                         
   8   5  14          0.30          0.87         1.91 o                         
   9   5  14          8.17         10.34         1.91 o                         
  10   5  14          3.68          0.90         1.60 o                         
  11   5  14          8.69         11.20         2.73 o                         
 -10   6  14         13.28         10.28         2.67 o                         
  -9   6  14          0.43         -0.92         2.13 o                         
  -8   6  14          9.00          5.09         1.85 o                         
  -7   6  14          0.00         -1.51         1.51 o                         
  -6   6  14          1.06         -1.04         1.04 o                         
  -5   6  14          0.01         -0.93         1.35 o                         
  -4   6  14          4.84          4.74         1.27 o                         
  -3   6  14          0.26         -0.03         0.88 o                         
  -2   6  14         11.55         15.28         2.14 o                         
  -1   6  14         82.62         84.92         4.14 o                         
   0   6  14         39.93         43.06         3.61 o                         
   1   6  14          0.01         -0.13         1.16 o                         
   2   6  14         10.24          6.54         1.59 o                         
   3   6  14          0.69         -0.22         1.68 o                         
   4   6  14          0.67         -1.17         1.42 o                         
   5   6  14          1.73         -0.21         1.42 o                         
   6   6  14          1.65          2.05         1.40 o                         
   7   6  14          2.64         -0.93         2.39 o                         
   8   6  14         21.04         15.39         3.03 o                         
  -6   7  14          0.13          0.01         1.55 o                         
  -5   7  14          0.38         -1.63         2.43 o                         
  -4   7  14          0.21         -1.34         1.34 o                         
  -3   7  14          0.56         -0.98         1.90 o                         
  -2   7  14          0.00         -1.33         1.45 o                         
  -1   7  14          0.52         -0.31         2.13 o                         
   0   7  14          0.16          1.05         2.19 o                         
   1   7  14         11.79         17.82         4.78 o                         
   2   7  14          3.92          3.91         4.02 o                         
   3   7  14          7.87          7.02         2.26 o                         
   4   7  14          0.07          1.32         3.48 o                         
 -17   1  15          1.18          2.89         2.22 o                         
 -16   1  15          0.78         -0.55         1.62 o                         
 -15   1  15         17.11         17.62         2.12 o                         
 -14   1  15          6.70          5.37         1.44 o                         
 -13   1  15          1.80          1.10         0.70 o                         
 -12   1  15          3.33          0.99         0.66 o                         
 -11   1  15         50.47         40.59         1.45 o                         
 -10   1  15        106.64         97.67         2.03 o                         
  -9   1  15         59.87         56.97         1.28 o                         
  -8   1  15          0.49         -0.26         0.26 o                         
  -7   1  15        242.43        224.51         2.63 o                         
  -6   1  15         90.09         92.96         1.42 o                         
  -5   1  15        340.31        372.22         3.53 o                         
  -4   1  15          7.79         12.07         0.51 o                         
  -3   1  15         10.85          5.59         0.35 o                         
  -2   1  15        411.89        463.92         4.18 o                         
  -1   1  15       2056.14       2034.47        15.67 o                         
   0   1  15        554.21        620.91         5.33 o                         
   1   1  15         14.91          5.59         0.34 o                         
   2   1  15        319.13        317.70         3.16 o                         
   3   1  15          2.05          1.73         0.26 o                         
   4   1  15         25.45         31.47         0.83 o                         
   5   1  15        292.62        303.31         3.57 o                         
   6   1  15          5.59          2.96         0.36 o                         
   7   1  15         84.39         81.94         1.66 o                         
   8   1  15        124.85        110.73         2.35 o                         
   9   1  15        425.46        373.87         5.26 o                         
  10   1  15          4.53          4.55         0.85 o                         
  11   1  15         87.01         77.52         2.77 o                         
  12   1  15          1.91          0.98         0.73 o                         
  13   1  15          3.61          3.00         1.18 o                         
  14   1  15          6.30          4.13         1.29 o                         
  15   1  15          4.00          1.65         1.52 o                         
 -16   2  15          0.00         -1.18         1.18 o                         
 -15   2  15          0.46          2.71         2.13 o                         
 -14   2  15          5.21          1.82         1.14 o                         
 -13   2  15          8.87          5.41         1.28 o                         
 -12   2  15         40.04         41.29         2.45 o                         
 -11   2  15          0.23          0.41         0.60 o                         
 -10   2  15          2.30          1.23         0.63 o                         
  -9   2  15         31.64         41.51         1.58 o                         
  -8   2  15         26.06         29.10         0.86 o                         
  -7   2  15         21.23         14.92         0.65 o                         
  -6   2  15         56.09         39.18         0.94 o                         
  -5   2  15        182.39        186.87         2.19 o                         
  -4   2  15        166.30        175.82         2.09 o                         
  -3   2  15          2.95          0.58         0.18 o                         
  -2   2  15        229.51        239.53         2.84 o                         
  -1   2  15       1305.03       1374.37        11.86 o                         
   0   2  15        589.07        620.42         6.20 o                         
   1   2  15          2.33          3.67         0.34 o                         
   2   2  15         73.26         84.24         1.27 o                         
   3   2  15         33.15         38.89         0.89 o                         
   4   2  15        415.28        384.79         3.87 o                         
   5   2  15          0.23          0.11         0.28 o                         
   6   2  15         10.74         12.28         0.65 o                         
   7   2  15          1.86          0.60         0.49 o                         
   8   2  15         96.65         95.65         2.43 o                         
   9   2  15         23.41         36.30         1.91 o                         
  10   2  15         76.87         74.08         2.58 o                         
  11   2  15         19.83         22.64         1.90 o                         
  12   2  15         22.48         25.87         2.01 o                         
  13   2  15          0.79          0.05         0.99 o                         
  14   2  15          0.01          1.26         1.31 o                         
 -15   3  15          4.78          7.22         2.16 o                         
 -14   3  15          0.54         -1.02         1.02 o                         
 -13   3  15          0.08          1.05         1.12 o                         
 -12   3  15          2.45          3.90         1.14 o                         
 -11   3  15          0.87          2.75         0.90 o                         
 -10   3  15         13.14         10.09         1.76 o                         
  -9   3  15          3.68          3.34         0.81 o                         
  -8   3  15         10.38         11.20         1.00 o                         
  -7   3  15         16.25          9.57         0.82 o                         
  -6   3  15         26.46         33.75         1.26 o                         
  -5   3  15         88.93         90.84         1.51 o                         
  -4   3  15         13.42         12.68         0.59 o                         
  -3   3  15          1.30         13.54         0.68 o                         
  -2   3  15         62.14         66.44         1.11 o                         
  -1   3  15        819.66        827.38         8.03 o                         
   0   3  15        144.36        144.00         2.22 o                         
   1   3  15         91.64         85.66         1.65 o                         
   2   3  15         80.97         77.60         1.29 o                         
   3   3  15         22.02         26.98         0.83 o                         
   4   3  15          1.73         -0.32         0.32 o                         
   5   3  15        242.79        231.70         3.38 o                         
   6   3  15         12.19         10.56         0.80 o                         
   7   3  15          2.43          1.13         0.57 o                         
   8   3  15         32.13         34.32         1.94 o                         
   9   3  15         10.10         22.24         1.65 o                         
  10   3  15         26.44         24.39         1.93 o                         
  11   3  15          0.14          0.74         0.89 o                         
  12   3  15          0.40         -1.02         1.02 o                         
  13   3  15          6.46          9.49         2.15 o                         
 -14   4  15          2.00          1.58         1.87 o                         
 -13   4  15          0.24         -1.61         1.61 o                         
 -12   4  15         14.72         15.34         1.87 o                         
 -11   4  15          8.45         10.83         1.51 o                         
 -10   4  15         49.40         59.52         2.88 o                         
  -9   4  15          1.87          1.20         0.79 o                         
  -8   4  15         33.77         39.68         2.22 o                         
  -7   4  15          2.24          2.24         0.78 o                         
  -6   4  15          0.71         -0.36         0.56 o                         
  -5   4  15         40.27         52.02         1.69 o                         
  -4   4  15          3.29          1.68         0.46 o                         
  -3   4  15          0.10         -0.37         0.37 o                         
  -2   4  15         55.86         71.70         1.75 o                         
  -1   4  15       1625.34       1628.31        15.51 o                         
   0   4  15         72.75         83.44         1.82 o                         
   1   4  15         88.55        105.68         2.08 o                         
   2   4  15        138.96        145.45         2.51 o                         
   3   4  15         67.54         74.33         1.99 o                         
   4   4  15          7.43          4.20         0.73 o                         
   5   4  15         59.99         57.92         2.67 o                         
   6   4  15         84.72         85.19         2.98 o                         
   7   4  15          0.46         -0.28         0.69 o                         
   8   4  15          0.05         -0.42         1.35 o                         
   9   4  15         24.70         32.84         2.34 o                         
  10   4  15          4.19          3.40         1.60 o                         
  11   4  15         10.78         15.52         2.43 o                         
  12   4  15          2.63         -0.86         2.20 o                         
 -12   5  15         11.63         12.31         3.42 o                         
 -11   5  15         25.71         30.01         3.83 o                         
 -10   5  15         55.71         47.29         5.38 o                         
  -9   5  15          7.86          6.44         2.13 o                         
  -8   5  15          0.01         -0.02         1.00 o                         
  -7   5  15          0.15         -0.07         1.07 o                         
  -6   5  15         34.04         32.18         4.11 o                         
  -5   5  15          6.92          3.07         1.12 o                         
  -4   5  15          2.42          3.93         1.21 o                         
  -3   5  15         15.32         20.09         1.60 o                         
  -2   5  15        534.25        566.18         9.31 o                         
  -1   5  15        212.48        226.91         5.22 o                         
   0   5  15         18.97         16.60         1.49 o                         
   1   5  15          0.09          1.09         0.69 o                         
   2   5  15          7.78          6.85         1.03 o                         
   3   5  15          0.41         -0.61         0.82 o                         
   4   5  15          3.34          0.68         0.91 o                         
   5   5  15         14.12         11.90         1.72 o                         
   6   5  15          1.76          0.99         1.01 o                         
   7   5  15          6.21          5.54         2.33 o                         
   8   5  15         48.98         56.14         4.18 o                         
   9   5  15          7.30          5.60         1.70 o                         
  10   5  15         61.08         77.48         5.84 o                         
 -10   6  15          0.03          0.08         2.07 o                         
  -9   6  15          6.82          4.41         1.86 o                         
  -8   6  15          0.02         -1.26         1.28 o                         
  -7   6  15         15.82          8.93         1.70 o                         
  -6   6  15          0.22          0.42         1.27 o                         
  -5   6  15         10.89         11.37         2.01 o                         
  -4   6  15          0.37         -0.86         0.86 o                         
  -3   6  15          1.67          0.63         1.01 o                         
  -2   6  15         13.56         15.48         1.68 o                         
  -1   6  15          1.58          5.71         1.70 o                         
   0   6  15         11.16         16.37         1.85 o                         
   1   6  15          1.82          0.05         1.10 o                         
   2   6  15          6.12          5.48         1.43 o                         
   3   6  15          0.15          0.66         1.41 o                         
   4   6  15          1.85         -0.93         1.78 o                         
   5   6  15          3.45          2.22         1.87 o                         
   6   6  15          9.26          3.51         1.96 o                         
   7   6  15          3.08         -0.11         1.87 o                         
   8   6  15          3.55          4.72         2.52 o                         
  -5   7  15          0.95          1.87         1.79 o                         
  -4   7  15          1.25          0.34         3.69 o                         
  -3   7  15          0.82         -1.60         1.60 o                         
  -2   7  15         43.07         47.87         3.76 o                         
  -1   7  15         47.69         42.43         4.20 o                         
   0   7  15          5.96          6.26         3.48 o                         
   1   7  15         16.61         21.45         4.17 o                         
   2   7  15          1.17          3.02         2.04 o                         
   3   7  15          1.89          1.85         3.05 o                         
 -17   0  16          7.16         11.03         2.20 o                         
 -16   0  16          0.79          0.18         1.66 o                         
 -15   0  16          4.35          1.04         1.30 o                         
 -14   0  16          0.38         -0.14         1.01 o                         
 -13   0  16         44.16         48.70         3.45 o                         
 -12   0  16        124.62        124.20         3.95 o                         
 -11   0  16         84.50         90.38         2.93 o                         
 -10   0  16        617.36        591.12         8.22 o                         
  -9   0  16          1.93          1.03         0.48 o                         
  -8   0  16        165.91        153.70         3.25 o                         
  -7   0  16        316.72        302.05         4.66 o                         
  -6   0  16        321.03        346.22         4.74 o                         
  -5   0  16       2809.70       2740.83        29.79 o                         
  -4   0  16        785.29        830.94         9.95 o                         
  -3   0  16        201.69        191.90         2.95 o                         
  -2   0  16          0.08          0.40         0.34 o                         
  -1   0  16       2016.74       2166.16        25.22 o                         
   0   0  16       1485.07       1387.47        15.56 o                         
   1   0  16         17.00         27.24         0.98 o                         
   2   0  16        210.24        237.76         3.61 o                         
   3   0  16         44.16         57.48         1.51 o                         
   4   0  16       3207.22       3169.82        35.30 o                         
   5   0  16        820.23        795.40         9.86 o                         
   6   0  16         26.03         22.05         1.18 o                         
   7   0  16         62.11         53.70         1.74 o                         
   8   0  16         78.99         68.98         2.38 o                         
   9   0  16        273.72        294.41         7.16 o                         
  10   0  16         65.39         68.62         3.20 o                         
  11   0  16        156.84        178.72         6.59 o                         
  12   0  16         74.65         90.60         4.84 o                         
  13   0  16         40.49         50.95         5.11 o                         
  14   0  16         22.98         22.90         3.65 o                         
  15   0  16          3.29          2.41         2.53 o                         
 -17   1  16          0.02          0.19         2.55 o                         
 -16   1  16          1.69          5.03         3.04 o                         
 -15   1  16          7.01          7.03         1.49 o                         
 -14   1  16          0.19         -0.58         0.83 o                         
 -13   1  16         11.26          7.99         1.09 o                         
 -12   1  16          0.45         -0.60         0.70 o                         
 -11   1  16         39.61         35.89         1.48 o                         
 -10   1  16         66.78         66.35         1.61 o                         
  -9   1  16        102.38        108.58         2.03 o                         
  -8   1  16          0.02         -0.15         0.25 o                         
  -7   1  16          5.34          2.27         0.35 o                         
  -6   1  16         27.97         22.83         0.71 o                         
  -5   1  16          4.19          0.79         0.26 o                         
  -4   1  16        157.15        152.94         1.87 o                         
  -3   1  16        575.83        618.54         5.41 o                         
  -2   1  16         87.71        107.89         1.41 o                         
  -1   1  16        597.70        626.68         5.57 o                         
   0   1  16         99.94        122.00         1.60 o                         
   1   1  16        682.38        678.62         5.84 o                         
   2   1  16        256.54        263.97         2.78 o                         
   3   1  16        279.54        274.39         2.92 o                         
   4   1  16         89.72         77.56         1.34 o                         
   5   1  16        115.71        132.36         1.81 o                         
   6   1  16          0.04          0.59         0.28 o                         
   7   1  16         11.72         10.37         0.63 o                         
   8   1  16        120.63        134.57         2.67 o                         
   9   1  16         17.64         20.48         1.15 o                         
  10   1  16        274.24        300.04         7.23 o                         
  11   1  16         14.69         16.36         1.39 o                         
  12   1  16          0.24         -0.68         0.68 o                         
  13   1  16          6.34          4.60         1.30 o                         
  14   1  16          5.11          5.34         1.38 o                         
 -16   2  16          2.54          1.46         1.73 o                         
 -15   2  16          8.76          5.63         2.56 o                         
 -14   2  16          0.90          0.21         1.04 o                         
 -13   2  16          1.71         -1.03         1.03 o                         
 -12   2  16          7.37          2.81         0.91 o                         
 -11   2  16         36.22         40.84         1.94 o                         
 -10   2  16         13.20         11.44         1.07 o                         
  -9   2  16          2.53          2.54         0.49 o                         
  -8   2  16          0.49          1.25         0.35 o                         
  -7   2  16         23.96         26.24         0.83 o                         
  -6   2  16         83.76         89.02         1.50 o                         
  -5   2  16        112.07        115.03         1.61 o                         
  -4   2  16        522.52        563.25         6.23 o                         
  -3   2  16          5.39          3.09         0.42 o                         
  -2   2  16        301.22        288.00         3.29 o                         
  -1   2  16         34.00         43.45         1.05 o                         
   0   2  16          1.02          0.51         0.28 o                         
   1   2  16          6.92          5.97         0.43 o                         
   2   2  16          0.31          0.25         0.23 o                         
   3   2  16        223.19        202.39         2.39 o                         
   4   2  16         58.53         64.06         1.24 o                         
   5   2  16        356.02        371.76         3.98 o                         
   6   2  16          9.81          7.46         0.57 o                         
   7   2  16        108.81        111.45         2.25 o                         
   8   2  16         17.10         12.49         1.05 o                         
   9   2  16         18.01         16.45         1.30 o                         
  10   2  16         59.75         52.24         2.27 o                         
  11   2  16         39.94         48.96         2.55 o                         
  12   2  16         16.16         10.50         1.39 o                         
  13   2  16          0.01         -0.80         0.92 o                         
  14   2  16          1.38         -1.34         1.34 o                         
 -15   3  16          5.51          6.28         2.26 o                         
 -14   3  16          2.74          0.36         1.27 o                         
 -13   3  16         23.46         26.43         2.46 o                         
 -12   3  16         71.10         78.64         4.01 o                         
 -11   3  16         44.69         40.13         5.33 o                         
 -10   3  16          1.42          0.12         0.74 o                         
  -9   3  16          2.47          0.62         0.68 o                         
  -8   3  16          3.80          4.97         0.87 o                         
  -7   3  16         27.60         19.65         0.97 o                         
  -6   3  16          5.03          3.92         0.45 o                         
  -5   3  16          3.24          1.07         0.29 o                         
  -4   3  16          0.10         -0.16         0.24 o                         
  -3   3  16          0.53          0.97         0.24 o                         
  -2   3  16         33.33         34.11         1.03 o                         
  -1   3  16        659.20        649.60         6.61 o                         
   0   3  16        179.87        172.15         2.53 o                         
   1   3  16         17.08         11.67         0.65 o                         
   2   3  16        103.64        111.93         1.99 o                         
   3   3  16         33.07         40.85         1.07 o                         
   4   3  16          2.94          3.81         0.42 o                         
   5   3  16         37.24         28.18         1.17 o                         
   6   3  16         42.87         35.91         1.25 o                         
   7   3  16         54.45         49.19         2.05 o                         
   8   3  16         14.93         14.81         1.24 o                         
   9   3  16         29.12         24.83         2.04 o                         
  10   3  16        115.13        123.79         6.58 o                         
  11   3  16          1.90          0.38         1.18 o                         
  12   3  16          3.11          4.94         1.49 o                         
  13   3  16          3.92          1.50         1.48 o                         
 -14   4  16          0.26         -1.61         1.61 o                         
 -13   4  16          1.27          1.88         1.51 o                         
 -12   4  16         19.20         23.22         2.23 o                         
 -11   4  16         76.80        105.86         4.02 o                         
 -10   4  16         15.81         16.67         1.80 o                         
  -9   4  16          0.75         -0.31         0.80 o                         
  -8   4  16          6.09          7.56         1.11 o                         
  -7   4  16         10.69         12.86         1.28 o                         
  -6   4  16          2.06          0.89         0.66 o                         
  -5   4  16          8.53          7.16         0.76 o                         
  -4   4  16          3.13          4.02         0.57 o                         
  -3   4  16         28.04         18.88         1.23 o                         
  -2   4  16        152.72        163.70         2.77 o                         
  -1   4  16         49.16         69.40         1.83 o                         
   0   4  16        105.76        103.33         2.04 o                         
   1   4  16         27.48         24.99         1.46 o                         
   2   4  16         10.34         11.25         0.81 o                         
   3   4  16         77.49         84.28         2.23 o                         
   4   4  16        174.19        171.01         3.12 o                         
   5   4  16          1.22          1.15         0.66 o                         
   6   4  16         13.44          9.59         1.08 o                         
   7   4  16         10.21         11.14         1.44 o                         
   8   4  16         10.55         12.25         1.59 o                         
   9   4  16        134.55        157.50         5.16 o                         
  10   4  16          1.38          3.03         1.87 o                         
  11   4  16         12.82         18.11         2.32 o                         
  12   4  16          4.11          4.32         2.22 o                         
 -12   5  16          5.44          4.96         2.04 o                         
 -11   5  16          0.19          2.90         1.60 o                         
 -10   5  16          1.85          0.80         1.25 o                         
  -9   5  16          4.53          6.37         1.55 o                         
  -8   5  16         18.57         14.05         2.11 o                         
  -7   5  16          9.70          8.06         1.65 o                         
  -6   5  16          0.37         -0.61         0.61 o                         
  -5   5  16          3.01          2.36         0.95 o                         
  -4   5  16         13.01         12.12         1.49 o                         
  -3   5  16          8.59          5.56         1.09 o                         
  -2   5  16          0.40          1.91         1.05 o                         
  -1   5  16         62.13         66.64         2.69 o                         
   0   5  16          6.03          5.23         1.12 o                         
   1   5  16         13.28         11.76         1.24 o                         
   2   5  16         37.00         24.72         1.73 o                         
   3   5  16          5.23          4.99         1.18 o                         
   4   5  16         28.45         31.46         2.23 o                         
   5   5  16          0.57          0.95         0.90 o                         
   6   5  16         13.04         12.69         1.85 o                         
   7   5  16         17.80         18.37         2.16 o                         
   8   5  16          0.05         -0.71         1.16 o                         
   9   5  16          0.01         -0.64         2.32 o                         
  10   5  16          1.66         -0.47         1.70 o                         
 -10   6  16          4.66          6.56         1.78 o                         
  -9   6  16          1.62          0.30         1.99 o                         
  -8   6  16          4.81          9.27         3.34 o                         
  -7   6  16          0.93         -1.23         1.23 o                         
  -6   6  16          0.20          1.71         1.65 o                         
  -5   6  16          7.91          8.61         1.87 o                         
  -4   6  16          4.89          2.32         1.17 o                         
  -3   6  16         17.21         15.67         1.93 o                         
  -2   6  16         85.15         95.83         6.12 o                         
  -1   6  16          0.35          2.57         1.07 o                         
   0   6  16         44.82         55.08         3.88 o                         
   1   6  16          0.67         -1.07         1.07 o                         
   2   6  16          6.81          4.31         2.66 o                         
   3   6  16          0.33         -0.78         1.62 o                         
   4   6  16          8.56          8.42         2.05 o                         
   5   6  16          0.01          0.98         3.15 o                         
   6   6  16          0.81         -1.44         1.44 o                         
   7   6  16          0.44         -1.56         2.47 o                         
   8   6  16          2.83          3.61         2.31 o                         
  -5   7  16          0.34          0.88         1.87 o                         
  -4   7  16          0.01          0.21         1.42 o                         
  -3   7  16          2.42          0.36         1.83 o                         
  -2   7  16          6.07          5.26         1.87 o                         
  -1   7  16          6.14          3.32         2.78 o                         
   0   7  16          0.76          1.63         2.39 o                         
   1   7  16          2.45          5.11         4.02 o                         
   2   7  16          1.49          0.20         1.98 o                         
   3   7  16          3.48          2.91         2.08 o                         
 -16   1  17          2.22         -1.12         1.94 o                         
 -15   1  17          0.13         -1.27         1.27 o                         
 -14   1  17          1.96         -0.49         0.90 o                         
 -13   1  17         17.71         12.67         1.59 o                         
 -12   1  17         40.03         43.49         1.81 o                         
 -11   1  17        109.04         94.16         2.47 o                         
 -10   1  17         12.82         13.71         0.83 o                         
  -9   1  17          2.72          2.39         0.43 o                         
  -8   1  17         17.78         16.68         0.75 o                         
  -7   1  17        173.33        177.66         2.32 o                         
  -6   1  17        427.11        420.19         4.17 o                         
  -5   1  17          4.07          3.69         0.32 o                         
  -4   1  17          0.26          0.44         0.21 o                         
  -3   1  17         63.97         47.92         0.96 o                         
  -2   1  17         18.97         30.01         0.70 o                         
  -1   1  17          0.53          0.22         0.17 o                         
   0   1  17         51.65         50.97         0.94 o                         
   1   1  17        209.95        248.58         2.65 o                         
   2   1  17          2.58          0.67         0.22 o                         
   3   1  17         95.80        116.10         1.66 o                         
   4   1  17          3.74          7.32         0.46 o                         
   5   1  17         67.20         63.49         1.35 o                         
   6   1  17         82.68         75.48         1.49 o                         
   7   1  17          7.12          7.15         0.67 o                         
   8   1  17         12.99         11.91         0.86 o                         
   9   1  17        220.63        204.09         5.43 o                         
  10   1  17          0.07          1.56         0.72 o                         
  11   1  17         82.45         91.08         3.24 o                         
  12   1  17          5.42          6.22         1.20 o                         
  13   1  17         31.13         27.37         2.37 o                         
  14   1  17          1.09         -1.09         1.50 o                         
 -16   2  17          1.95          6.20         2.48 o                         
 -15   2  17          0.36          0.93         1.54 o                         
 -14   2  17          8.28         11.63         1.58 o                         
 -13   2  17         31.38         35.76         2.68 o                         
 -12   2  17          1.44          2.09         0.87 o                         
 -11   2  17         68.73         84.67         2.69 o                         
 -10   2  17         47.73         46.00         1.96 o                         
  -9   2  17          3.12          1.65         0.51 o                         
  -8   2  17          4.58          4.43         0.49 o                         
  -7   2  17          0.22         -0.24         0.24 o                         
  -6   2  17         30.91         23.65         0.79 o                         
  -5   2  17         21.37         26.82         0.92 o                         
  -4   2  17         69.36         83.32         1.30 o                         
  -3   2  17          1.44          0.88         0.22 o                         
  -2   2  17         15.65         10.19         0.57 o                         
  -1   2  17          1.02          2.33         0.35 o                         
   0   2  17        157.46        152.34         2.19 o                         
   1   2  17        333.84        344.28         3.84 o                         
   2   2  17         22.40         19.22         0.79 o                         
   3   2  17         14.00         13.03         0.55 o                         
   4   2  17          5.87          4.03         0.40 o                         
   5   2  17        172.17        173.33         2.49 o                         
   6   2  17         63.90         67.06         1.67 o                         
   7   2  17         42.47         41.34         1.49 o                         
   8   2  17          0.91          0.38         0.57 o                         
   9   2  17         27.33         30.84         1.88 o                         
  10   2  17         32.88         23.37         1.74 o                         
  11   2  17          8.94          8.73         1.28 o                         
  12   2  17         25.41         16.56         1.61 o                         
  13   2  17         30.92         34.68         3.17 o                         
  14   2  17          2.86          1.74         1.85 o                         
 -15   3  17          2.05          0.19         1.96 o                         
 -14   3  17          8.62         10.46         1.78 o                         
 -13   3  17          1.76         -0.79         1.20 o                         
 -12   3  17         27.26         36.59         2.67 o                         
 -11   3  17         18.97         20.31         2.12 o                         
 -10   3  17          3.14          0.65         1.11 o                         
  -9   3  17          1.29         -0.63         0.63 o                         
  -8   3  17         14.22         10.27         1.11 o                         
  -7   3  17         35.54         36.35         1.32 o                         
  -6   3  17         47.20         61.75         1.55 o                         
  -5   3  17         49.86         60.18         1.48 o                         
  -4   3  17         10.18         15.73         0.68 o                         
  -3   3  17         65.17         71.73         1.37 o                         
  -2   3  17         11.06         13.18         0.76 o                         
  -1   3  17         17.43         20.93         0.92 o                         
   0   3  17          9.63          7.87         0.57 o                         
   1   3  17         29.91         30.25         1.04 o                         
   2   3  17        110.46        109.58         1.90 o                         
   3   3  17        179.57        174.89         2.45 o                         
   4   3  17         58.99         47.43         1.30 o                         
   5   3  17         78.68         84.92         1.87 o                         
   6   3  17         42.39         34.01         1.46 o                         
   7   3  17          2.91          3.23         0.86 o                         
   8   3  17         15.57         11.39         1.25 o                         
   9   3  17         19.95         16.06         1.68 o                         
  10   3  17          0.37          1.48         1.00 o                         
  11   3  17          8.33          9.85         2.51 o                         
  12   3  17         11.40          8.17         1.79 o                         
  13   3  17          0.05         -1.92         3.15 o                         
 -14   4  17          0.31          1.47         1.47 o                         
 -13   4  17          6.00          1.78         1.60 o                         
 -12   4  17          5.11          4.62         1.47 o                         
 -11   4  17         13.01         16.48         1.97 o                         
 -10   4  17         14.02         14.35         1.81 o                         
  -9   4  17          2.39         -0.01         0.68 o                         
  -8   4  17          3.65          0.06         0.73 o                         
  -7   4  17          8.30          6.02         1.03 o                         
  -6   4  17          0.02          0.02         0.83 o                         
  -5   4  17         28.34         26.04         1.53 o                         
  -4   4  17         64.17         69.48         2.33 o                         
  -3   4  17          0.47          1.65         0.68 o                         
  -2   4  17        167.62        167.72         3.16 o                         
  -1   4  17          7.22          6.69         0.80 o                         
   0   4  17         33.21         42.84         1.54 o                         
   1   4  17          5.89          6.28         0.68 o                         
   2   4  17        140.87        151.63         3.20 o                         
   3   4  17          0.57          0.54         0.45 o                         
   4   4  17          4.69          4.21         0.67 o                         
   5   4  17          0.46         -0.14         0.68 o                         
   6   4  17          0.01         -0.63         0.63 o                         
   7   4  17          0.16         -0.47         0.83 o                         
   8   4  17         26.57         26.39         2.26 o                         
   9   4  17        100.07        132.71         4.72 o                         
  10   4  17          8.10          8.49         1.82 o                         
  11   4  17         18.27         18.07         2.67 o                         
  12   4  17          6.66          8.42         1.93 o                         
 -12   5  17         29.10         37.22         3.58 o                         
 -11   5  17         12.74         14.19         2.36 o                         
 -10   5  17          3.40         -1.04         1.41 o                         
  -9   5  17          8.67          7.27         1.66 o                         
  -8   5  17         18.50         15.79         2.12 o                         
  -7   5  17          0.73          0.69         0.95 o                         
  -6   5  17          0.47         -0.13         0.88 o                         
  -5   5  17         22.87         24.05         2.02 o                         
  -4   5  17         39.01         41.12         2.54 o                         
  -3   5  17          0.41          0.96         1.16 o                         
  -2   5  17         14.99         15.37         1.65 o                         
  -1   5  17         37.54         33.95         2.12 o                         
   0   5  17          0.76          0.07         0.99 o                         
   1   5  17         21.82         22.16         2.06 o                         
   2   5  17         15.44         15.67         1.42 o                         
   3   5  17          3.32          2.13         1.04 o                         
   4   5  17          0.44         -0.81         0.81 o                         
   5   5  17         11.28          8.00         1.73 o                         
   6   5  17          0.26          0.00         1.04 o                         
   7   5  17          0.02         -0.38         0.93 o                         
   8   5  17          8.46          5.42         1.60 o                         
   9   5  17          4.31          1.29         1.52 o                         
  10   5  17         65.32         88.88         6.34 o                         
  -9   6  17          1.54         -1.50         1.60 o                         
  -8   6  17          0.89         -0.85         1.94 o                         
  -7   6  17          0.53         -1.26         1.26 o                         
  -6   6  17          1.40         -1.24         1.24 o                         
  -5   6  17         11.01          6.04         1.58 o                         
  -4   6  17          2.29         -0.88         1.60 o                         
  -3   6  17          2.16          0.83         1.07 o                         
  -2   6  17          2.55          5.52         1.69 o                         
  -1   6  17          3.80          2.13         1.63 o                         
   0   6  17          7.58         13.58         2.47 o                         
   1   6  17          6.52          4.56         1.38 o                         
   2   6  17          0.98         -0.60         1.25 o                         
   3   6  17          1.90          1.10         1.80 o                         
   4   6  17          4.83          4.06         2.17 o                         
   5   6  17          0.02          2.95         1.60 o                         
   6   6  17          0.07         -1.50         1.50 o                         
   7   6  17          0.94         -0.57         1.90 o                         
  -4   7  17          0.01          2.84         3.91 o                         
  -3   7  17         10.62         11.50         3.04 o                         
  -2   7  17          0.19          0.86         1.88 o                         
  -1   7  17         37.45         51.35         7.03 o                         
   0   7  17         21.88         26.62         3.99 o                         
   1   7  17          0.99          4.39         2.50 o                         
   2   7  17          0.36          4.27         2.33 o                         
 -16   0  18          5.26          2.97         2.22 o                         
 -15   0  18          7.94         14.34         3.91 o                         
 -14   0  18         27.45         21.50         2.97 o                         
 -13   0  18         33.66         21.26         2.03 o                         
 -12   0  18          3.66          3.88         0.86 o                         
 -11   0  18          9.58          6.43         1.11 o                         
 -10   0  18         15.07         21.33         1.41 o                         
  -9   0  18          0.17          1.65         0.55 o                         
  -8   0  18         58.71         53.15         1.58 o                         
  -7   0  18        701.41        737.43        10.24 o                         
  -6   0  18         23.17         50.18         1.57 o                         
  -5   0  18         50.77         69.53         1.80 o                         
  -4   0  18        760.28        785.58         9.08 o                         
  -3   0  18         45.19         46.94         1.36 o                         
  -2   0  18         50.60         60.40         1.62 o                         
  -1   0  18        231.85        253.03         3.82 o                         
   0   0  18        188.80        229.45         3.46 o                         
   1   0  18        183.05        212.06         3.39 o                         
   2   0  18        150.74        145.01         2.67 o                         
   3   0  18         14.88          9.25         0.75 o                         
   4   0  18        184.55        190.46         3.34 o                         
   5   0  18         15.08         15.81         0.98 o                         
   6   0  18       1379.88       1426.32        20.10 o                         
   7   0  18        270.75        275.32         5.35 o                         
   8   0  18        175.82        177.02         5.16 o                         
   9   0  18        109.40        136.64         4.55 o                         
  10   0  18          8.49          5.89         1.29 o                         
  11   0  18         10.30         11.37         1.91 o                         
  12   0  18         30.40         28.02         2.90 o                         
  13   0  18          3.62         -0.20         1.48 o                         
  14   0  18          0.18         -1.47         1.96 o                         
 -16   1  18          2.22          3.33         1.93 o                         
 -15   1  18          4.35          3.93         1.16 o                         
 -14   1  18          0.25         -0.83         0.83 o                         
 -13   1  18          0.15         -0.19         0.66 o                         
 -12   1  18          8.65          7.63         1.07 o                         
 -11   1  18        120.06        133.39         3.16 o                         
 -10   1  18         59.98         62.42         1.76 o                         
  -9   1  18         18.83         20.37         0.94 o                         
  -8   1  18        418.50        431.73         5.10 o                         
  -7   1  18         43.39         41.95         1.06 o                         
  -6   1  18          3.23          2.30         0.34 o                         
  -5   1  18        100.79         98.55         1.50 o                         
  -4   1  18        326.17        378.22         3.76 o                         
  -3   1  18          6.90          9.64         0.45 o                         
  -2   1  18         37.16         42.17         0.88 o                         
  -1   1  18       1123.49       1147.22         9.03 o                         
   0   1  18         79.93         67.43         1.14 o                         
   1   1  18        174.51        161.45         1.98 o                         
   2   1  18         43.60         36.73         0.86 o                         
   3   1  18          1.66          0.99         0.25 o                         
   4   1  18        102.65        104.47         1.65 o                         
   5   1  18        177.89        172.16         2.29 o                         
   6   1  18        277.42        268.61         3.15 o                         
   7   1  18         48.02         50.15         1.59 o                         
   8   1  18          6.00          6.17         0.67 o                         
   9   1  18         54.57         70.97         2.49 o                         
  10   1  18         10.27         12.15         1.29 o                         
  11   1  18          0.07          0.42         0.57 o                         
  12   1  18          0.15         -0.03         0.83 o                         
  13   1  18          0.30         -1.07         1.07 o                         
  14   1  18          1.78          1.37         2.44 o                         
 -16   2  18          1.40         -0.64         1.41 o                         
 -15   2  18          2.30          3.17         1.23 o                         
 -14   2  18         18.12         19.88         2.03 o                         
 -13   2  18          0.00         -0.67         0.98 o                         
 -12   2  18          9.41          7.57         1.20 o                         
 -11   2  18         37.09         30.30         1.64 o                         
 -10   2  18        117.80        128.80         3.29 o                         
  -9   2  18          3.30          2.51         0.59 o                         
  -8   2  18          1.98          0.13         0.38 o                         
  -7   2  18         66.09         74.44         1.49 o                         
  -6   2  18          5.96          5.62         0.45 o                         
  -5   2  18        118.08        123.20         1.76 o                         
  -4   2  18         12.60         19.81         0.68 o                         
  -3   2  18         20.37         13.26         0.50 o                         
  -2   2  18        212.49        212.72         2.73 o                         
  -1   2  18         81.33         88.94         1.60 o                         
   0   2  18         38.11         46.98         1.11 o                         
   1   2  18        197.07        194.89         2.78 o                         
   2   2  18         19.76         20.60         0.86 o                         
   3   2  18          2.31          0.80         0.27 o                         
   4   2  18        381.52        346.22         3.93 o                         
   5   2  18        184.80        183.50         2.83 o                         
   6   2  18         83.60         75.37         1.84 o                         
   7   2  18         45.66         45.55         1.62 o                         
   8   2  18         95.74         88.17         2.65 o                         
   9   2  18          2.88          0.36         1.14 o                         
  10   2  18         29.50         25.56         1.70 o                         
  11   2  18          0.00         -0.46         0.88 o                         
  12   2  18          1.07          0.92         1.23 o                         
  13   2  18          8.94          7.64         2.01 o                         
 -15   3  18          1.41         -0.09         1.51 o                         
 -14   3  18          5.38          3.99         1.32 o                         
 -13   3  18          3.60          1.36         1.04 o                         
 -12   3  18          4.67          6.90         1.42 o                         
 -11   3  18          3.68          2.44         0.90 o                         
 -10   3  18         29.00         28.03         2.24 o                         
  -9   3  18          4.19          5.00         0.96 o                         
  -8   3  18         35.18         33.73         1.84 o                         
  -7   3  18          8.52          7.58         0.66 o                         
  -6   3  18         40.59         36.56         1.29 o                         
  -5   3  18         24.44         15.91         0.76 o                         
  -4   3  18          1.29         -0.20         0.24 o                         
  -3   3  18          3.55          5.42         0.50 o                         
  -2   3  18        107.58        110.96         1.97 o                         
  -1   3  18        363.34        354.09         4.72 o                         
   0   3  18         12.66         13.49         0.76 o                         
   1   3  18        250.83        271.49         3.54 o                         
   2   3  18        218.84        215.44         3.05 o                         
   3   3  18         63.62         69.67         1.98 o                         
   4   3  18         28.36         27.75         1.75 o                         
   5   3  18         46.85         32.14         1.54 o                         
   6   3  18         61.72         61.09         2.32 o                         
   7   3  18         26.98         24.33         1.76 o                         
   8   3  18         35.11         26.94         1.89 o                         
   9   3  18         30.62         36.95         2.78 o                         
  10   3  18         26.21         24.66         2.23 o                         
  11   3  18          0.01          0.49         1.19 o                         
  12   3  18         14.47         17.52         2.17 o                         
  13   3  18         28.15         22.82         2.51 o                         
 -14   4  18          0.23         -1.49         1.49 o                         
 -13   4  18          2.40          1.60         2.20 o                         
 -12   4  18          0.81         -0.89         1.51 o                         
 -11   4  18         13.64         18.55         2.42 o                         
 -10   4  18         22.30         25.41         2.71 o                         
  -9   4  18          1.79          1.27         1.53 o                         
  -8   4  18         12.27         12.60         1.61 o                         
  -7   4  18          1.44          0.45         0.91 o                         
  -6   4  18          1.47          2.58         0.90 o                         
  -5   4  18          0.41         -0.08         0.60 o                         
  -4   4  18        126.47        140.86         3.41 o                         
  -3   4  18        309.12        320.05         5.77 o                         
  -2   4  18        103.95        114.68         2.64 o                         
  -1   4  18          1.06          0.24         0.48 o                         
   0   4  18        210.98        214.85         3.38 o                         
   1   4  18         14.65         17.26         1.01 o                         
   2   4  18          7.58          6.09         0.73 o                         
   3   4  18          3.73          2.58         0.66 o                         
   4   4  18          4.09          3.41         0.87 o                         
   5   4  18         93.71         91.86         3.17 o                         
   6   4  18         64.13         66.38         3.28 o                         
   7   4  18          5.68          2.35         1.10 o                         
   8   4  18          1.57         -0.13         0.94 o                         
   9   4  18         47.80         73.24         4.13 o                         
  10   4  18         78.42        106.64         4.94 o                         
  11   4  18         13.03         17.19         2.73 o                         
 -12   5  18          0.06         -1.62         1.62 o                         
 -11   5  18          0.29         -1.48         1.48 o                         
 -10   5  18          0.00         -0.32         1.14 o                         
  -9   5  18         11.55         12.11         1.98 o                         
  -8   5  18          1.03         -0.48         1.24 o                         
  -7   5  18          0.20         -0.26         0.97 o                         
  -6   5  18         11.46          6.74         1.24 o                         
  -5   5  18          0.63         -0.30         0.83 o                         
  -4   5  18         13.40         11.96         1.48 o                         
  -3   5  18          0.35          1.05         0.97 o                         
  -2   5  18         80.50         76.66         2.92 o                         
  -1   5  18         11.45         14.00         1.45 o                         
   0   5  18          0.19         -0.16         0.74 o                         
   1   5  18          1.57         -0.27         0.66 o                         
   2   5  18         42.60         48.10         2.85 o                         
   3   5  18          8.84          6.76         1.20 o                         
   4   5  18          8.59          3.97         1.16 o                         
   5   5  18          2.71          1.85         1.19 o                         
   6   5  18          1.41          6.04         1.76 o                         
   7   5  18          0.16          0.24         0.98 o                         
   8   5  18          4.63          3.04         1.52 o                         
   9   5  18         15.90         21.86         2.49 o                         
  -9   6  18          2.08         -1.69         1.69 o                         
  -8   6  18          0.01         -1.61         1.61 o                         
  -7   6  18          0.02         -1.21         2.08 o                         
  -6   6  18          0.06         -1.21         1.21 o                         
  -5   6  18          0.53         -1.08         1.08 o                         
  -4   6  18          5.80          1.20         1.15 o                         
  -3   6  18          0.83          0.55         1.04 o                         
  -2   6  18          9.99         10.13         1.47 o                         
  -1   6  18         25.12         26.01         2.26 o                         
   0   6  18         17.34         16.80         2.07 o                         
   1   6  18          0.73         -1.19         1.19 o                         
   2   6  18          0.51          1.33         1.38 o                         
   3   6  18         13.27         16.63         3.41 o                         
   4   6  18         16.51         18.04         3.02 o                         
   5   6  18          2.06          5.69         1.72 o                         
   6   6  18          0.04          0.65         1.71 o                         
   7   6  18          0.42         -1.36         1.82 o                         
  -3   7  18          0.85          1.85         1.68 o                         
  -2   7  18          4.55          4.43         2.23 o                         
  -1   7  18          2.53          6.66         2.65 o                         
   0   7  18          0.94          4.68         4.24 o                         
   1   7  18          0.45         -0.07         4.02 o                         
 -16   1  19          3.51          1.78         1.74 o                         
 -15   1  19          0.89          0.69         0.98 o                         
 -14   1  19          5.95          3.90         1.11 o                         
 -13   1  19          9.57         10.84         1.11 o                         
 -12   1  19          7.86          8.57         0.94 o                         
 -11   1  19          6.93          6.42         0.85 o                         
 -10   1  19        111.05        102.50         2.19 o                         
  -9   1  19        207.23        239.36         3.39 o                         
  -8   1  19          1.86          1.45         0.37 o                         
  -7   1  19          6.46          4.39         0.47 o                         
  -6   1  19        229.49        264.63         3.01 o                         
  -5   1  19         39.00         33.58         0.87 o                         
  -4   1  19         56.96         53.37         1.09 o                         
  -3   1  19          0.06         -0.18         0.20 o                         
  -2   1  19         20.31         21.54         0.88 o                         
  -1   1  19          3.55          7.72         0.39 o                         
   0   1  19         34.88         26.22         0.71 o                         
   1   1  19         37.40         34.51         0.82 o                         
   2   1  19         10.73          8.33         0.49 o                         
   3   1  19        248.13        239.58         3.39 o                         
   4   1  19        287.17        293.46         3.26 o                         
   5   1  19        679.50        659.23         7.64 o                         
   6   1  19        356.04        352.90         4.65 o                         
   7   1  19        114.83        109.56         2.41 o                         
   8   1  19         25.37         18.65         1.18 o                         
   9   1  19         10.64          9.42         1.20 o                         
  10   1  19          7.90          7.74         1.09 o                         
  11   1  19         10.11          9.17         1.30 o                         
  12   1  19          1.68          1.12         1.00 o                         
  13   1  19          3.99          2.50         1.68 o                         
  14   1  19         50.54         65.57         4.08 o                         
 -16   2  19          3.94          8.06         2.17 o                         
 -15   2  19          0.27         -1.21         1.21 o                         
 -14   2  19          0.40         -0.52         1.00 o                         
 -13   2  19          0.03          1.04         0.78 o                         
 -12   2  19          0.33          0.71         0.75 o                         
 -11   2  19         17.15         13.65         1.23 o                         
 -10   2  19         19.70         23.42         1.65 o                         
  -9   2  19          1.62         -0.25         0.49 o                         
  -8   2  19         30.60         24.15         1.23 o                         
  -7   2  19          6.13          7.84         0.58 o                         
  -6   2  19         18.38         15.13         0.65 o                         
  -5   2  19         21.68         34.60         0.90 o                         
  -4   2  19          6.52          4.45         0.37 o                         
  -3   2  19          4.32          3.00         0.29 o                         
  -2   2  19          0.29          0.10         0.27 o                         
  -1   2  19        655.54        609.06         6.06 o                         
   0   2  19          1.21          1.71         0.35 o                         
   1   2  19         79.56         84.90         1.64 o                         
   2   2  19         18.70         13.84         0.72 o                         
   3   2  19         54.98         57.39         1.60 o                         
   4   2  19         41.53         38.41         1.11 o                         
   5   2  19         39.08         39.33         1.21 o                         
   6   2  19        147.83        153.29         3.02 o                         
   7   2  19         14.80          9.12         0.86 o                         
   8   2  19          0.98         -0.50         0.50 o                         
   9   2  19          1.05          0.50         0.77 o                         
  10   2  19          3.97          5.06         0.95 o                         
  11   2  19          1.27          0.32         1.12 o                         
  12   2  19         14.82         16.81         2.07 o                         
  13   2  19          0.08          3.05         3.37 o                         
 -15   3  19          0.11          1.22         1.43 o                         
 -14   3  19          4.31          2.47         1.16 o                         
 -13   3  19          0.48          0.25         0.95 o                         
 -12   3  19          4.37          8.09         1.68 o                         
 -11   3  19          0.79          1.69         1.06 o                         
 -10   3  19         20.37         15.14         2.19 o                         
  -9   3  19          4.37          0.83         0.71 o                         
  -8   3  19          2.40          1.51         0.72 o                         
  -7   3  19          0.61          0.27         0.51 o                         
  -6   3  19         20.57         17.93         0.99 o                         
  -5   3  19          0.02         -0.39         0.39 o                         
  -4   3  19          0.00         -0.27         0.27 o                         
  -3   3  19         39.07         38.70         1.16 o                         
  -2   3  19         62.12         54.65         1.34 o                         
  -1   3  19          0.08          1.05         0.35 o                         
   0   3  19        311.26        295.78         3.79 o                         
   1   3  19          2.88          3.06         0.48 o                         
   2   3  19         12.87         10.52         0.72 o                         
   3   3  19        195.74        194.17         3.15 o                         
   4   3  19         16.14         17.88         1.05 o                         
   5   3  19        149.75        129.85         2.88 o                         
   6   3  19          7.97          4.60         0.87 o                         
   7   3  19         61.19         67.93         2.76 o                         
   8   3  19         35.71         29.07         2.65 o                         
   9   3  19          7.12          8.19         1.21 o                         
  10   3  19          0.01         -0.50         1.10 o                         
  11   3  19          4.24          3.52         1.30 o                         
  12   3  19          9.58         10.36         1.86 o                         
 -14   4  19          1.81          1.42         1.92 o                         
 -13   4  19          1.05         -1.43         2.07 o                         
 -12   4  19          0.98         -1.19         1.41 o                         
 -11   4  19         16.68         16.85         2.37 o                         
 -10   4  19          5.73          3.28         1.52 o                         
  -9   4  19          4.60          1.96         1.16 o                         
  -8   4  19          1.92          2.93         1.07 o                         
  -7   4  19         24.61         17.80         1.82 o                         
  -6   4  19          0.23         -0.48         0.92 o                         
  -5   4  19         11.65         13.98         1.33 o                         
  -4   4  19        131.55        155.35         3.68 o                         
  -3   4  19         47.91         47.56         2.21 o                         
  -2   4  19          2.20          0.76         0.74 o                         
  -1   4  19         32.61         39.42         1.99 o                         
   0   4  19         40.30         51.30         1.71 o                         
   1   4  19        255.37        260.99         4.69 o                         
   2   4  19          4.84          6.15         0.83 o                         
   3   4  19         14.63          9.76         1.15 o                         
   4   4  19        235.82        238.08         5.33 o                         
   5   4  19         24.75         18.87         1.58 o                         
   6   4  19          5.93          6.27         1.38 o                         
   7   4  19         19.19         23.69         2.11 o                         
   8   4  19         33.20         34.43         3.48 o                         
   9   4  19          0.61          1.31         1.08 o                         
  10   4  19          2.89          1.84         1.38 o                         
  11   4  19          3.81          1.98         1.62 o                         
 -12   5  19          4.39          3.38         1.66 o                         
 -11   5  19         14.78         14.59         2.48 o                         
 -10   5  19          2.93         -0.59         1.39 o                         
  -9   5  19          0.19          3.41         2.03 o                         
  -8   5  19          2.94          0.61         1.71 o                         
  -7   5  19          0.26         -1.07         1.07 o                         
  -6   5  19          1.45          1.20         0.83 o                         
  -5   5  19          0.02         -0.86         0.86 o                         
  -4   5  19         24.28         22.28         2.03 o                         
  -3   5  19          2.04          0.77         0.85 o                         
  -2   5  19         32.56         37.67         2.20 o                         
  -1   5  19          7.44          6.81         1.09 o                         
   0   5  19         10.79          9.69         1.24 o                         
   1   5  19         36.63         29.96         1.97 o                         
   2   5  19         26.53         24.62         1.72 o                         
   3   5  19         16.41         14.72         1.69 o                         
   4   5  19          7.27          7.28         1.34 o                         
   5   5  19          4.51          7.82         1.95 o                         
   6   5  19          4.59          6.46         2.80 o                         
   7   5  19          1.68         -0.65         3.15 o                         
   8   5  19         18.14         20.17         3.14 o                         
   9   5  19         22.18         21.28         2.65 o                         
  -9   6  19          0.91         -1.40         1.40 o                         
  -8   6  19          1.73         -1.47         1.47 o                         
  -7   6  19          7.36          5.33         1.84 o                         
  -6   6  19          8.44          7.23         1.84 o                         
  -5   6  19          0.19         -0.87         2.66 o                         
  -4   6  19          0.14         -1.00         1.32 o                         
  -3   6  19          9.55          9.75         1.61 o                         
  -2   6  19          0.19          0.68         1.13 o                         
  -1   6  19          0.68          1.95         1.09 o                         
   0   6  19          0.09          0.23         1.31 o                         
   1   6  19          0.14         -0.63         1.14 o                         
   2   6  19          1.56          2.27         1.47 o                         
   3   6  19         17.23         22.38         3.20 o                         
   4   6  19          2.24          1.66         1.59 o                         
   5   6  19          0.68         -0.24         1.74 o                         
   6   6  19          1.63          0.40         1.83 o                         
  -2   7  19          3.69          5.15         3.67 o                         
  -1   7  19          0.03         -1.63         5.65 o                         
 -16   0  20         28.69         38.42         3.92 o                         
 -15   0  20          2.10          1.70         1.68 o                         
 -14   0  20         12.97         13.46         2.72 o                         
 -13   0  20          0.13         -0.31         0.96 o                         
 -12   0  20         82.64         73.35         3.40 o                         
 -11   0  20          3.42          1.25         0.81 o                         
 -10   0  20          1.06          1.98         0.83 o                         
  -9   0  20        987.64       1067.62        14.27 o                         
  -8   0  20        283.96        281.96         5.06 o                         
  -7   0  20        882.56        872.72        10.99 o                         
  -6   0  20        270.84        273.12         4.41 o                         
  -5   0  20        200.46        180.13         3.25 o                         
  -4   0  20          5.81          5.53         0.59 o                         
  -3   0  20          2.04          1.85         0.41 o                         
  -2   0  20         42.05         31.73         1.18 o                         
  -1   0  20        117.30        158.10         2.85 o                         
   0   0  20         74.48         96.96         2.00 o                         
   1   0  20         69.87         74.45         1.83 o                         
   2   0  20       2411.73       2549.10        29.13 o                         
   3   0  20        817.86        790.73         9.87 o                         
   4   0  20        731.07        779.62        17.11 o                         
   5   0  20       1358.22       1439.90        16.86 o                         
   6   0  20          1.13         -0.16         0.58 o                         
   7   0  20        539.14        531.25        10.19 o                         
   8   0  20         21.57         15.27         1.62 o                         
   9   0  20        285.27        299.41         7.53 o                         
  10   0  20         25.50         23.34         2.56 o                         
  11   0  20          0.13         -0.20         1.58 o                         
  12   0  20         18.03         21.41         2.75 o                         
  13   0  20          1.56         -0.91         1.34 o                         
 -16   1  20          0.54          0.26         1.34 o                         
 -15   1  20          0.20         -0.96         0.96 o                         
 -14   1  20          0.55          2.16         0.86 o                         
 -13   1  20          0.49         -0.71         0.94 o                         
 -12   1  20         15.56         13.07         1.11 o                         
 -11   1  20         23.26         21.38         1.65 o                         
 -10   1  20         12.66         11.63         0.82 o                         
  -9   1  20          0.11          0.02         0.46 o                         
  -8   1  20        165.41        166.75         2.68 o                         
  -7   1  20          2.67          2.99         0.42 o                         
  -6   1  20         40.57         44.61         1.11 o                         
  -5   1  20         21.80         25.79         0.81 o                         
  -4   1  20         11.41          4.63         0.37 o                         
  -3   1  20         11.78          8.40         0.45 o                         
  -2   1  20         96.69        103.10         1.53 o                         
  -1   1  20        475.67        511.24         4.75 o                         
   0   1  20         53.10         42.68         0.92 o                         
   1   1  20         39.37         41.58         0.94 o                         
   2   1  20          2.55          2.09         0.32 o                         
   3   1  20        768.34        801.88         7.13 o                         
   4   1  20        213.16        210.13         2.63 o                         
   5   1  20          9.12         10.22         0.64 o                         
   6   1  20         76.06         70.45         1.95 o                         
   7   1  20         29.96         31.20         1.93 o                         
   8   1  20         87.09         83.28         2.34 o                         
   9   1  20          0.48          0.18         0.68 o                         
  10   1  20         48.13         50.23         2.34 o                         
  11   1  20         11.41         12.50         1.45 o                         
  12   1  20          4.74          1.19         0.97 o                         
  13   1  20         25.48         30.74         2.86 o                         
 -15   2  20          7.94          2.91         1.34 o                         
 -14   2  20          0.01         -0.79         1.55 o                         
 -13   2  20          3.39          4.00         1.10 o                         
 -12   2  20         20.75         24.98         2.12 o                         
 -11   2  20          3.03          2.92         1.10 o                         
 -10   2  20         23.07         24.51         1.80 o                         
  -9   2  20         35.37         34.13         1.49 o                         
  -8   2  20         10.69          6.58         0.73 o                         
  -7   2  20        199.13        200.01         3.10 o                         
  -6   2  20        220.18        219.13         2.92 o                         
  -5   2  20          0.22         -0.07         0.25 o                         
  -4   2  20         22.23         17.44         0.74 o                         
  -3   2  20         42.36         33.28         0.79 o                         
  -2   2  20         69.93         72.17         1.48 o                         
  -1   2  20          1.65          2.00         0.34 o                         
   0   2  20          0.24          0.14         0.29 o                         
   1   2  20          2.11          1.97         0.38 o                         
   2   2  20          2.16          0.55         0.35 o                         
   3   2  20         94.53         79.29         1.53 o                         
   4   2  20        106.09        113.92         2.36 o                         
   5   2  20        540.44        538.11         6.42 o                         
   6   2  20          3.59          4.68         0.71 o                         
   7   2  20         16.43         13.03         1.06 o                         
   8   2  20         15.51         11.52         1.22 o                         
   9   2  20        135.65        158.46         5.02 o                         
  10   2  20         59.81         72.02         3.03 o                         
  11   2  20          1.83          0.54         1.14 o                         
  12   2  20          0.43         -0.37         1.16 o                         
  13   2  20          1.65         -1.10         1.10 o                         
 -15   3  20         10.45         13.48         2.39 o                         
 -14   3  20          6.02          9.16         1.70 o                         
 -13   3  20          0.05          0.03         1.47 o                         
 -12   3  20          5.90          7.69         2.08 o                         
 -11   3  20          1.77          2.26         1.12 o                         
 -10   3  20          0.26         -0.75         0.87 o                         
  -9   3  20          7.37          5.68         1.03 o                         
  -8   3  20         31.67         26.76         1.78 o                         
  -7   3  20         62.70         53.86         1.92 o                         
  -6   3  20          0.13         -0.36         0.36 o                         
  -5   3  20         54.39         53.62         1.55 o                         
  -4   3  20         36.61         34.36         1.34 o                         
  -3   3  20         94.78        100.45         1.96 o                         
  -2   3  20        145.95        162.49         2.53 o                         
  -1   3  20        132.82        141.10         2.35 o                         
   0   3  20         24.34         22.51         0.99 o                         
   1   3  20          1.36         -0.02         0.38 o                         
   2   3  20        204.46        184.61         3.92 o                         
   3   3  20        135.36        141.89         2.64 o                         
   4   3  20        280.24        274.51         6.06 o                         
   5   3  20         16.32         11.38         1.02 o                         
   6   3  20          7.50          8.45         1.16 o                         
   7   3  20         22.60         16.93         1.54 o                         
   8   3  20          0.05         -0.81         0.81 o                         
   9   3  20         28.34         25.42         2.61 o                         
  10   3  20          1.68          1.50         1.06 o                         
  11   3  20          0.00         -0.98         0.98 o                         
  12   3  20          0.39          0.62         1.46 o                         
 -13   4  20          2.95          2.43         1.79 o                         
 -12   4  20          8.33          6.46         1.76 o                         
 -11   4  20          0.22         -0.12         1.82 o                         
 -10   4  20          1.42          0.43         1.41 o                         
  -9   4  20          0.61         -1.04         1.04 o                         
  -8   4  20          0.00         -1.16         1.16 o                         
  -7   4  20         18.80         15.15         1.65 o                         
  -6   4  20          4.02          2.27         0.92 o                         
  -5   4  20         52.00         58.67         2.88 o                         
  -4   4  20         27.39         36.62         2.46 o                         
  -3   4  20         23.33         21.18         1.61 o                         
  -2   4  20         10.32          7.38         1.23 o                         
  -1   4  20         11.99         12.65         1.10 o                         
   0   4  20        210.26        210.53         3.87 o                         
   1   4  20         13.86         13.22         1.13 o                         
   2   4  20         11.94         13.26         1.18 o                         
   3   4  20         13.81          9.47         1.07 o                         
   4   4  20          7.22          4.64         1.01 o                         
   5   4  20          3.45          1.66         0.96 o                         
   6   4  20         15.99         18.59         2.28 o                         
   7   4  20         10.85         10.61         1.69 o                         
   8   4  20          1.28          2.95         1.30 o                         
   9   4  20          9.68          5.49         1.52 o                         
  10   4  20          6.29          3.12         1.39 o                         
  11   4  20          1.81          1.67         2.12 o                         
 -11   5  20          0.01         -1.61         1.61 o                         
 -10   5  20          1.14         -0.81         1.44 o                         
  -9   5  20          3.83          1.92         1.86 o                         
  -8   5  20          0.32         -0.47         1.51 o                         
  -7   5  20          0.13         -1.21         1.21 o                         
  -6   5  20         13.25         10.18         1.49 o                         
  -5   5  20          9.12          7.74         1.44 o                         
  -4   5  20          9.36         11.76         1.47 o                         
  -3   5  20          0.10         -0.07         1.01 o                         
  -2   5  20         22.58         19.17         1.63 o                         
  -1   5  20         22.24         23.91         1.83 o                         
   0   5  20         35.73         40.89         2.48 o                         
   1   5  20        104.24        123.75         4.12 o                         
   2   5  20         10.08         10.06         1.38 o                         
   3   5  20         14.67         11.25         1.74 o                         
   4   5  20          4.85          0.21         1.15 o                         
   5   5  20          3.85         -0.21         1.25 o                         
   6   5  20          2.87          3.82         1.54 o                         
   7   5  20          0.91         -1.13         1.50 o                         
   8   5  20         21.64         24.97         3.99 o                         
   9   5  20          2.76          1.19         1.90 o                         
  -8   6  20          0.00         -1.36         1.36 o                         
  -7   6  20          0.00         -1.35         1.35 o                         
  -6   6  20          0.48          0.46         1.44 o                         
  -5   6  20          0.09          0.14         1.52 o                         
  -4   6  20          7.46          8.88         1.82 o                         
  -3   6  20          3.66          1.10         1.26 o                         
  -2   6  20          0.17         -0.53         0.95 o                         
  -1   6  20          4.42          5.10         1.32 o                         
   0   6  20          1.50          1.62         2.84 o                         
   1   6  20          0.08         -1.66         1.76 o                         
   2   6  20         15.17         18.79         2.23 o                         
   3   6  20          3.37          6.42         2.20 o                         
   4   6  20          1.24         -0.87         1.61 o                         
   5   6  20          3.81          1.62         2.13 o                         
   6   6  20          0.93         10.22         3.37 o                         
 -16   1  21         39.04         47.40         6.36 o                         
 -15   1  21          5.79          0.93         1.45 o                         
 -14   1  21          0.13         -0.78         0.78 o                         
 -13   1  21         12.45         10.34         1.27 o                         
 -12   1  21          4.54          3.25         0.86 o                         
 -11   1  21         23.35         24.96         1.62 o                         
 -10   1  21         70.12         85.58         2.21 o                         
  -9   1  21          0.79          0.43         0.49 o                         
  -8   1  21         12.89         13.66         0.81 o                         
  -7   1  21       1385.73       1448.27        12.43 o                         
  -6   1  21         22.38         17.22         0.77 o                         
  -5   1  21         13.45         17.21         0.71 o                         
  -4   1  21         10.00          8.47         0.50 o                         
  -3   1  21        103.82         99.01         1.55 o                         
  -2   1  21          3.18          0.94         0.26 o                         
  -1   1  21        111.00        118.65         1.69 o                         
   0   1  21          4.73          1.70         0.31 o                         
   1   1  21        337.02        316.82         3.51 o                         
   2   1  21         16.53         15.96         0.69 o                         
   3   1  21          1.97          5.05         0.45 o                         
   4   1  21        750.10        701.51         7.36 o                         
   5   1  21         11.21         13.03         0.84 o                         
   6   1  21         81.26         79.83         2.14 o                         
   7   1  21        116.68        120.83         2.78 o                         
   8   1  21        105.60        111.94         2.92 o                         
   9   1  21         56.47         61.46         2.61 o                         
  10   1  21         39.03         45.28         2.22 o                         
  11   1  21         19.75         21.60         1.83 o                         
  12   1  21          9.93          4.95         1.40 o                         
  13   1  21         22.08         22.08         2.58 o                         
 -15   2  21          0.47         -1.13         1.13 o                         
 -14   2  21          2.64          0.83         1.02 o                         
 -13   2  21          0.00          0.95         1.19 o                         
 -12   2  21          2.46          2.72         0.95 o                         
 -11   2  21          4.29          2.52         0.83 o                         
 -10   2  21          4.81          3.57         0.76 o                         
  -9   2  21          0.33         -0.48         0.48 o                         
  -8   2  21          5.40          7.04         0.69 o                         
  -7   2  21         10.43         10.90         0.84 o                         
  -6   2  21        112.27        108.36         2.05 o                         
  -5   2  21          2.91          2.50         0.39 o                         
  -4   2  21          2.80          1.44         0.39 o                         
  -3   2  21          0.61          0.45         0.26 o                         
  -2   2  21          6.01          5.56         0.52 o                         
  -1   2  21        256.51        258.76         3.39 o                         
   0   2  21        256.09        254.46         3.37 o                         
   1   2  21         10.52         11.60         0.72 o                         
   2   2  21        114.31        117.04         2.10 o                         
   3   2  21        109.16        116.05         2.00 o                         
   4   2  21          0.05          0.48         0.49 o                         
   5   2  21         91.01         81.07         2.34 o                         
   6   2  21          3.70         -0.57         0.57 o                         
   7   2  21         72.55         79.17         2.98 o                         
   8   2  21         20.38         16.38         1.49 o                         
   9   2  21        123.42        143.33         4.32 o                         
  10   2  21          1.72          0.52         0.88 o                         
  11   2  21         14.70         13.22         1.79 o                         
  12   2  21          6.91          7.61         1.73 o                         
  13   2  21          2.21          1.33         2.40 o                         
 -14   3  21          0.90         -1.88         1.88 o                         
 -13   3  21          0.06         -1.05         1.05 o                         
 -12   3  21          0.66          0.38         1.09 o                         
 -11   3  21          2.18          0.45         1.02 o                         
 -10   3  21          0.96         -0.57         0.78 o                         
  -9   3  21          2.65          1.11         0.79 o                         
  -8   3  21          0.37         -0.23         0.68 o                         
  -7   3  21        337.26        371.35         6.64 o                         
  -6   3  21         12.78         12.76         1.01 o                         
  -5   3  21          5.34          4.27         0.63 o                         
  -4   3  21         16.11         11.11         0.87 o                         
  -3   3  21         23.20         22.42         1.07 o                         
  -2   3  21         94.94         97.82         1.95 o                         
  -1   3  21         14.50         11.97         0.85 o                         
   0   3  21        175.16        171.49         3.07 o                         
   1   3  21         42.35         45.61         1.42 o                         
   2   3  21          9.77          7.11         0.72 o                         
   3   3  21         22.07         24.79         1.34 o                         
   4   3  21         52.88         58.12         2.05 o                         
   5   3  21         12.17          8.82         1.02 o                         
   6   3  21          4.73          3.52         0.99 o                         
   7   3  21          4.18          3.39         1.02 o                         
   8   3  21         37.38         26.64         1.92 o                         
   9   3  21          1.68          2.65         1.11 o                         
  10   3  21         15.29         14.07         1.80 o                         
  11   3  21          2.17          1.17         1.33 o                         
  12   3  21          8.66         12.56         2.71 o                         
 -13   4  21          0.50         -1.52         1.52 o                         
 -12   4  21          0.64          1.85         1.79 o                         
 -11   4  21          0.03         -1.31         1.31 o                         
 -10   4  21          2.33          2.96         1.72 o                         
  -9   4  21          2.78          2.72         1.19 o                         
  -8   4  21         22.98         15.53         1.66 o                         
  -7   4  21          3.18          8.59         1.29 o                         
  -6   4  21        139.45        170.13         5.60 o                         
  -5   4  21         36.39         37.04         3.01 o                         
  -4   4  21          4.60          5.59         1.00 o                         
  -3   4  21         25.60         22.37         1.75 o                         
  -2   4  21         52.46         62.02         2.60 o                         
  -1   4  21         16.76         14.05         1.44 o                         
   0   4  21         26.64         28.10         1.77 o                         
   1   4  21         33.85         27.29         1.83 o                         
   2   4  21         32.66         31.18         1.77 o                         
   3   4  21        106.44        107.75         3.31 o                         
   4   4  21          6.77          5.78         0.89 o                         
   5   4  21         12.55         11.06         1.42 o                         
   6   4  21         28.26         23.29         1.87 o                         
   7   4  21          0.07         -0.17         1.07 o                         
   8   4  21          0.21          0.37         0.97 o                         
   9   4  21          0.65          1.00         1.28 o                         
  10   4  21          1.98         -0.31         1.39 o                         
 -11   5  21          0.10         -1.52         1.52 o                         
 -10   5  21          2.84         -0.87         1.98 o                         
  -9   5  21          3.68          3.43         2.85 o                         
  -8   5  21          0.02         -1.10         1.10 o                         
  -7   5  21          2.04         -0.46         1.29 o                         
  -6   5  21          0.00         -0.87         0.87 o                         
  -5   5  21          0.13          0.00         0.95 o                         
  -4   5  21          0.64          0.39         0.75 o                         
  -3   5  21         13.38         16.61         1.99 o                         
  -2   5  21         21.15         20.61         1.75 o                         
  -1   5  21          3.49          5.26         0.97 o                         
   0   5  21         32.80         29.14         3.08 o                         
   1   5  21          2.93          2.79         0.81 o                         
   2   5  21          5.45          4.72         1.13 o                         
   3   5  21          0.58         -1.03         1.03 o                         
   4   5  21          0.80         -0.01         0.93 o                         
   5   5  21          2.30          2.11         1.64 o                         
   6   5  21          5.25          3.06         1.92 o                         
   7   5  21         14.29         10.26         2.36 o                         
   8   5  21          3.49          4.48         1.72 o                         
  -8   6  21          0.00         -2.00         2.00 o                         
  -7   6  21          0.03         -0.45         2.53 o                         
  -6   6  21          0.01         -1.34         1.34 o                         
  -5   6  21          0.08          0.51         1.38 o                         
  -4   6  21          1.73          2.14         1.48 o                         
  -3   6  21          8.66          5.41         1.59 o                         
  -2   6  21          0.26         -1.02         1.02 o                         
  -1   6  21          0.43          1.01         0.89 o                         
   0   6  21          0.05          0.26         1.49 o                         
   1   6  21          0.12          0.56         1.27 o                         
   2   6  21          0.34          0.39         1.33 o                         
   3   6  21          0.84          0.99         1.87 o                         
   4   6  21          1.12         -1.27         2.11 o                         
   5   6  21          5.86          3.50         1.67 o                         
 -16   0  22          9.41          1.54         2.72 o                         
 -15   0  22          0.39         -1.05         3.59 o                         
 -14   0  22          0.00         -1.38         1.38 o                         
 -13   0  22          1.50          3.65         1.21 o                         
 -12   0  22          0.31         -0.82         1.08 o                         
 -11   0  22          3.76          3.50         1.10 o                         
 -10   0  22         12.30         14.09         1.94 o                         
  -9   0  22         25.02         19.57         1.46 o                         
  -8   0  22        523.84        532.66         8.11 o                         
  -7   0  22        916.88        880.48        11.15 o                         
  -6   0  22        861.93        797.73        10.18 o                         
  -5   0  22        269.28        257.44         4.26 o                         
  -4   0  22          6.08          4.12         0.59 o                         
  -3   0  22        301.52        285.73         5.29 o                         
  -2   0  22        100.27        101.62         2.26 o                         
  -1   0  22        127.76        108.46         2.34 o                         
   0   0  22         22.29         21.91         1.19 o                         
   1   0  22          0.02         -0.33         0.33 o                         
   2   0  22        606.48        592.94         7.83 o                         
   3   0  22        196.98        166.82         3.21 o                         
   4   0  22         31.65         33.38         1.46 o                         
   5   0  22        294.01        291.44         7.19 o                         
   6   0  22         36.49         35.75         2.25 o                         
   7   0  22          2.61          1.53         0.82 o                         
   8   0  22        118.43        125.62         6.43 o                         
   9   0  22         52.71         56.93         3.70 o                         
  10   0  22        179.00        203.24         7.15 o                         
  11   0  22          0.09          1.36         1.40 o                         
  12   0  22          0.02         -0.82         1.32 o                         
  13   0  22          0.08         -1.29         1.29 o                         
 -16   1  22          4.60          4.77         2.00 o                         
 -15   1  22          0.12         -1.19         1.19 o                         
 -14   1  22          4.34          1.29         0.92 o                         
 -13   1  22          0.54         -0.31         0.97 o                         
 -12   1  22          8.48          5.96         0.99 o                         
 -11   1  22          8.38          9.05         1.10 o                         
 -10   1  22         23.61         27.16         1.51 o                         
  -9   1  22         11.93         12.66         0.92 o                         
  -8   1  22         12.52         12.16         0.81 o                         
  -7   1  22        412.53        429.54         4.94 o                         
  -6   1  22        132.01        135.06         2.07 o                         
  -5   1  22         14.49         12.58         0.61 o                         
  -4   1  22        335.23        346.88         3.58 o                         
  -3   1  22         17.38         22.19         0.87 o                         
  -2   1  22          6.12          5.55         0.40 o                         
  -1   1  22          3.31          3.35         0.34 o                         
   0   1  22         38.95         44.82         0.99 o                         
   1   1  22          8.18          7.26         0.48 o                         
   2   1  22        142.28        144.71         2.04 o                         
   3   1  22         29.89         24.41         0.89 o                         
   4   1  22         10.62         11.34         0.75 o                         
   5   1  22        154.74        157.20         2.92 o                         
   6   1  22         48.74         47.72         1.83 o                         
   7   1  22          1.34          1.19         0.59 o                         
   8   1  22         11.79         10.53         1.05 o                         
   9   1  22          3.15          3.37         0.89 o                         
  10   1  22         11.51         11.74         1.28 o                         
  11   1  22         15.30         14.89         1.64 o                         
  12   1  22          0.37         -1.30         1.30 o                         
  13   1  22         20.41         19.71         2.44 o                         
 -15   2  22          0.01         -0.98         0.98 o                         
 -14   2  22          0.41         -0.99         0.99 o                         
 -13   2  22          6.91          4.38         1.56 o                         
 -12   2  22          3.27          0.80         0.83 o                         
 -11   2  22          8.84         10.40         1.15 o                         
 -10   2  22          0.06         -0.08         0.52 o                         
  -9   2  22          5.65          4.54         0.76 o                         
  -8   2  22        211.23        234.08         4.02 o                         
  -7   2  22         64.41         66.68         1.85 o                         
  -6   2  22        121.99        125.29         2.34 o                         
  -5   2  22          5.91          2.58         0.43 o                         
  -4   2  22          3.84          1.00         0.32 o                         
  -3   2  22         18.80         24.68         1.00 o                         
  -2   2  22         18.45         15.27         0.77 o                         
  -1   2  22        228.13        221.61         3.10 o                         
   0   2  22        175.68        167.17         2.61 o                         
   1   2  22         42.03         45.30         1.29 o                         
   2   2  22          0.01         -0.31         0.31 o                         
   3   2  22        475.86        460.29         6.08 o                         
   4   2  22         14.78         15.43         1.01 o                         
   5   2  22        133.52        131.94         3.35 o                         
   6   2  22         28.21         28.68         1.67 o                         
   7   2  22         16.68         13.17         1.37 o                         
   8   2  22         14.62         12.64         1.44 o                         
   9   2  22         11.76         11.28         1.46 o                         
  10   2  22         28.37         27.60         2.07 o                         
  11   2  22          8.03          4.27         2.03 o                         
  12   2  22          0.34         -1.22         1.34 o                         
 -14   3  22          4.76          2.60         1.54 o                         
 -13   3  22          0.04         -0.92         0.92 o                         
 -12   3  22          0.02         -1.37         1.44 o                         
 -11   3  22          0.54          0.07         1.17 o                         
 -10   3  22          0.02         -0.78         0.90 o                         
  -9   3  22          1.67         -0.64         0.73 o                         
  -8   3  22          0.47         -0.28         1.07 o                         
  -7   3  22         43.11         45.27         2.25 o                         
  -6   3  22         13.78         12.95         1.16 o                         
  -5   3  22         28.00         19.50         1.15 o                         
  -4   3  22          7.92          4.32         0.63 o                         
  -3   3  22         50.28         66.80         2.07 o                         
  -2   3  22         64.16         63.53         1.82 o                         
  -1   3  22         21.15         19.22         1.06 o                         
   0   3  22        109.82        104.23         2.23 o                         
   1   3  22          0.23          0.54         0.51 o                         
   2   3  22         17.80         17.89         1.16 o                         
   3   3  22          0.30          0.48         0.60 o                         
   4   3  22        179.81        195.66         4.29 o                         
   5   3  22          0.06          0.41         0.71 o                         
   6   3  22         14.44         10.81         1.44 o                         
   7   3  22         11.69          8.29         1.73 o                         
   8   3  22          0.39         -0.73         0.73 o                         
   9   3  22          0.03          0.88         1.82 o                         
  10   3  22         12.27          8.66         1.59 o                         
  11   3  22          0.16         -0.47         1.48 o                         
 -13   4  22          0.00         -0.83         1.66 o                         
 -12   4  22          0.43         -1.95         2.25 o                         
 -11   4  22          0.74         -1.42         1.42 o                         
 -10   4  22          7.73         12.34         1.99 o                         
  -9   4  22          6.87          6.93         1.60 o                         
  -8   4  22          1.83         -0.01         0.85 o                         
  -7   4  22          3.88          1.82         1.09 o                         
  -6   4  22          2.00          3.75         0.97 o                         
  -5   4  22          3.93          1.50         0.95 o                         
  -4   4  22          0.28         -0.64         0.65 o                         
  -3   4  22         27.62         26.05         1.76 o                         
  -2   4  22         20.07         21.26         1.68 o                         
  -1   4  22          0.18         -0.48         0.71 o                         
   0   4  22         41.04         38.86         2.09 o                         
   1   4  22          1.58          0.39         0.72 o                         
   2   4  22         41.67         50.68         2.66 o                         
   3   4  22          3.55          3.95         1.00 o                         
   4   4  22          0.25          0.19         0.79 o                         
   5   4  22          7.70          7.53         1.14 o                         
   6   4  22          0.23         -0.32         0.81 o                         
   7   4  22         11.94         10.65         1.55 o                         
   8   4  22          1.53          2.24         1.19 o                         
   9   4  22          2.99          3.34         1.40 o                         
  10   4  22          0.21         -0.29         1.51 o                         
 -11   5  22          2.79          2.46         1.79 o                         
 -10   5  22          4.05          2.30         1.78 o                         
  -9   5  22          0.21         -1.24         1.24 o                         
  -8   5  22          1.38         -1.21         1.21 o                         
  -7   5  22          5.61          1.26         1.43 o                         
  -6   5  22          4.18          2.53         1.08 o                         
  -5   5  22          0.63          1.02         0.91 o                         
  -4   5  22          5.19          4.12         1.41 o                         
  -3   5  22         16.47         13.71         1.82 o                         
  -2   5  22          5.54          2.44         1.02 o                         
  -1   5  22          0.34          1.60         1.27 o                         
   0   5  22          4.10          4.81         1.03 o                         
   1   5  22          5.38          2.47         0.87 o                         
   2   5  22         32.50         28.92         2.34 o                         
   3   5  22          6.07          3.29         1.26 o                         
   4   5  22         15.82         15.22         1.83 o                         
   5   5  22         12.07         11.14         2.76 o                         
   6   5  22          0.09         -1.07         1.35 o                         
   7   5  22          1.55          0.38         2.39 o                         
   8   5  22          6.88          2.64         2.14 o                         
  -8   6  22          0.41         -0.86         1.76 o                         
  -7   6  22          0.21         -3.48         3.48 o                         
  -6   6  22          2.06          1.03         1.66 o                         
  -5   6  22          3.62          4.95         1.78 o                         
  -4   6  22          1.20         -0.06         1.13 o                         
  -3   6  22          1.48          0.57         1.47 o                         
  -2   6  22          2.00         -0.19         1.21 o                         
  -1   6  22          2.30         -0.01         1.30 o                         
   0   6  22          7.03          8.46         2.34 o                         
   1   6  22          3.93          4.46         1.63 o                         
   2   6  22          3.99          4.42         1.76 o                         
   3   6  22          0.00         -1.66         1.66 o                         
   4   6  22          0.18          2.11         1.62 o                         
   5   6  22          1.78          5.98         3.37 o                         
 -15   1  23          1.01          0.62         1.19 o                         
 -14   1  23         12.42          5.37         1.30 o                         
 -13   1  23          3.09          1.92         0.82 o                         
 -12   1  23         17.65         22.69         1.58 o                         
 -11   1  23         51.17         63.81         2.47 o                         
 -10   1  23          0.94         -0.53         0.53 o                         
  -9   1  23         39.07         44.00         1.70 o                         
  -8   1  23        160.63        150.09         2.81 o                         
  -7   1  23        344.33        375.48         4.58 o                         
  -6   1  23        269.19        275.38         3.68 o                         
  -5   1  23        199.57        187.27         2.51 o                         
  -4   1  23          1.85          2.00         0.35 o                         
  -3   1  23          6.09          4.56         0.42 o                         
  -2   1  23         41.87         45.01         1.04 o                         
  -1   1  23         66.23         67.66         1.27 o                         
   0   1  23         78.60         67.78         1.28 o                         
   1   1  23          1.24          0.98         0.31 o                         
   2   1  23          0.00         -0.26         0.30 o                         
   3   1  23        197.07        193.47         3.16 o                         
   4   1  23        788.05        799.54         9.22 o                         
   5   1  23        449.22        430.30         6.11 o                         
   6   1  23          1.21          0.19         0.57 o                         
   7   1  23         33.85         37.34         1.78 o                         
   8   1  23          0.03         -0.28         0.75 o                         
   9   1  23          1.94          2.95         0.86 o                         
  10   1  23         16.94         16.57         1.63 o                         
  11   1  23         31.71         33.45         2.95 o                         
  12   1  23         23.92         22.46         2.64 o                         
 -15   2  23          3.60         -1.37         1.37 o                         
 -14   2  23          5.02          3.65         1.22 o                         
 -13   2  23          2.80          1.90         1.08 o                         
 -12   2  23          7.63          8.63         1.35 o                         
 -11   2  23          4.11          3.00         1.09 o                         
 -10   2  23         29.07         36.52         2.00 o                         
  -9   2  23          4.11          1.33         0.62 o                         
  -8   2  23         46.31         50.37         1.77 o                         
  -7   2  23         24.84         23.11         1.19 o                         
  -6   2  23         16.54         18.03         0.97 o                         
  -5   2  23         12.45          9.75         0.72 o                         
  -4   2  23          0.78         -0.03         0.33 o                         
  -3   2  23         37.46         30.35         1.46 o                         
  -2   2  23          0.00         -0.11         0.34 o                         
  -1   2  23          9.21          6.57         0.61 o                         
   0   2  23          0.73          0.22         0.37 o                         
   1   2  23          2.96          1.59         0.45 o                         
   2   2  23          0.17         -0.27         0.44 o                         
   3   2  23        131.41        130.71         2.89 o                         
   4   2  23        160.35        159.84         3.46 o                         
   5   2  23         64.43         57.22         2.23 o                         
   6   2  23         27.13         19.87         1.45 o                         
   7   2  23          0.01         -0.77         0.79 o                         
   8   2  23          1.99          2.32         0.79 o                         
   9   2  23          1.22          1.27         0.91 o                         
  10   2  23          0.83          0.15         0.93 o                         
  11   2  23         13.31         18.59         2.19 o                         
  12   2  23         13.05         11.44         1.96 o                         
 -14   3  23          0.08         -1.67         1.67 o                         
 -13   3  23          4.50          2.74         1.55 o                         
 -12   3  23          0.12         -0.88         1.58 o                         
 -11   3  23          0.60         -1.25         1.25 o                         
 -10   3  23          2.17          3.81         1.06 o                         
  -9   3  23          3.04          2.26         0.97 o                         
  -8   3  23         42.79         41.74         4.00 o                         
  -7   3  23         42.49         49.44         2.71 o                         
  -6   3  23         24.57         21.58         1.63 o                         
  -5   3  23         25.88         30.78         1.63 o                         
  -4   3  23          3.77          3.82         0.76 o                         
  -3   3  23         20.25         11.27         0.97 o                         
  -2   3  23         69.84         64.52         2.10 o                         
  -1   3  23          3.69          2.08         0.54 o                         
   0   3  23          0.03          0.08         0.48 o                         
   1   3  23         40.70         46.78         1.76 o                         
   2   3  23          0.42         -0.52         0.52 o                         
   3   3  23         21.22         19.48         1.32 o                         
   4   3  23          7.32          3.76         0.76 o                         
   5   3  23         20.96         16.66         1.40 o                         
   6   3  23         45.61         51.55         2.76 o                         
   7   3  23         26.85         23.63         1.90 o                         
   8   3  23          8.91          6.26         1.15 o                         
   9   3  23          9.09          6.17         1.46 o                         
  10   3  23          1.85          1.51         1.32 o                         
  11   3  23          3.58          4.54         1.50 o                         
 -13   4  23          2.72         -1.43         1.43 o                         
 -12   4  23          0.65         -1.53         1.53 o                         
 -11   4  23          3.79          3.73         1.78 o                         
 -10   4  23          0.24         -0.17         1.14 o                         
  -9   4  23          0.02         -0.88         0.88 o                         
  -8   4  23          4.04          2.71         1.16 o                         
  -7   4  23         26.69         26.48         2.21 o                         
  -6   4  23         29.85         33.02         3.52 o                         
  -5   4  23         21.10         17.85         1.89 o                         
  -4   4  23          2.47         -0.59         0.59 o                         
  -3   4  23          0.40         -0.63         0.63 o                         
  -2   4  23         29.89         34.29         2.09 o                         
  -1   4  23         19.72         16.28         1.47 o                         
   0   4  23          7.47         12.64         1.37 o                         
   1   4  23          0.24         -0.29         0.58 o                         
   2   4  23          3.02          3.29         0.81 o                         
   3   4  23         51.36         48.64         2.16 o                         
   4   4  23         76.99         80.66         3.37 o                         
   5   4  23         11.15         11.14         1.40 o                         
   6   4  23          0.26         -0.68         0.68 o                         
   7   4  23          4.87          6.11         1.33 o                         
   8   4  23          2.69          2.54         1.34 o                         
   9   4  23          2.46          2.05         1.62 o                         
  10   4  23          0.47          0.95         1.48 o                         
 -11   5  23          0.47          0.16         1.76 o                         
 -10   5  23          3.16          2.54         1.66 o                         
  -9   5  23          1.05         -0.30         1.55 o                         
  -8   5  23          7.42          6.78         1.78 o                         
  -7   5  23          2.38          1.49         1.69 o                         
  -6   5  23          0.37         -1.59         1.66 o                         
  -5   5  23          0.40          0.08         0.94 o                         
  -4   5  23          1.49          0.02         1.16 o                         
  -3   5  23         13.90         12.49         1.90 o                         
  -2   5  23          4.59          3.22         1.03 o                         
  -1   5  23         41.23         34.97         2.24 o                         
   0   5  23         20.66         16.83         1.60 o                         
   1   5  23          1.56          1.30         0.83 o                         
   2   5  23          1.00          1.17         1.25 o                         
   3   5  23          1.20         -0.40         0.86 o                         
   4   5  23          0.92          1.04         1.60 o                         
   5   5  23          1.09          1.38         1.13 o                         
   6   5  23          5.16          6.63         1.87 o                         
   7   5  23          5.96          5.25         2.04 o                         
  -7   6  23          0.16         -1.38         1.38 o                         
  -6   6  23          0.15         -1.47         1.47 o                         
  -5   6  23          0.13         -0.10         1.31 o                         
  -4   6  23          4.70          1.87         1.28 o                         
  -3   6  23          0.00         -1.23         1.23 o                         
  -2   6  23          1.43          1.58         1.23 o                         
  -1   6  23          0.26         -1.10         1.10 o                         
   0   6  23          2.48         -0.76         1.66 o                         
   1   6  23          4.43          4.64         1.95 o                         
   2   6  23          2.82          2.81         1.94 o                         
   3   6  23          0.00         -1.52         1.52 o                         
   4   6  23          1.16         -1.29         1.92 o                         
 -15   0  24          9.33         12.75         2.92 o                         
 -14   0  24          4.25         10.34         1.91 o                         
 -13   0  24          0.31         -1.14         1.14 o                         
 -12   0  24         16.12         13.13         2.33 o                         
 -11   0  24          5.11          5.55         1.32 o                         
 -10   0  24         68.23         65.31         3.12 o                         
  -9   0  24          1.14          2.00         0.97 o                         
  -8   0  24         50.24         64.84         3.52 o                         
  -7   0  24       1520.11       1582.13        24.47 o                         
  -6   0  24        737.77        770.10        11.55 o                         
  -5   0  24        167.43        163.50         3.31 o                         
  -4   0  24          0.18         -0.32         0.42 o                         
  -3   0  24          4.81          7.26         0.76 o                         
  -2   0  24         63.84         56.97         1.76 o                         
  -1   0  24        105.17        101.62         2.36 o                         
   0   0  24        102.64        113.89         2.51 o                         
   1   0  24         22.20         24.91         1.14 o                         
   2   0  24         19.75         16.04         1.10 o                         
   3   0  24        352.44        391.39         7.45 o                         
   4   0  24       1430.26       1441.77        21.59 o                         
   5   0  24        289.44        298.46         6.34 o                         
   6   0  24         38.55         35.65         2.63 o                         
   7   0  24          1.34          1.21         0.91 o                         
   8   0  24         16.97         17.67         1.79 o                         
   9   0  24         16.76         16.21         1.89 o                         
  10   0  24          2.21         -0.08         1.31 o                         
  11   0  24         28.16         32.16         3.19 o                         
  12   0  24         72.08         84.12         7.53 o                         
 -15   1  24          1.24         -1.06         1.17 o                         
 -14   1  24          0.41         -0.57         1.08 o                         
 -13   1  24          0.28         -0.36         0.76 o                         
 -12   1  24          0.57         -0.64         0.79 o                         
 -11   1  24          9.80          7.52         1.10 o                         
 -10   1  24         55.28         59.95         2.17 o                         
  -9   1  24         34.35         38.31         1.95 o                         
  -8   1  24         11.56         11.96         0.96 o                         
  -7   1  24          1.10          3.37         0.55 o                         
  -6   1  24         92.06        108.16         2.19 o                         
  -5   1  24         30.44         26.35         1.26 o                         
  -4   1  24         13.97         10.82         0.63 o                         
  -3   1  24        248.33        256.79         3.26 o                         
  -2   1  24        110.97        115.74         1.83 o                         
  -1   1  24         19.29         24.31         0.93 o                         
   0   1  24          2.38          1.12         0.32 o                         
   1   1  24         76.28         77.84         1.52 o                         
   2   1  24         66.91         72.20         1.84 o                         
   3   1  24         32.76         35.79         1.66 o                         
   4   1  24         21.68         18.73         1.11 o                         
   5   1  24         23.50         21.18         1.42 o                         
   6   1  24          7.87          7.27         0.92 o                         
   7   1  24         27.23         25.89         1.58 o                         
   8   1  24         34.53         32.09         2.07 o                         
   9   1  24         10.73         10.03         1.44 o                         
  10   1  24          3.38          1.82         1.04 o                         
  11   1  24          8.47          7.11         1.61 o                         
  12   1  24          0.39          0.28         1.98 o                         
 -15   2  24          2.97          1.48         1.84 o                         
 -14   2  24          0.57         -1.17         1.17 o                         
 -13   2  24         20.34         16.83         2.18 o                         
 -12   2  24          0.02          0.52         0.97 o                         
 -11   2  24          0.53          0.24         0.77 o                         
 -10   2  24          9.40         10.64         1.14 o                         
  -9   2  24         19.03         17.20         1.32 o                         
  -8   2  24         24.07         19.08         1.23 o                         
  -7   2  24        117.38        106.79         2.74 o                         
  -6   2  24         46.76         49.73         2.01 o                         
  -5   2  24        128.31        141.21         2.93 o                         
  -4   2  24          0.52          0.33         0.50 o                         
  -3   2  24          2.13          1.90         0.50 o                         
  -2   2  24         80.50         78.56         2.01 o                         
  -1   2  24         49.81         39.06         1.45 o                         
   0   2  24          0.01          0.22         0.45 o                         
   1   2  24         16.41         17.11         1.10 o                         
   2   2  24         61.55         64.51         1.98 o                         
   3   2  24          0.48         -0.54         0.54 o                         
   4   2  24        600.70        595.32         9.12 o                         
   5   2  24         28.68         25.66         2.03 o                         
   6   2  24          5.27          3.72         0.83 o                         
   7   2  24         26.26         28.40         2.09 o                         
   8   2  24          0.18          0.07         0.82 o                         
   9   2  24          0.06         -0.73         0.73 o                         
  10   2  24          0.24         -0.65         0.85 o                         
  11   2  24          0.89         -0.91         1.23 o                         
 -14   3  24          4.26          1.94         1.61 o                         
 -13   3  24          0.01         -1.16         2.19 o                         
 -12   3  24          1.40          0.74         2.48 o                         
 -11   3  24          1.25          1.11         1.28 o                         
 -10   3  24          0.02         -0.82         0.82 o                         
  -9   3  24          5.45          6.41         1.17 o                         
  -8   3  24          2.14          2.11         0.73 o                         
  -7   3  24         36.97         42.34         2.49 o                         
  -6   3  24        151.33        177.00         4.20 o                         
  -5   3  24         18.65         21.67         1.43 o                         
  -4   3  24          0.03         -0.51         0.51 o                         
  -3   3  24          7.38          7.29         0.86 o                         
  -2   3  24         42.76         42.67         1.79 o                         
  -1   3  24         12.94         15.07         1.07 o                         
   0   3  24          9.62         12.85         1.10 o                         
   1   3  24         40.85         43.95         1.74 o                         
   2   3  24         42.03         45.20         1.86 o                         
   3   3  24        151.52        155.72         3.81 o                         
   4   3  24          1.75          1.80         0.76 o                         
   5   3  24         86.91         91.20         4.07 o                         
   6   3  24         21.36         19.90         1.58 o                         
   7   3  24          5.79          3.90         1.12 o                         
   8   3  24          6.13          6.99         1.18 o                         
   9   3  24          0.74          1.85         1.10 o                         
  10   3  24          2.71          3.44         1.58 o                         
  11   3  24          0.37          0.40         1.39 o                         
 -12   4  24          0.11         -0.19         1.46 o                         
 -11   4  24          0.00         -1.41         1.41 o                         
 -10   4  24          0.56         -1.19         1.19 o                         
  -9   4  24          0.07         -0.84         1.08 o                         
  -8   4  24          0.03         -0.85         0.85 o                         
  -7   4  24          0.12         -0.69         0.86 o                         
  -6   4  24          7.71          7.38         1.24 o                         
  -5   4  24         13.42          8.06         1.18 o                         
  -4   4  24          0.22          0.28         0.63 o                         
  -3   4  24          3.50          2.33         0.85 o                         
  -2   4  24          0.40         -0.56         0.72 o                         
  -1   4  24          8.25          6.22         1.33 o                         
   0   4  24          5.87          6.11         1.12 o                         
   1   4  24         24.71         17.99         1.48 o                         
   2   4  24         14.33         12.44         1.19 o                         
   3   4  24          8.83          1.90         0.87 o                         
   4   4  24          6.01          9.29         1.24 o                         
   5   4  24          0.05         -0.64         0.64 o                         
   6   4  24          1.17          2.97         0.99 o                         
   7   4  24          0.01         -0.45         1.16 o                         
   8   4  24          1.13          2.22         1.57 o                         
   9   4  24          8.33          9.14         1.91 o                         
 -10   5  24          1.03         -1.57         1.72 o                         
  -9   5  24          0.07         -0.27         1.32 o                         
  -8   5  24          0.39         -1.25         1.25 o                         
  -7   5  24          0.29          1.77         1.21 o                         
  -6   5  24          1.50          2.25         1.17 o                         
  -5   5  24          0.00         -0.10         0.98 o                         
  -4   5  24          0.21         -0.87         0.87 o                         
  -3   5  24         15.88         21.62         2.10 o                         
  -2   5  24         12.84         12.58         1.85 o                         
  -1   5  24         60.32         73.18         6.40 o                         
   0   5  24         11.92         11.02         1.32 o                         
   1   5  24          4.23          3.94         1.44 o                         
   2   5  24          1.61          2.99         1.23 o                         
   3   5  24          0.02          0.55         1.03 o                         
   4   5  24          0.13          0.32         0.98 o                         
   5   5  24          0.01         -1.07         2.31 o                         
   6   5  24         23.65         25.50         3.38 o                         
   7   5  24         23.69         27.15         3.58 o                         
  -6   6  24          0.15         -1.09         1.49 o                         
  -5   6  24          1.32         -1.69         1.69 o                         
  -4   6  24          0.25          1.15         1.53 o                         
  -3   6  24          0.60         -1.24         1.24 o                         
  -2   6  24          4.42          4.49         1.29 o                         
  -1   6  24          0.60         -1.42         1.42 o                         
   0   6  24         10.01         14.71         3.13 o                         
   1   6  24         13.57         17.40         2.96 o                         
   2   6  24          7.14          6.73         2.20 o                         
   3   6  24          0.01         -1.75         1.75 o                         
 -15   1  25          0.78         -1.36         1.36 o                         
 -14   1  25          1.91          0.20         1.09 o                         
 -13   1  25          0.38         -0.85         0.85 o                         
 -12   1  25          4.98          4.77         0.85 o                         
 -11   1  25         13.38         16.23         1.29 o                         
 -10   1  25         59.49         66.60         2.04 o                         
  -9   1  25         22.50         24.81         1.55 o                         
  -8   1  25         18.66         12.63         0.96 o                         
  -7   1  25          0.01         -0.44         0.44 o                         
  -6   1  25        362.16        379.68         5.25 o                         
  -5   1  25         35.99         38.19         1.71 o                         
  -4   1  25          6.26          3.34         0.52 o                         
  -3   1  25          3.47          2.30         0.40 o                         
  -2   1  25        216.47        225.29         4.30 o                         
  -1   1  25         66.15         73.10         1.61 o                         
   0   1  25        116.28        118.37         2.03 o                         
   1   1  25        109.29        111.33         2.41 o                         
   2   1  25          1.70          1.60         0.68 o                         
   3   1  25        876.05        879.97        10.58 o                         
   4   1  25        159.61        173.11         3.39 o                         
   5   1  25          1.68         -0.20         0.60 o                         
   6   1  25        121.45        134.90         3.52 o                         
   7   1  25          4.61          7.77         1.11 o                         
   8   1  25         37.88         43.52         3.45 o                         
   9   1  25          3.64          2.96         1.03 o                         
  10   1  25         26.26         29.91         2.33 o                         
  11   1  25          0.00          0.67         1.05 o                         
  12   1  25          1.50          0.08         1.44 o                         
 -14   2  25          0.65         -1.45         1.45 o                         
 -13   2  25          0.00         -1.39         3.57 o                         
 -12   2  25          1.62         -1.10         1.10 o                         
 -11   2  25          0.33          0.79         0.72 o                         
 -10   2  25         17.09         14.28         1.65 o                         
  -9   2  25          9.86         10.82         1.25 o                         
  -8   2  25          4.32          5.91         0.82 o                         
  -7   2  25          1.90          2.09         0.87 o                         
  -6   2  25         22.13         20.32         1.41 o                         
  -5   2  25         13.09         11.91         0.95 o                         
  -4   2  25         66.71         71.27         2.04 o                         
  -3   2  25        106.18        110.55         2.56 o                         
  -2   2  25         97.37        106.45         2.53 o                         
  -1   2  25          0.45          0.03         0.45 o                         
   0   2  25         98.40        109.75         2.77 o                         
   1   2  25        133.58        137.52         2.95 o                         
   2   2  25         53.88         47.07         1.73 o                         
   3   2  25          1.98          2.34         0.75 o                         
   4   2  25         10.92         15.71         1.30 o                         
   5   2  25         14.64         15.75         1.33 o                         
   6   2  25          0.86          0.49         0.65 o                         
   7   2  25         72.78         75.04         3.61 o                         
   8   2  25          7.85          7.98         1.14 o                         
   9   2  25         13.81         15.15         1.63 o                         
  10   2  25          8.64          5.40         1.30 o                         
  11   2  25         14.31         12.42         2.11 o                         
 -13   3  25          0.07         -1.32         1.32 o                         
 -12   3  25          3.27          3.45         1.75 o                         
 -11   3  25          0.01         -1.25         1.25 o                         
 -10   3  25          0.05         -0.52         1.10 o                         
  -9   3  25         34.23         31.55         2.39 o                         
  -8   3  25         18.72         16.83         1.75 o                         
  -7   3  25          6.54          7.11         1.35 o                         
  -6   3  25        184.15        209.85         4.73 o                         
  -5   3  25          0.02          0.03         0.74 o                         
  -4   3  25          7.67          9.09         1.05 o                         
  -3   3  25          6.57          6.34         0.83 o                         
  -2   3  25          6.89          2.84         0.92 o                         
  -1   3  25         35.11         40.24         1.89 o                         
   0   3  25          6.69          3.62         0.80 o                         
   1   3  25          2.35          1.40         0.70 o                         
   2   3  25          9.08          9.83         1.03 o                         
   3   3  25        142.31        143.32         3.66 o                         
   4   3  25         13.17         12.31         1.18 o                         
   5   3  25         31.39         33.05         2.24 o                         
   6   3  25         16.92          8.91         1.41 o                         
   7   3  25          3.63          1.10         0.91 o                         
   8   3  25          0.01         -0.31         1.10 o                         
   9   3  25          4.66          6.39         1.24 o                         
  10   3  25          8.65         10.70         2.07 o                         
 -12   4  25          1.06         -1.65         1.65 o                         
 -11   4  25          3.14          1.45         1.94 o                         
 -10   4  25          0.18         -1.08         1.08 o                         
  -9   4  25          0.02         -1.13         1.13 o                         
  -8   4  25          9.19          7.60         1.34 o                         
  -7   4  25         32.64         30.47         2.40 o                         
  -6   4  25          1.98          0.56         1.14 o                         
  -5   4  25          0.13          3.56         1.76 o                         
  -4   4  25         45.26         58.86         4.86 o                         
  -3   4  25          9.65         14.12         1.52 o                         
  -2   4  25         16.71         20.92         1.73 o                         
  -1   4  25         67.33         71.79         3.56 o                         
   0   4  25          9.89         10.09         1.14 o                         
   1   4  25         14.34         14.97         1.48 o                         
   2   4  25         42.06         40.53         2.05 o                         
   3   4  25          3.49          0.99         0.80 o                         
   4   4  25          4.62          2.09         1.26 o                         
   5   4  25          0.00         -0.80         0.80 o                         
   6   4  25         10.70          7.85         1.38 o                         
   7   4  25          0.37         -0.99         0.99 o                         
   8   4  25          1.65          2.06         1.31 o                         
   9   4  25          1.36          1.15         1.33 o                         
 -10   5  25          0.13          0.71         1.43 o                         
  -9   5  25          0.00         -0.30         1.40 o                         
  -8   5  25          0.73         -1.15         1.34 o                         
  -7   5  25          0.01         -1.17         1.17 o                         
  -6   5  25          3.12          1.69         1.14 o                         
  -5   5  25         26.33         29.27         2.50 o                         
  -4   5  25          2.86          5.19         1.30 o                         
  -3   5  25         12.95         13.54         2.03 o                         
  -2   5  25          4.47          2.24         1.38 o                         
  -1   5  25          6.35          4.66         1.18 o                         
   0   5  25         11.34          9.35         1.66 o                         
   1   5  25         11.86         10.63         1.49 o                         
   2   5  25          2.99          2.64         1.17 o                         
   3   5  25         10.20         12.60         1.61 o                         
   4   5  25          3.45         -0.16         1.12 o                         
   5   5  25          0.02         -1.29         1.29 o                         
   6   5  25          2.14          4.64         2.44 o                         
  -6   6  25          1.68         -1.94         1.94 o                         
  -5   6  25          0.13         -1.12         1.54 o                         
  -4   6  25          1.71         -0.22         1.40 o                         
  -3   6  25          0.17         -1.16         1.31 o                         
  -2   6  25          0.14         -1.17         1.17 o                         
  -1   6  25          3.69         -1.29         1.70 o                         
   0   6  25          7.31          6.31         2.31 o                         
   1   6  25          0.57          1.04         1.75 o                         
   2   6  25          0.36         -1.17         1.62 o                         
 -15   0  26          0.90          0.43         2.83 o                         
 -14   0  26          0.91          0.75         1.33 o                         
 -13   0  26          8.08         10.49         1.98 o                         
 -12   0  26          3.11          5.82         1.37 o                         
 -11   0  26         97.62        118.26         4.89 o                         
 -10   0  26         12.71          8.50         1.37 o                         
  -9   0  26          4.23          2.36         1.05 o                         
  -8   0  26         46.60         51.13         2.72 o                         
  -7   0  26         12.16         13.03         1.32 o                         
  -6   0  26          3.57          4.07         0.95 o                         
  -5   0  26        192.91        186.83         5.47 o                         
  -4   0  26        367.94        355.42         6.52 o                         
  -3   0  26          0.00         -0.43         0.43 o                         
  -2   0  26        191.48        182.19         4.72 o                         
  -1   0  26         15.65          8.25         0.90 o                         
   0   0  26         54.85         57.06         2.19 o                         
   1   0  26          1.33          0.51         0.59 o                         
   2   0  26          2.15          1.23         0.67 o                         
   3   0  26        206.33        210.34         7.29 o                         
   4   0  26        332.52        355.23         8.83 o                         
   5   0  26         68.08         70.58         3.70 o                         
   6   0  26          1.06         -0.76         0.76 o                         
   7   0  26         21.64         20.85         2.85 o                         
   8   0  26         21.16         20.44         2.12 o                         
   9   0  26          2.11          2.32         2.22 o                         
  10   0  26          3.18         -0.35         1.76 o                         
  11   0  26         12.25          9.24         2.92 o                         
 -15   1  26          3.14          1.30         1.26 o                         
 -14   1  26          2.45          2.55         1.36 o                         
 -13   1  26         10.09         12.58         1.28 o                         
 -12   1  26          0.01         -0.63         0.63 o                         
 -11   1  26          0.06         -0.17         0.69 o                         
 -10   1  26         18.79         19.79         1.26 o                         
  -9   1  26         66.03         74.09         2.25 o                         
  -8   1  26          1.41          0.17         0.54 o                         
  -7   1  26          0.00         -0.24         0.50 o                         
  -6   1  26         45.45         53.21         1.66 o                         
  -5   1  26         74.72         79.08         1.93 o                         
  -4   1  26          1.69          2.01         0.53 o                         
  -3   1  26          1.21          0.73         0.45 o                         
  -2   1  26        225.02        235.53         3.70 o                         
  -1   1  26        362.67        387.11         5.02 o                         
   0   1  26          5.56          7.58         0.76 o                         
   1   1  26          5.00          5.50         0.73 o                         
   2   1  26          4.26          1.77         0.64 o                         
   3   1  26         16.19         16.59         1.25 o                         
   4   1  26         12.73         13.42         1.11 o                         
   5   1  26         17.81         15.35         1.35 o                         
   6   1  26         42.26         46.96         2.13 o                         
   7   1  26          6.83          9.93         1.14 o                         
   8   1  26         55.23         68.93         3.90 o                         
   9   1  26          5.17          5.25         1.28 o                         
  10   1  26          3.77          0.75         1.05 o                         
  11   1  26          7.95          7.84         1.48 o                         
 -14   2  26          6.80          8.48         2.26 o                         
 -13   2  26          3.07          3.93         1.99 o                         
 -12   2  26          0.51         -0.26         1.60 o                         
 -11   2  26         16.89         20.61         1.98 o                         
 -10   2  26          3.02          1.28         0.84 o                         
  -9   2  26         27.82         23.68         1.72 o                         
  -8   2  26         25.67         17.84         1.45 o                         
  -7   2  26         43.60         48.46         2.07 o                         
  -6   2  26         42.78         47.99         2.15 o                         
  -5   2  26          0.87         -0.66         0.66 o                         
  -4   2  26         77.12         78.55         2.42 o                         
  -3   2  26         78.95         76.06         2.58 o                         
  -2   2  26         11.06          6.24         0.74 o                         
  -1   2  26        175.86        176.90         3.63 o                         
   0   2  26         23.15         24.17         1.53 o                         
   1   2  26         43.30         42.44         1.67 o                         
   2   2  26         67.63         70.17         2.29 o                         
   3   2  26         82.42         88.21         2.60 o                         
   4   2  26         37.90         45.92         2.72 o                         
   5   2  26          1.88          3.49         0.90 o                         
   6   2  26          5.43          5.37         1.02 o                         
   7   2  26          6.46          6.56         1.20 o                         
   8   2  26         10.63         10.34         1.83 o                         
   9   2  26          0.41          0.24         1.04 o                         
  10   2  26          2.38         -0.83         1.14 o                         
  11   2  26          5.80          7.69         1.91 o                         
 -13   3  26          3.07          5.02         1.75 o                         
 -12   3  26          0.03         -1.37         1.37 o                         
 -11   3  26          2.11         -0.07         1.37 o                         
 -10   3  26          0.14         -0.96         0.96 o                         
  -9   3  26          3.49          5.38         1.24 o                         
  -8   3  26          9.96          8.33         1.59 o                         
  -7   3  26         17.46         11.93         1.49 o                         
  -6   3  26          0.01         -0.05         0.68 o                         
  -5   3  26          3.27          3.25         1.00 o                         
  -4   3  26         19.45         16.57         1.34 o                         
  -3   3  26         30.46         27.34         2.00 o                         
  -2   3  26          3.42          4.85         0.80 o                         
  -1   3  26         21.22         12.85         1.17 o                         
   0   3  26          4.91          3.96         0.77 o                         
   1   3  26         21.76         17.67         1.39 o                         
   2   3  26         25.16         21.22         1.52 o                         
   3   3  26          0.97          0.42         0.66 o                         
   4   3  26         17.22          9.89         1.35 o                         
   5   3  26          1.46          0.80         0.86 o                         
   6   3  26          3.92          4.92         1.11 o                         
   7   3  26          7.16          3.66         1.19 o                         
   8   3  26          2.80          3.01         1.26 o                         
   9   3  26         13.35         10.60         1.75 o                         
  10   3  26          0.20         -0.95         1.32 o                         
 -12   4  26          5.67          6.18         1.95 o                         
 -11   4  26          2.36          0.69         1.73 o                         
 -10   4  26          5.62          7.90         1.71 o                         
  -9   4  26          0.00         -1.11         1.11 o
[truncated: 90,154 more chars]
